# Supplementary material for: Early administration of tecovirimat shortens the time to mpox clearance in a model of human infection
Source: PLoS Biol. 2023 Dec 21;21(12):e3002249. doi: 10.1371/journal.pbio.3002249 (PMC10734935; doi:10.1371/journal.pbio.3002249)
Supplement: S1 Data — Data for Figs 1–4, S1, S3, S5, S6 and S8–S10. Data A in S1 Data (Data description for Fig 1). dosekg: dose (mg) received per kg body weight; time: time postinfection (days); eps, eps05, eps95: median, 5th, and 95th percentile, respectively, for antiviral effect (numeric between 0 and 1); lvl, lvl05, lvl95: median, 5th, and 95th percentile, respectively, for blood viral load (log10 copies/mL). Data B in S1 Data (Data description for Fig 2). dose: dose received (mg); time: time postinfection (days); cc, cc05, cc95: median, 5th, and 95th percentile, respectively, for tecovirimat plasma concentrations (ng/mL); eps, eps05, eps95: median, 5th, and 95th percentile, respectively, for antiviral effect (numeric between 0 and 1). Data C in S1 Data (Data description for Fig 3). ID: subject identity; time: time postinfection (days); incub: time of symptom onset (days postinfection); lvl: lesion viral load (log10 copies/mL); cens: 0 for observed value above the limit of detection (2.9 log10 copies/mL), 1 otherwise; TTP: time to viral peak (days postinfection); diff: delay between viral peak and symptom onset (days). Data D in S1 Data (Data description for Fig 4). initday: time of treatment initiation; dose: dose received; maxvl05, maxvl50, maxvl95: 5th, 50th, and 95th percentile, respectively, for peak viral load (log10 copies/mL); TTP05, TTP50, TTP95: 5th, 50th, and 95th percentile, respectively, for time to viral peak (days postinfection); lloq2.9q05, lloq2.9q50, lloq2.9q95: 5th, 50th, and 95th percentile, respectively, for time to undetectable virus by qPCR (days postinfection); lloq6.5q05, lloq6.5q50, lloq6.5q95: 5th, 50th, and 95th percentile, respectively, for time to undetectable virus by viral culture (days postinfection); dur6.5q05, dur6.5q50, dur6.5q95: 5th, 50th, and 95th percentile, respectively, for duration of positive viral culture (days). Data E in S1 Data (Data description for S1 Fig). ID: animal identity; time: time postinfection (days); lvl: blood viral load (l [file pbio.3002249.s001.zip › DataToEditors/Data_A.xlsx]

## Sheet: Fig1C
dosekg	time	eps	eps05	eps95
3	0	0	0	0
10	0	0	0	0
20	0	0	0	0
3	0.1	0	0	0
10	0.1	0	0	0
20	0.1	0	0	0
3	0.2	0	0	0
10	0.2	0	0	0
20	0.2	0	0	0
3	0.3	0	0	0
10	0.3	0	0	0
20	0.3	0	0	0
3	0.4	0	0	0
10	0.4	0	0	0
20	0.4	0	0	0
3	0.5	0	0	0
10	0.5	0	0	0
20	0.5	0	0	0
3	0.6	0	0	0
10	0.6	0	0	0
20	0.6	0	0	0
3	0.7	0	0	0
10	0.7	0	0	0
20	0.7	0	0	0
3	0.8	0	0	0
10	0.8	0	0	0
20	0.8	0	0	0
3	0.9	0	0	0
10	0.9	0	0	0
20	0.9	0	0	0
3	1	0	0	0
10	1	0	0	0
20	1	0	0	0
3	1.1	0	0	0
10	1.1	0	0	0
20	1.1	0	0	0
3	1.2	0	0	0
10	1.2	0	0	0
20	1.2	0	0	0
3	1.3	0	0	0
10	1.3	0	0	0
20	1.3	0	0	0
3	1.4	0	0	0
10	1.4	0	0	0
20	1.4	0	0	0
3	1.5	0	0	0
10	1.5	0	0	0
20	1.5	0	0	0
3	1.6	0	0	0
10	1.6	0	0	0
20	1.6	0	0	0
3	1.7	0	0	0
10	1.7	0	0	0
20	1.7	0	0	0
3	1.8	0	0	0
10	1.8	0	0	0
20	1.8	0	0	0
3	1.9	0	0	0
10	1.9	0	0	0
20	1.9	0	0	0
3	2	0	0	0
10	2	0	0	0
20	2	0	0	0
3	2.1	0	0	0
10	2.1	0	0	0
20	2.1	0	0	0
3	2.2	0	0	0
10	2.2	0	0	0
20	2.2	0	0	0
3	2.3	0	0	0
10	2.3	0	0	0
20	2.3	0	0	0
3	2.4	0	0	0
10	2.4	0	0	0
20	2.4	0	0	0
3	2.5	0	0	0
10	2.5	0	0	0
20	2.5	0	0	0
3	2.6	0	0	0
10	2.6	0	0	0
20	2.6	0	0	0
3	2.7	0	0	0
10	2.7	0	0	0
20	2.7	0	0	0
3	2.8	0	0	0
10	2.8	0	0	0
20	2.8	0	0	0
3	2.9	0	0	0
10	2.9	0	0	0
20	2.9	0	0	0
3	3	0	0	0
10	3	0	0	0
20	3	0	0	0
3	3.1	0	0	0
10	3.1	0	0	0
20	3.1	0	0	0
3	3.2	0	0	0
10	3.2	0	0	0
20	3.2	0	0	0
3	3.3	0	0	0
10	3.3	0	0	0
20	3.3	0	0	0
3	3.4	0	0	0
10	3.4	0	0	0
20	3.4	0	0	0
3	3.5	0	0	0
10	3.5	0	0	0
20	3.5	0	0	0
3	3.6	0	0	0
10	3.6	0	0	0
20	3.6	0	0	0
3	3.7	0	0	0
10	3.7	0	0	0
20	3.7	0	0	0
3	3.8	0	0	0
10	3.8	0	0	0
20	3.8	0	0	0
3	3.9	0	0	0
10	3.9	0	0	0
20	3.9	0	0	0
3	4	0	0	0
10	4	0	0	0
20	4	0	0	0
3	4.1	0.0595631	0.01551058	0.2114238
10	4.1	0.131301	0.037612955	0.39292765
20	4.1	0.1708045	0.051681515	0.4585466
3	4.2	0.123162	0.034641695	0.3572458
10	4.2	0.2608945	0.08904359	0.5987145
20	4.2	0.342439	0.1243213	0.6713247
3	4.3	0.15917	0.04888556	0.42298885
10	4.3	0.3338625	0.1245994	0.67466895
20	4.3	0.4323925	0.1746333	0.7515032
3	4.4	0.182436	0.05597167	0.46137005
10	4.4	0.3770525	0.1480717	0.71119875
20	4.4	0.48884	0.2127777	0.79009375
3	4.5	0.1994215	0.06191224	0.49029705
10	4.5	0.408906	0.1672441	0.7375699
20	4.5	0.5279145	0.2389866	0.8145275
3	4.6	0.212898	0.066518065	0.50320095
10	4.6	0.4313925	0.18193775	0.75383245
20	4.6	0.554993	0.25892705	0.83036535
3	4.7	0.2225045	0.069090125	0.51452185
10	4.7	0.4503065	0.1929219	0.76604865
20	4.7	0.5768495	0.27656545	0.84189325
3	4.8	0.2305525	0.07154361	0.52415565
10	4.8	0.465182	0.2032447	0.77579395
20	4.8	0.5933985	0.29047965	0.85060865
3	4.9	0.2376495	0.07400999	0.5316828
10	4.9	0.477842	0.2103461	0.7828886
20	4.9	0.6056835	0.3029897	0.85741905
3	5	0.2430135	0.07623349	0.5382964
10	5	0.4871495	0.2174169	0.7872732
20	5	0.6149575	0.31365625	0.86284795
3	5.1	0.283081	0.090978975	0.59777995
10	5.1	0.529588	0.2478992	0.81974145
20	5.1	0.6503995	0.34734155	0.8793997
3	5.2	0.3230445	0.1091736	0.64168635
10	5.2	0.577218	0.28222605	0.84569425
20	5.2	0.689175	0.38504635	0.89642075
3	5.3	0.347494	0.12042905	0.66403255
10	5.3	0.603827	0.3061033	0.8600812
20	5.3	0.7150665	0.41550845	0.9074939
3	5.4	0.363996	0.12803335	0.6823309
10	5.4	0.6214465	0.32421375	0.86824545
20	5.4	0.733159	0.43942825	0.9149706
3	5.5	0.375947	0.1338314	0.69320805
10	5.5	0.6367155	0.33855745	0.8743237
20	5.5	0.7451405	0.457557	0.92001365
3	5.6	0.384567	0.13805085	0.6984101
10	5.6	0.6472265	0.3501211	0.8787079
20	5.6	0.7548095	0.4705018	0.92381785
3	5.7	0.3913995	0.141281	0.7034597
10	5.7	0.655827	0.358946	0.88253655
20	5.7	0.763104	0.48069545	0.92686065
3	5.8	0.39798	0.1437665	0.70783445
10	5.8	0.662902	0.3659827	0.88494555
20	5.8	0.770213	0.488857	0.92878095
3	5.9	0.4033115	0.1457534	0.7118367
10	5.9	0.6680345	0.3707594	0.8873485
20	5.9	0.775522	0.49698255	0.93072325
3	6	0.4070725	0.14730175	0.71548965
10	6	0.6729565	0.37481485	0.88947725
20	6	0.779479	0.50497075	0.9323568
3	6.1	0.4312725	0.16016695	0.7396716
10	6.1	0.691429	0.3961111	0.89830995
20	6.1	0.792946	0.52205865	0.9370667
3	6.2	0.45766	0.17514975	0.76032695
10	6.2	0.712919	0.41951375	0.908308
20	6.2	0.8079045	0.54332625	0.94238435
3	6.3	0.473704	0.18479745	0.7725638
10	6.3	0.726148	0.43583725	0.9139308
20	6.3	0.818318	0.560121	0.9460581
3	6.4	0.4839355	0.1913999	0.77992945
10	6.4	0.735444	0.4480037	0.91755435
20	6.4	0.8259345	0.5738979	0.94867745
3	6.5	0.4928225	0.1962845	0.7831449
10	6.5	0.7428655	0.45774265	0.91967175
20	6.5	0.831586	0.58524715	0.95064565
3	6.6	0.49891	0.20000465	0.78666635
10	6.6	0.7489875	0.4652461	0.921466
20	6.6	0.836112	0.59474765	0.9521747
3	6.7	0.5036145	0.20287095	0.78922145
10	6.7	0.753371	0.47081445	0.92319515
20	6.7	0.839921	0.60275715	0.95332095
3	6.8	0.507966	0.205091	0.79094285
10	6.8	0.756578	0.4744192	0.92416385
20	6.8	0.842621	0.6092695	0.95434345
3	6.9	0.510847	0.20681575	0.792091
10	6.9	0.7601075	0.4788926	0.92499825
20	6.9	0.844812	0.6138848	0.9550813
3	7	0.513512	0.2081571	0.7928344
10	7	0.7629695	0.48209155	0.92585685
20	7	0.847049	0.61808445	0.95572075
3	7.1	0.5317355	0.21926685	0.80447195
10	7.1	0.7727365	0.49525695	0.9305144
20	7.1	0.8535285	0.6304888	0.95784465
3	7.2	0.5490375	0.23222525	0.81658925
10	7.2	0.7851175	0.5110145	0.93502795
20	7.2	0.861126	0.6436899	0.96022105
3	7.3	0.5591525	0.24058095	0.82414115
10	7.3	0.792759	0.52270275	0.9378273
20	7.3	0.8666835	0.65429135	0.96200495
3	7.4	0.567148	0.2463312	0.8288322
10	7.4	0.7981105	0.53166455	0.9396014
20	7.4	0.8708595	0.66299565	0.9633483
3	7.5	0.5732315	0.2505758	0.8317876
10	7.5	0.8023665	0.5387054	0.9408755
20	7.5	0.874274	0.67026555	0.964384
3	7.6	0.5780345	0.25380855	0.8336205
10	7.6	0.8059035	0.54427065	0.9417921
20	7.6	0.876836	0.67565335	0.96513245
3	7.7	0.582239	0.2563004	0.83482045
10	7.7	0.808201	0.5490565	0.9425371
20	7.7	0.878833	0.68075605	0.9657974
3	7.8	0.584696	0.25822955	0.8355437
10	7.8	0.8108255	0.5530224	0.94341585
20	7.8	0.880555	0.6852874	0.96628135
3	7.9	0.586923	0.25998665	0.8359612
10	7.9	0.8130445	0.5559227	0.94417115
20	7.9	0.882145	0.6886128	0.96666175
3	8	0.588703	0.2617797	0.83617775
10	8	0.814635	0.5589741	0.9448215
20	8	0.88352	0.69132975	0.96695945
3	8.1	0.6017505	0.27196865	0.8430071
10	8.1	0.8209995	0.5703407	0.9471604
20	8.1	0.887454	0.699954	0.96811435
3	8.2	0.614418	0.283606	0.8508766
10	8.2	0.828698	0.58340705	0.94969735
20	8.2	0.8918675	0.70858605	0.9695868
3	8.3	0.6230635	0.2906962	0.8558703
10	8.3	0.8335625	0.59208485	0.951352
20	8.3	0.8953535	0.71575505	0.97064055
3	8.4	0.628766	0.2953732	0.859002
10	8.4	0.8368085	0.5985217	0.95243625
20	8.4	0.8979615	0.72167245	0.97140615
3	8.5	0.633197	0.2989027	0.8609798
10	8.5	0.839578	0.60373045	0.95324685
20	8.5	0.900019	0.72663635	0.97198475
3	8.6	0.6364045	0.3017878	0.86222495
10	8.6	0.841986	0.60801295	0.9539892
20	8.6	0.901731	0.73060135	0.9724376
3	8.7	0.6386075	0.30423135	0.8629969
10	8.7	0.8438105	0.6115582	0.9546217
20	8.7	0.9031105	0.73344635	0.97279845
3	8.8	0.6411975	0.30632975	0.86345775
10	8.8	0.845649	0.61367825	0.95502385
20	8.8	0.904331	0.7357539	0.9730911
3	8.9	0.6430535	0.30817165	0.8640439
10	8.9	0.846889	0.6153556	0.9553739
20	8.9	0.905321	0.73763485	0.9733304
3	9	0.6442955	0.3097736	0.86465395
10	9	0.847631	0.6168627	0.95577665
20	9	0.906177	0.73917035	0.97352545
3	9.1	0.653671	0.3186529	0.8693948
10	9.1	0.852413	0.6240616	0.95711935
20	9.1	0.908567	0.7451128	0.97430595
3	9.2	0.6639255	0.32883265	0.87439995
10	9.2	0.858129	0.6335331	0.95882985
20	9.2	0.911579	0.7521672	0.97526485
3	9.3	0.669712	0.33505385	0.87763935
10	9.3	0.8615045	0.64084685	0.95995615
20	9.3	0.913829	0.7574563	0.9759619
3	9.4	0.67456	0.33916355	0.87987995
10	9.4	0.8638825	0.64629	0.96076755
20	9.4	0.915637	0.7615521	0.97647225
3	9.5	0.677785	0.34227165	0.8812928
10	9.5	0.8655395	0.6503572	0.96130135
20	9.5	0.9171135	0.7648062	0.9768603
3	9.6	0.6800175	0.344825	0.88217825
10	9.6	0.8669005	0.65341375	0.9617203
20	9.6	0.918318	0.76742415	0.97716555
3	9.7	0.681653	0.34699785	0.88281745
10	9.7	0.868118	0.65572205	0.96218105
20	9.7	0.9193155	0.76954475	0.97740865
3	9.8	0.6831595	0.3488708	0.88358065
10	9.8	0.869185	0.6574711	0.962521
20	9.8	0.9201085	0.7712699	0.9776052
3	9.9	0.6847255	0.3504943	0.8840751
10	9.9	0.8700645	0.6587974	0.96284035
20	9.9	0.920759	0.7726768	0.97776475
3	10	0.685907	0.35190285	0.884241
10	10	0.8707555	0.65980525	0.96314315
20	10	0.9213685	0.77382865	0.9778961
3	10.1	0.693459	0.3597344	0.88808615
10	10.1	0.8743885	0.66521755	0.96414635
20	10.1	0.9229165	0.7783081	0.97847765
3	10.2	0.701682	0.3687277	0.8920228
10	10.2	0.8785105	0.67274315	0.9652658
20	10.2	0.9249885	0.7836667	0.97911935
3	10.3	0.706388	0.37423025	0.89390685
10	10.3	0.881045	0.67858275	0.96606725
20	10.3	0.9266665	0.78775115	0.97961215
3	10.4	0.7094615	0.37786695	0.89533905
10	10.4	0.8829675	0.6829443	0.9665899
20	10.4	0.9279805	0.7908439	0.97997605
3	10.5	0.7117995	0.38062055	0.89640575
10	10.5	0.884471	0.68621025	0.9669712
20	10.5	0.929031	0.79334805	0.9802539
3	10.6	0.713702	0.38288235	0.89725165
10	10.6	0.885561	0.6886701	0.96730355
20	10.6	0.929884	0.79537025	0.9804718
3	10.7	0.715339	0.38480615	0.89793735
10	10.7	0.886426	0.6905285	0.96760965
20	10.7	0.930637	0.7970106	0.9806456
3	10.8	0.7167205	0.38646525	0.8985013
10	10.8	0.887083	0.6919371	0.96787095
20	10.8	0.9312755	0.7984134	0.9808129
3	10.9	0.7178475	0.38790325	0.8989817
10	10.9	0.8876575	0.6930049	0.96812285
20	10.9	0.9318105	0.7996371	0.98095895
3	11	0.719078	0.3891505	0.8993748
10	11	0.888146	0.6942186	0.96834015
20	11	0.932231	0.80069215	0.9810438
3	11.1	0.7250445	0.396109	0.90195975
10	11.1	0.8904005	0.6986501	0.96904395
20	11.1	0.9334165	0.8042053	0.98146
3	11.2	0.731379	0.40411205	0.90479255
10	11.2	0.8933835	0.7043271	0.96986085
20	11.2	0.9350375	0.80850105	0.98196415
3	11.3	0.735552	0.4090132	0.9067232
10	11.3	0.8955205	0.70909825	0.97046335
20	11.3	0.936294	0.8117059	0.98233045
3	11.4	0.7379915	0.4122544	0.9079001
10	11.4	0.8970575	0.71267025	0.9708548
20	11.4	0.9372755	0.81414175	0.9825846
3	11.5	0.739733	0.4147094	0.9086653
10	11.5	0.8982165	0.7153517	0.97113795
20	11.5	0.9380345	0.8160777	0.9827869
3	11.6	0.741234	0.41672495	0.90917975
10	11.6	0.8991135	0.7173724	0.9714024
20	11.6	0.938632	0.81766675	0.9829526
3	11.7	0.742701	0.4184408	0.90952705
10	11.7	0.8997195	0.7189006	0.9716307
20	11.7	0.9391895	0.8190003	0.98309375
3	11.8	0.7441345	0.41992025	0.90993455
10	11.8	0.9001875	0.72017835	0.97185675
20	11.8	0.9396555	0.82013455	0.9832065
3	11.9	0.745205	0.4212018	0.91027835
10	11.9	0.9006725	0.7214353	0.9720809
20	11.9	0.940043	0.82110795	0.9832859
3	12	0.7456785	0.4223138	0.91054965
10	12	0.9010815	0.7224774	0.97227505
20	12	0.9403645	0.82194705	0.9833475
3	12.1	0.750503	0.4285373	0.9125575
10	12.1	0.902889	0.7261281	0.9727834
20	12.1	0.9413255	0.824754	0.98364295
3	12.2	0.7558055	0.43570645	0.9147867
10	12.2	0.9049885	0.7307194	0.97334475
20	12.2	0.94257	0.82820055	0.9840325
3	12.3	0.7589215	0.44009925	0.916291
10	12.3	0.906623	0.73428355	0.97380505
20	12.3	0.9435295	0.8307832	0.98432475
3	12.4	0.761112	0.443007	0.91723945
10	12.4	0.9078885	0.7372637	0.9741091
20	12.4	0.9443065	0.8327509	0.9845396
3	12.5	0.7628625	0.44520775	0.9178483
10	12.5	0.908837	0.7395033	0.97435335
20	12.5	0.944942	0.83431865	0.9847013
3	12.6	0.7643725	0.44701625	0.91824795
10	12.6	0.9095545	0.7412063	0.97461575
20	12.6	0.945463	0.8356068	0.98482655
3	12.7	0.7656435	0.44855525	0.91854015
10	12.7	0.9101695	0.74273915	0.97484545
20	12.7	0.9458915	0.8366899	0.9849242
3	12.8	0.7664575	0.44988215	0.91886855
10	12.8	0.9106335	0.74400655	0.97498815
20	12.8	0.946222	0.837612	0.98500115
3	12.9	0.7668825	0.45103225	0.9191318
10	12.9	0.91102	0.74505605	0.97509295
20	12.9	0.946518	0.83840365	0.98506135
3	13	0.7674825	0.45202905	0.9193394
10	13	0.9113005	0.7459266	0.97518815
20	13	0.946775	0.8390871	0.9851086
3	13.1	0.771315	0.4573571	0.9209639
10	13.1	0.912721	0.748987	0.9755758
20	13.1	0.947548	0.8413815	0.9853452
3	13.2	0.775983	0.463851	0.9227767
10	13.2	0.9143855	0.75284665	0.97607525
20	13.2	0.948488	0.84419015	0.9856536
3	13.3	0.7788335	0.468048	0.92397715
10	13.3	0.9156555	0.75584275	0.97644105
20	13.3	0.9492595	0.84624775	0.985885
3	13.4	0.780722	0.47066965	0.9247532
10	13.4	0.916649	0.7582085	0.9766849
20	13.4	0.949886	0.8479169	0.986058
3	13.5	0.7822395	0.4726552	0.92524945
10	13.5	0.9174465	0.76012555	0.9769013
20	13.5	0.9503995	0.8492513	0.98618835
3	13.6	0.783331	0.47428675	0.9255732
10	13.6	0.9180725	0.7616988	0.9770734
20	13.6	0.950821	0.85031745	0.9862889
3	13.7	0.7840155	0.47567505	0.9258174
10	13.7	0.918575	0.76299695	0.977209
20	13.7	0.9511675	0.8512148	0.98636835
3	13.8	0.7847	0.47687145	0.9260795
10	13.8	0.9189805	0.76407	0.9773492
20	13.8	0.951468	0.8519786	0.9864337
3	13.9	0.785344	0.47790825	0.9262875
10	13.9	0.9192385	0.76496015	0.97746935
20	13.9	0.951718	0.85263505	0.986486
3	14	0.785824	0.47880685	0.92644975
10	14	0.919424	0.76560905	0.9775715
20	14	0.951926	0.85320335	0.98652815
3	14.1	0.788955	0.48307985	0.9277924
10	14.1	0.9205415	0.7683002	0.97788595
20	14.1	0.952544	0.8551122	0.9867243
3	14.2	0.792783	0.48897065	0.92929925
10	14.2	0.921974	0.7715909	0.9782734
20	14.2	0.9532945	0.85733015	0.9869767
3	14.3	0.795276	0.49327705	0.93031035
10	14.3	0.9230615	0.7741495	0.9785763
20	14.3	0.953919	0.85905625	0.98716525
3	14.4	0.797072	0.4956879	0.9309569
10	14.4	0.9238855	0.77617335	0.97877575
20	14.4	0.954435	0.8604594	0.98730435
3	14.5	0.79814	0.49748745	0.93136935
10	14.5	0.9245365	0.7778157	0.97891955
20	14.5	0.954858	0.8616075	0.98741165
3	14.6	0.7990335	0.4989662	0.93163725
10	14.6	0.9250565	0.7791633	0.97907735
20	14.6	0.9552075	0.8625502	0.98749495
3	14.7	0.799826	0.50022395	0.93181115
10	14.7	0.925435	0.78027625	0.97921605
20	14.7	0.955505	0.8633257	0.9875613
3	14.8	0.8004835	0.5013089	0.9320236
10	14.8	0.925711	0.78119735	0.9793319
20	14.8	0.955754	0.86396835	0.9876145
3	14.9	0.800996	0.5022484	0.9321909
10	14.9	0.9259175	0.78189315	0.9794308
20	14.9	0.9559625	0.8645108	0.98765675
3	15	0.801309	0.50273405	0.93231845
10	15	0.9260705	0.78228895	0.97951235
20	15	0.9561375	0.86496225	0.98769085
3	15.1	0.804032	0.50643025	0.93344865
10	15.1	0.9270085	0.78469435	0.97977315
20	15.1	0.9566585	0.86660735	0.9878533
3	15.2	0.807394	0.51180065	0.9347229
10	15.2	0.928233	0.7876723	0.9800799
20	15.2	0.9572845	0.86842395	0.988063
3	15.3	0.8093145	0.51572775	0.93561815
10	15.3	0.9291715	0.78988385	0.98033685
20	15.3	0.9578015	0.8698868	0.9882206
3	15.4	0.810708	0.51842165	0.93616605
10	15.4	0.929884	0.79163395	0.98050305
20	15.4	0.95823	0.8710832	0.9883367
3	15.5	0.811854	0.52006035	0.9365137
10	15.5	0.9304215	0.79305655	0.98062905
20	15.5	0.958587	0.87206645	0.9884259
3	15.6	0.812711	0.52140735	0.9367377
10	15.6	0.93083	0.7942241	0.9807645
20	15.6	0.958886	0.87287925	0.9884952
3	15.7	0.813354	0.52255255	0.9368789
10	15.7	0.931139	0.79518945	0.98087905
20	15.7	0.959135	0.87355135	0.98855045
3	15.8	0.81399	0.52344795	0.9370068
10	15.8	0.931371	0.79594065	0.980975
20	15.8	0.959344	0.87410925	0.98859365
3	15.9	0.8143315	0.5239688	0.9371421
10	15.9	0.9315445	0.7963879	0.98106025
20	15.9	0.959519	0.8745725	0.9886288
3	16	0.8145975	0.52434425	0.93724465
10	16	0.931672	0.79672975	0.9811384
20	16	0.959666	0.87509635	0.98865685
3	16.1	0.8172205	0.52772275	0.93821065
10	16.1	0.932475	0.7988263	0.98137965
20	16.1	0.960106	0.87636935	0.98879355
3	16.2	0.8199795	0.5326376	0.939354
10	16.2	0.9336	0.80162165	0.98161985
20	16.2	0.9606365	0.87793035	0.98897145
3	16.3	0.8217225	0.5362351	0.9401322
10	16.3	0.934364	0.80355145	0.9818124
20	16.3	0.961086	0.87918995	0.98910415
3	16.4	0.822845	0.5387271	0.94060135
10	16.4	0.9349305	0.80508085	0.9819666
20	16.4	0.9614505	0.88022185	0.9892032
3	16.5	0.823725	0.54048155	0.9408982
10	16.5	0.9353915	0.80632465	0.98210465
20	16.5	0.961751	0.88107025	0.9892784
3	16.6	0.8245385	0.54173665	0.9410883
10	16.6	0.935741	0.807346	0.9822213
20	16.6	0.9619975	0.881771	0.9893376
3	16.7	0.825224	0.5426447	0.94120745
10	16.7	0.9360045	0.8081544	0.98232225
20	16.7	0.962208	0.8823527	0.9893838
3	16.8	0.825644	0.54330185	0.9412976
10	16.8	0.9362025	0.8086653	0.98241
20	16.8	0.962386	0.88296095	0.98942
3	16.9	0.8259535	0.54377605	0.9414154
10	16.9	0.9363495	0.80905655	0.98248465
20	16.9	0.962538	0.8834242	0.9894491
3	17	0.8262905	0.5441168	0.9415072
10	17	0.936492	0.8093554	0.9825482
20	17	0.9626645	0.88377855	0.98947215
3	17.1	0.828813	0.54721775	0.94235935
10	17.1	0.9373175	0.8111989	0.98275305
20	17.1	0.963051	0.88497845	0.989589
3	17.2	0.8310465	0.55173395	0.94335865
10	17.2	0.938286	0.81375535	0.98295805
20	17.2	0.9635385	0.8862996	0.98972495
3	17.3	0.832639	0.55504185	0.94401625
10	17.3	0.9389455	0.81553455	0.98311985
20	17.3	0.963923	0.8873511	0.98983515
3	17.4	0.8335775	0.5573319	0.94442365
10	17.4	0.9394125	0.81688325	0.9832565
20	17.4	0.964234	0.8882415	0.98992015
3	17.5	0.834392	0.5589437	0.94468055
10	17.5	0.939767	0.81797925	0.9833725
20	17.5	0.9644895	0.8890137	0.98998795
3	17.6	0.8351025	0.56009825	0.94484275
10	17.6	0.94005	0.8188384	0.98347305
20	17.6	0.964703	0.8896958	0.99004175
3	17.7	0.8355825	0.5609303	0.94495445
10	17.7	0.9402825	0.819428	0.98355925
20	17.7	0.964883	0.89021675	0.99008365
3	17.8	0.835966	0.56153215	0.945082
10	17.8	0.940476	0.8198788	0.9836333
20	17.8	0.96503	0.8906317	0.9901175
3	17.9	0.836315	0.56196685	0.9451814
10	17.9	0.9406395	0.82022405	0.98369715
20	17.9	0.965151	0.89098795	0.9901434
3	18	0.8367325	0.5622771	0.9452578
10	18	0.9407785	0.82048695	0.98371505
20	18	0.965251	0.8912966	0.99017015

## Sheet: Fig1D
dosekg	time	lvl	lvl05	lvl95
0	0	6.27152	6.27152	6.27152
3	0	6.27152	6.27152	6.27152
10	0	6.27152	6.27152	6.27152
20	0	6.27152	6.27152	6.27152
0	0.1	5.40642	5.4036485	5.4102805
3	0.1	5.406465	5.404059	5.4099605
10	0.1	5.40647	5.4035695	5.410601
20	0.1	5.40648	5.4034595	5.4100825
0	0.2	4.64553	4.592989	4.7294805
3	0.2	4.646945	4.5944825	4.7263605
10	0.2	4.64532	4.5945405	4.7366385
20	0.2	4.647355	4.5953705	4.7259145
0	0.3	4.39128	4.16555	4.6340985
3	0.3	4.395195	4.170389	4.626298
10	0.3	4.3884	4.172454	4.6489505
20	0.3	4.397745	4.1809345	4.623079
0	0.4	4.483775	4.193776	4.760051
3	0.4	4.4885	4.2015965	4.7517705
10	0.4	4.480285	4.2039385	4.7765005
20	0.4	4.491895	4.21513	4.748214
0	0.5	4.590945	4.2941935	4.868682
3	0.5	4.595695	4.302275	4.8609145
10	0.5	4.58744	4.304659	4.885358
20	0.5	4.59865	4.316269	4.857213
0	0.6	4.67301	4.375753	4.950165
3	0.6	4.677635	4.3838555	4.9425155
10	0.6	4.66954	4.3861635	4.9668685
20	0.6	4.680465	4.397888	4.9391195
0	0.7	4.736355	4.4385035	5.0140315
3	0.7	4.74044	4.445933	5.004572
10	0.7	4.732925	4.4488485	5.03092
20	0.7	4.74375	4.460687	5.0033745
0	0.8	4.786775	4.4881625	5.066922
3	0.8	4.791355	4.4952445	5.05776
10	0.8	4.783945	4.4984435	5.084806
20	0.8	4.79486	4.5104155	5.056618
0	0.9	4.82922	4.528731	5.1128105
3	0.9	4.833995	4.53578	5.103954
10	0.9	4.82625	4.538978	5.131875
20	0.9	4.837	4.551104	5.1028775
0	1	4.865965	4.5628195	5.154086
3	1	4.870935	4.569936	5.145117
10	1	4.86312	4.573043	5.1746
20	1	4.87384	4.585353	5.1445615
0	1.1	4.898025	4.5921765	5.192312
3	1.1	4.904	4.599365	5.1828745
10	1.1	4.896105	4.601932	5.21394
20	1.1	4.90573	4.6149115	5.183342
0	1.2	4.92807	4.6179935	5.228439
3	1.2	4.933905	4.6252635	5.2185375
10	1.2	4.92613	4.627852	5.251136
20	1.2	4.936005	4.6409695	5.220077
0	1.3	4.956025	4.64113	5.263695
3	1.3	4.96208	4.6485015	5.2536545
10	1.3	4.954115	4.65096	5.2875105
20	1.3	4.96421	4.664378	5.255433
0	1.4	4.982405	4.662206	5.298576
3	1.4	4.98784	4.6696895	5.2878975
10	1.4	4.980285	4.671714	5.323245
20	1.4	4.989755	4.6857565	5.289733
0	1.5	5.0074	4.6816915	5.3328285
3	1.5	5.013265	4.6892875	5.3214695
10	1.5	5.005565	4.691219	5.3584015
20	1.5	5.01515	4.7055745	5.3235155
0	1.6	5.03152	4.6999265	5.3657685
3	1.6	5.037735	4.7076545	5.354865
10	1.6	5.02999	4.709609	5.39315
20	1.6	5.039885	4.7241725	5.356785
0	1.7	5.055065	4.7171815	5.397705
3	1.7	5.06162	4.725052	5.3882605
10	1.7	5.05287	4.7270385	5.42762
20	1.7	5.064	4.7418105	5.3896975
0	1.8	5.078195	4.7336565	5.429213
3	1.8	5.08503	4.741679	5.4214515
10	1.8	5.07625	4.743698	5.461882
20	1.8	5.087545	4.758698	5.4223425
0	1.9	5.10086	4.7495305	5.4603325
3	1.9	5.107735	4.7576965	5.4532175
10	1.9	5.09875	4.7597575	5.4959865
20	1.9	5.110445	4.7749	5.455331
0	2	5.123145	4.7649145	5.493393
3	2	5.130545	4.7732435	5.485984
10	2	5.121455	4.7751375	5.529964
20	2	5.13305	4.790499	5.4882755
0	2.1	5.145065	4.7799085	5.526373
3	2.1	5.152365	4.7884005	5.518451
10	2.1	5.14354	4.790272	5.563743
20	2.1	5.155865	4.805709	5.5211485
0	2.2	5.166765	4.7945925	5.559237
3	2.2	5.173245	4.803257	5.5495185
10	2.2	5.1655	4.8047	5.5944325
20	2.2	5.17722	4.820771	5.5526085
0	2.3	5.188105	4.809036	5.5919815
3	2.3	5.19549	4.8178735	5.581506
10	2.3	5.187435	4.8191095	5.6236085
20	2.3	5.1983	4.83561	5.5851505
0	2.4	5.209665	4.8232705	5.62467
3	2.4	5.217265	4.8323	5.6128045
10	2.4	5.20918	4.8333195	5.6565875
20	2.4	5.220645	4.8502585	5.6176435
0	2.5	5.231585	4.837354	5.654638
3	2.5	5.237785	4.8465665	5.643927
10	2.5	5.231105	4.84736	5.6892195
20	2.5	5.24292	4.8647555	5.6500165
0	2.6	5.25337	4.8513075	5.683956
3	2.6	5.2586	4.860703	5.6748445
10	2.6	5.253	4.861261	5.7216995
20	2.6	5.26408	4.8791225	5.6804485
0	2.7	5.273875	4.864743	5.715534
3	2.7	5.28063	4.871127	5.7055765
10	2.7	5.27446	4.875043	5.753097
20	2.7	5.28423	4.8932555	5.7095565
0	2.8	5.29525	4.878051	5.7477665
3	2.8	5.301845	4.8850105	5.7360845
10	2.8	5.295875	4.888736	5.7862365
20	2.8	5.30633	4.9057	5.741302
0	2.9	5.316615	4.8912605	5.7770545
3	2.9	5.323365	4.898834	5.766368
10	2.9	5.31682	4.9023395	5.8188025
20	2.9	5.32728	4.9188835	5.77295
0	3	5.33778	4.904382	5.8080935
3	3	5.34526	4.9125975	5.7962825
10	3	5.33829	4.915956	5.8508995
20	3	5.348845	4.932921	5.8044645
0	3.1	5.358725	4.9174445	5.8388345
3	3.1	5.367185	4.92633	5.8233655
10	3.1	5.35872	4.929711	5.8828245
20	3.1	5.369985	4.9469035	5.835666
0	3.2	5.379755	4.930429	5.8691365
3	3.2	5.38781	4.9400135	5.8542965
10	3.2	5.38027	4.9434345	5.914539
20	3.2	5.390695	4.960442	5.8610705
0	3.3	5.40142	4.9433645	5.901155
3	3.3	5.40794	4.949106	5.8850815
10	3.3	5.4005	4.9571275	5.9460125
20	3.3	5.41262	4.973916	5.8909835
0	3.4	5.422375	4.9562425	5.9331125
3	3.4	5.42764	4.9626035	5.915971
10	3.4	5.421075	4.970514	5.9775845
20	3.4	5.432295	4.987345	5.9206715
0	3.5	5.443135	4.969062	5.964461
3	3.5	5.44863	4.976071	5.943517
10	3.5	5.441895	4.982455	6.0079145
20	3.5	5.452105	5.0007805	5.950008
0	3.6	5.464095	4.9818335	5.996567
3	3.6	5.467725	4.989519	5.9706045
10	3.6	5.463265	4.995721	6.035473
20	3.6	5.473005	5.0121065	5.9790285
0	3.7	5.482255	4.994566	6.0284685
3	3.7	5.489175	5.002956	5.997762
10	3.7	5.484605	5.0089575	6.0678375
20	3.7	5.492645	5.021551	6.0078615
0	3.8	5.50197	5.006377	6.0601755
3	3.8	5.50815	5.0163735	6.0237115
10	3.8	5.50591	5.0221555	6.0988045
20	3.8	5.51164	5.030767	6.039819
0	3.9	5.52333	5.0177015	6.0917945
3	3.9	5.52767	5.029781	6.0477755
10	3.9	5.525355	5.0311225	6.125376
20	3.9	5.530645	5.0439665	6.0695075
0	4	5.544925	5.03103	6.1180545
3	4	5.548295	5.0404745	6.0742515
10	4	5.542225	5.044639	6.1525995
20	4	5.5512	5.056697	6.0963215
0	4.1	5.566375	5.0443585	6.1499555
3	4.1	5.55199	5.043078	6.090817
10	4.1	5.535095	5.036771	6.1675225
20	4.1	5.54766	5.034359	6.0843135
0	4.2	5.584135	5.0564135	6.179683
3	4.2	5.544855	5.0249865	6.0951515
10	4.2	5.493815	4.9780525	6.1590235
20	4.2	5.47921	4.9398405	6.0406925
0	4.3	5.60211	5.06961	6.206495
3	4.3	5.533675	4.996673	6.094361
10	4.3	5.448235	4.9083545	6.130705
20	4.3	5.419885	4.8348525	6.0023345
0	4.4	5.620545	5.082146	6.2335695
3	4.4	5.525035	4.9751355	6.1048665
10	4.4	5.412735	4.86063	6.113924
20	4.4	5.37409	4.7425755	5.977615
0	4.5	5.640465	5.092884	6.2617815
3	4.5	5.52885	4.9665255	6.124661
10	4.5	5.39648	4.8254665	6.0985815
20	4.5	5.34363	4.680488	5.9642625
0	4.6	5.659805	5.1060945	6.283782
3	4.6	5.537155	4.9677175	6.1423565
10	4.6	5.389285	4.7975485	6.083353
20	4.6	5.32766	4.638427	5.9496095
0	4.7	5.678725	5.118953	6.3134255
3	4.7	5.54883	4.9690825	6.159295
10	4.7	5.38486	4.7735465	6.089617
20	4.7	5.31251	4.6024545	5.9449
0	4.8	5.696655	5.131156	6.344831
3	4.8	5.560395	4.9732465	6.181063
10	4.8	5.38036	4.755678	6.087159
20	4.8	5.303725	4.5795115	5.9503615
0	4.9	5.71653	5.143519	6.3617235
3	4.9	5.56756	4.974746	6.2032135
10	4.9	5.378575	4.742656	6.097294
20	4.9	5.296655	4.5606055	5.951771
0	5	5.735315	5.155464	6.3912435
3	5	5.57822	4.97956	6.222453
10	5	5.38139	4.734175	6.102248
20	5	5.2912	4.5434125	5.953734
0	5.1	5.753065	5.1686395	6.4135655
3	5.1	5.582525	4.9737975	6.236921
10	5.1	5.373345	4.717771	6.1078205
20	5.1	5.280745	4.5148275	5.9512395
0	5.2	5.76968	5.181811	6.443082
3	5.2	5.57448	4.9572995	6.236361
10	5.2	5.349635	4.678066	6.092337
20	5.2	5.25242	4.4691855	5.940193
0	5.3	5.78772	5.1949915	6.4610495
3	5.3	5.568905	4.9348915	6.246983
10	5.3	5.324495	4.6292835	6.0749805
20	5.3	5.21738	4.418883	5.9243835
0	5.4	5.80444	5.2080245	6.486507
3	5.4	5.56579	4.9194495	6.2480735
10	5.4	5.299125	4.5909545	6.0747545
20	5.4	5.190985	4.379975	5.9072895
0	5.5	5.823685	5.2206135	6.514846
3	5.5	5.564285	4.9077725	6.2528875
10	5.5	5.28202	4.555545	6.074824
20	5.5	5.16743	4.3419205	5.893866
0	5.6	5.84004	5.230624	6.5439185
3	5.6	5.57013	4.896551	6.2698235
10	5.6	5.27335	4.530403	6.0705545
20	5.6	5.14989	4.3124055	5.8864405
0	5.7	5.857335	5.2409805	6.569125
3	5.7	5.57761	4.893367	6.2798285
10	5.7	5.27097	4.51742	6.0645845
20	5.7	5.133855	4.2906475	5.874095
0	5.8	5.876365	5.253826	6.5989975
3	5.8	5.5825	4.894316	6.2834015
10	5.8	5.26356	4.5127435	6.067888
20	5.8	5.12283	4.2712785	5.862989
0	5.9	5.893295	5.264064	6.625137
3	5.9	5.587805	4.8945895	6.294517
10	5.9	5.256715	4.507594	6.071064
20	5.9	5.109215	4.256039	5.8589595
0	6	5.908535	5.276928	6.6532035
3	6	5.59536	4.894062	6.309348
10	6	5.250235	4.496358	6.0731545
20	6	5.099355	4.2430505	5.858796
0	6.1	5.926175	5.2842885	6.6690145
3	6.1	5.59953	4.8869215	6.3199745
10	6.1	5.243935	4.4781675	6.0767675
20	6.1	5.08611	4.225723	5.857018
0	6.2	5.945665	5.2972215	6.684767
3	6.2	5.594175	4.8643675	6.321745
10	6.2	5.222145	4.442869	6.056166
20	6.2	5.05898	4.196546	5.8430665
0	6.3	5.964275	5.3064365	6.710645
3	6.3	5.584405	4.854393	6.3221505
10	6.3	5.20523	4.407269	6.0426985
20	6.3	5.030735	4.1656335	5.8271215
0	6.4	5.981775	5.3192885	6.733427
3	6.4	5.57895	4.84108	6.332333
10	6.4	5.18269	4.3850065	6.0352055
20	6.4	5.0083	4.131982	5.8193795
0	6.5	5.997505	5.332145	6.752901
3	6.5	5.57293	4.824186	6.3475125
10	6.5	5.170125	4.3647	6.0332755
20	6.5	4.98664	4.103487	5.8048715
0	6.6	6.015185	5.343235	6.7711615
3	6.6	5.570015	4.8172465	6.359149
10	6.6	5.16031	4.346014	6.0273335
20	6.6	4.96532	4.082423	5.7907395
0	6.7	6.03392	5.351123	6.7970635
3	6.7	5.573555	4.8081365	6.36919
10	6.7	5.155205	4.327004	6.0144345
20	6.7	4.94666	4.064574	5.780049
0	6.8	6.050805	5.36078	6.819698
3	6.8	5.580635	4.8034625	6.3708305
10	6.8	5.149525	4.312475	6.0118835
20	6.8	4.93031	4.0486235	5.778874
0	6.9	6.069695	5.37161	6.8487465
3	6.9	5.583505	4.7923885	6.369622
10	6.9	5.1436	4.294407	6.012138
20	6.9	4.916905	4.034762	5.7741605
0	7	6.084755	5.382354	6.8614555
3	7	5.585875	4.781292	6.37741
10	7	5.1363	4.278253	6.0123215
20	7	4.908525	4.017832	5.7648375
0	7.1	6.10201	5.3930125	6.885235
3	7.1	5.58618	4.77175	6.3832135
10	7.1	5.12798	4.2656635	6.0092535
20	7.1	4.89576	3.9880075	5.749769
0	7.2	6.114385	5.403585	6.9054095
3	7.2	5.5833	4.7579925	6.381835
10	7.2	5.11171	4.238251	5.9976635
20	7.2	4.87135	3.9517045	5.7347125
0	7.3	6.12424	5.41474	6.9211975
3	7.3	5.578015	4.7397505	6.39345
10	7.3	5.09387	4.2117425	5.985704
20	7.3	4.84545	3.9250315	5.7208405
0	7.4	6.1411	5.4219705	6.94326
3	7.4	5.573565	4.723707	6.4095605
10	7.4	5.079475	4.190037	5.9732425
20	7.4	4.822445	3.901183	5.7042135
0	7.5	6.15179	5.4268205	6.9697415
3	7.5	5.566665	4.710632	6.424467
10	7.5	5.06822	4.172745	5.967324
20	7.5	4.804225	3.880752	5.6867685
0	7.6	6.16836	5.4335615	6.9769
3	7.6	5.56032	4.6920505	6.435775
10	7.6	5.05513	4.1552395	5.9571195
20	7.6	4.786875	3.847297	5.6724815
0	7.7	6.17743	5.432877	6.9962135
3	7.7	5.55719	4.684196	6.440955
10	7.7	5.0484	4.140266	5.946413
20	7.7	4.77067	3.830061	5.6589185
0	7.8	6.19401	5.428532	7.012128
3	7.8	5.556965	4.6803085	6.443814
10	7.8	5.04301	4.128345	5.9464765
20	7.8	4.755395	3.8136135	5.6486915
0	7.9	6.209655	5.4321535	7.0305415
3	7.9	5.561525	4.664065	6.446973
10	7.9	5.035995	4.1153865	5.946713
20	7.9	4.740885	3.7995165	5.644483
0	8	6.22264	5.434689	7.0481555
3	8	5.56729	4.654691	6.45642
10	8	5.026965	4.1033045	5.9441595
20	8	4.72833	3.786724	5.6422565
0	8.1	6.23376	5.430143	7.0623395
3	8.1	5.56992	4.644942	6.453127
10	8.1	5.01583	4.089405	5.940892
20	8.1	4.716565	3.771547	5.63388
0	8.2	6.246725	5.4293595	7.0745315
3	8.2	5.56495	4.6250525	6.4589165
10	8.2	4.991465	4.0694135	5.929216
20	8.2	4.698465	3.7478895	5.62039
0	8.3	6.25878	5.433581	7.095723
3	8.3	5.55336	4.605016	6.4528595
10	8.3	4.972225	4.0474475	5.920172
20	8.3	4.68149	3.720429	5.608255
0	8.4	6.27224	5.4284955	7.1184785
3	8.4	5.545145	4.5892165	6.4583855
10	8.4	4.954715	4.027161	5.911219
20	8.4	4.663625	3.701889	5.591447
0	8.5	6.28986	5.423631	7.1338865
3	8.5	5.534225	4.577168	6.46058
10	8.5	4.937745	4.0093115	5.9072255
20	8.5	4.64356	3.6850665	5.580861
0	8.6	6.303655	5.4268585	7.1540535
3	8.6	5.530975	4.568109	6.463827
10	8.6	4.927935	3.993762	5.903419
20	8.6	4.628895	3.669832	5.5707945
0	8.7	6.315085	5.420873	7.162814
3	8.7	5.526935	4.5537215	6.4687365
10	8.7	4.91998	3.9794715	5.9006965
20	8.7	4.61381	3.6549275	5.560839
0	8.8	6.32196	5.422833	7.186068
3	8.8	5.52747	4.5404865	6.476488
10	8.8	4.90803	3.966882	5.900214
20	8.8	4.601935	3.64055	5.5541325
0	8.9	6.332395	5.4277105	7.208564
3	8.9	5.528295	4.530408	6.4843555
10	8.9	4.89631	3.9548175	5.899313
20	8.9	4.58816	3.6273185	5.545445
0	9	6.343235	5.436839	7.2255975
3	9	5.52348	4.5225925	6.4782935
10	9	4.887655	3.943301	5.8997605
20	9	4.575035	3.6150425	5.5405705
0	9.1	6.35106	5.445017	7.240536
3	9.1	5.51529	4.510468	6.4819895
10	9.1	4.869955	3.928464	5.8957025
20	9.1	4.55839	3.5952135	5.534404
0	9.2	6.3622	5.449007	7.2581235
3	9.2	5.501245	4.486212	6.4751345
10	9.2	4.85079	3.904782	5.8861735
20	9.2	4.53797	3.5737195	5.5238155
0	9.3	6.373355	5.4462215	7.269111
3	9.3	5.489815	4.4640975	6.4660065
10	9.3	4.835895	3.8849755	5.8844095
20	9.3	4.518785	3.551946	5.501686
0	9.4	6.380355	5.4467535	7.2938475
3	9.4	5.481745	4.446492	6.4777345
10	9.4	4.819955	3.8642125	5.8757185
20	9.4	4.497895	3.532395	5.4889225
0	9.5	6.39244	5.425921	7.3081485
3	9.5	5.47744	4.437655	6.477174
10	9.5	4.804595	3.8431585	5.8658915
20	9.5	4.474605	3.5116405	5.476358
0	9.6	6.40376	5.4247785	7.3315495
3	9.6	5.47726	4.4292755	6.4739525
10	9.6	4.796085	3.828092	5.857385
20	9.6	4.45789	3.4984495	5.4598425
0	9.7	6.410845	5.4260445	7.34088
3	9.7	5.47156	4.4172415	6.471086
10	9.7	4.783655	3.810133	5.856235
20	9.7	4.44408	3.482816	5.4479545
0	9.8	6.41902	5.4290095	7.3355195
3	9.8	5.46714	4.411925	6.468442
10	9.8	4.77478	3.7969795	5.8494465
20	9.8	4.428695	3.4622765	5.439161
0	9.9	6.43012	5.436204	7.3381995
3	9.9	5.46541	4.405388	6.47277
10	9.9	4.76382	3.7821555	5.8430165
20	9.9	4.413045	3.4513515	5.423545
0	10	6.431595	5.4311015	7.345695
3	10	5.465135	4.402497	6.4824715
10	10	4.7531	3.770584	5.8399545
20	10	4.39978	3.4393075	5.4122925
0	10.1	6.436605	5.4190295	7.3624475
3	10.1	5.45613	4.3963085	6.4801565
10	10.1	4.74476	3.760556	5.8345325
20	10.1	4.38604	3.426963	5.4045845
0	10.2	6.445785	5.415087	7.3781065
3	10.2	5.44825	4.3779275	6.476749
10	10.2	4.73164	3.7450515	5.828885
20	10.2	4.36698	3.407564	5.392425
0	10.3	6.45203	5.401231	7.387212
3	10.3	5.43679	4.362038	6.475378
10	10.3	4.71365	3.7251	5.8223695
20	10.3	4.34925	3.382689	5.3813015
0	10.4	6.460495	5.3920325	7.4092895
3	10.4	5.429255	4.344999	6.4625725
10	10.4	4.699225	3.702137	5.8162275
20	10.4	4.328555	3.364854	5.3734665
0	10.5	6.4732	5.392651	7.4308225
3	10.5	5.421005	4.3263445	6.47068
10	10.5	4.68742	3.688247	5.810196
20	10.5	4.312225	3.350839	5.364389
0	10.6	6.484295	5.3880105	7.443137
3	10.6	5.416835	4.312075	6.473378
10	10.6	4.678875	3.6744955	5.8050265
20	10.6	4.292435	3.338451	5.3487795
0	10.7	6.493255	5.3680165	7.448323
3	10.7	5.4143	4.3042125	6.476445
10	10.7	4.67007	3.652919	5.800621
20	10.7	4.28061	3.327531	5.3349865
0	10.8	6.500765	5.34174	7.4488235
3	10.8	5.409505	4.2954445	6.479852
10	10.8	4.65787	3.6339025	5.7951475
20	10.8	4.263915	3.316832	5.3263425
0	10.9	6.506115	5.334562	7.4482985
3	10.9	5.40799	4.29095	6.4847605
10	10.9	4.64369	3.6259465	5.7877695
20	10.9	4.252235	3.3048515	5.318213
0	11	6.51413	5.319655	7.449356
3	11	5.406875	4.2654265	6.485688
10	11	4.632705	3.6116515	5.775773
20	11	4.23885	3.288962	5.3101135
0	11.1	6.51548	5.2910825	7.449013
3	11.1	5.403025	4.237497	6.4795025
10	11.1	4.619	3.5911965	5.7623715
20	11.1	4.22248	3.2703425	5.3025285
0	11.2	6.521815	5.269508	7.4485355
3	11.2	5.3965	4.214346	6.471646
10	11.2	4.602095	3.5710755	5.747481
20	11.2	4.20598	3.240401	5.293996
0	11.3	6.52451	5.266999	7.4639665
3	11.3	5.38802	4.200674	6.465212
10	11.3	4.58281	3.5477895	5.735981
20	11.3	4.18305	3.2182485	5.2846485
0	11.4	6.527765	5.266761	7.460933
3	11.4	5.37697	4.1894835	6.4614265
10	11.4	4.566585	3.5310555	5.7210585
20	11.4	4.16542	3.193424	5.269245
0	11.5	6.536125	5.266404	7.4637595
3	11.5	5.37024	4.1804385	6.462558
10	11.5	4.55021	3.5120285	5.7100985
20	11.5	4.149205	3.1733445	5.2520845
0	11.6	6.54905	5.2660935	7.481704
3	11.6	5.36428	4.167377	6.4630255
10	11.6	4.534805	3.4915685	5.6927005
20	11.6	4.133925	3.1553615	5.2409005
0	11.7	6.55598	5.265577	7.4911765
3	11.7	5.35571	4.150831	6.4553645
10	11.7	4.52427	3.4795515	5.680946
20	11.7	4.12255	3.1391335	5.2331195
0	11.8	6.55753	5.2647115	7.500611
3	11.8	5.35262	4.1352285	6.4599155
10	11.8	4.514725	3.4687105	5.673665
20	11.8	4.11185	3.1173395	5.225216
0	11.9	6.567585	5.2589375	7.513265
3	11.9	5.34673	4.1202765	6.457784
10	11.9	4.50107	3.455731	5.6626905
20	11.9	4.0986	3.093264	5.2222215
0	12	6.577455	5.249738	7.522139
3	12	5.34259	4.105763	6.461759
10	12	4.491995	3.4429465	5.6512145
20	12	4.08659	3.0721855	5.219584
0	12.1	6.57716	5.230938	7.530218
3	12.1	5.337735	4.0897345	6.4646745
10	12.1	4.476425	3.4308435	5.64137
20	12.1	4.07235	3.058883	5.214864
0	12.2	6.58369	5.212078	7.5382275
3	12.2	5.327115	4.0695855	6.464778
10	12.2	4.45441	3.4123465	5.628348
20	12.2	4.055915	3.0443455	5.2040925
0	12.3	6.586835	5.191486	7.5418675
3	12.3	5.31377	4.054946	6.459601
10	12.3	4.43651	3.395339	5.6149125
20	12.3	4.03909	3.0222265	5.19591
0	12.4	6.58311	5.174273	7.5538955
3	12.4	5.30716	4.041386	6.45649
10	12.4	4.42064	3.373857	5.602266
20	12.4	4.02127	3.000094	5.187714
0	12.5	6.580625	5.1624125	7.566062
3	12.5	5.29877	4.0206965	6.4613045
10	12.5	4.4034	3.3534165	5.5976975
20	12.5	4.00125	2.984687	5.173291
0	12.6	6.5771	5.141455	7.5777205
3	12.6	5.2905	4.0035105	6.457235
10	12.6	4.386595	3.3340255	5.5969545
20	12.6	3.98273	2.9710725	5.1601935
0	12.7	6.577215	5.127395	7.589448
3	12.7	5.28602	3.9918825	6.451591
10	12.7	4.375295	3.3144435	5.595212
20	12.7	3.967905	2.9584225	5.1557595
0	12.8	6.57681	5.115574	7.5976475
3	12.8	5.282225	3.9811525	6.450006
10	12.8	4.3635	3.2979505	5.5952
20	12.8	3.95254	2.9382275	5.1503935
0	12.9	6.573895	5.099642	7.607172
3	12.9	5.27659	3.9691955	6.4466505
10	12.9	4.350235	3.2879205	5.595455
20	12.9	3.937865	2.9163915	5.1411545
0	13	6.578165	5.0779175	7.6171155
3	13	5.26708	3.949186	6.4432805
10	13	4.341025	3.263706	5.5959245
20	13	3.924535	2.9015895	5.1320505
0	13.1	6.579605	5.0600135	7.632126
3	13.1	5.25708	3.9324575	6.437632
10	13.1	4.33218	3.245524	5.595105
20	13.1	3.90815	2.892972	5.1219075
0	13.2	6.58444	5.0494945	7.6474335
3	13.2	5.247485	3.9062545	6.4271985
10	13.2	4.318575	3.2141735	5.5858185
20	13.2	3.89729	2.880949	5.1111455
0	13.3	6.589	5.039592	7.660397
3	13.3	5.234815	3.8866285	6.431049
10	13.3	4.30494	3.191925	5.572471
20	13.3	3.88081	2.8628795	5.0955395
0	13.4	6.586415	5.029412	7.6633735
3	13.4	5.223445	3.8726265	6.43316
10	13.4	4.286985	3.175677	5.5595025
20	13.4	3.861885	2.837029	5.0815445
0	13.5	6.592755	5.0154875	7.6729955
3	13.5	5.213285	3.8577035	6.4294915
10	13.5	4.276205	3.1507545	5.5442365
20	13.5	3.845165	2.8201815	5.065487
0	13.6	6.5982	5.001533	7.6779055
3	13.6	5.20301	3.842391	6.4253425
10	13.6	4.267045	3.1297245	5.5271455
20	13.6	3.831635	2.809713	5.0567695
0	13.7	6.598725	4.987548	7.6665505
3	13.7	5.19602	3.830396	6.420243
10	13.7	4.25931	3.1193565	5.518236
20	13.7	3.81589	2.7862735	5.043487
0	13.8	6.60194	4.9696385	7.6754245
3	13.8	5.18934	3.8188625	6.4220565
10	13.8	4.247605	3.1019515	5.509775
20	13.8	3.801635	2.7716955	5.0297555
0	13.9	6.596955	4.9445545	7.6848755
3	13.9	5.18239	3.807586	6.420493
10	13.9	4.23623	3.0818055	5.503159
20	13.9	3.790145	2.7487315	5.0162425
0	14	6.5919	4.920318	7.6806465
3	14	5.178635	3.796477	6.4185325
10	14	4.22828	3.0667215	5.494154
20	14	3.77698	2.731034	5.003083
0	14.1	6.59226	4.8960455	7.6843855
3	14.1	5.17069	3.7825965	6.415354
10	14.1	4.22163	3.0537405	5.4799085
20	14.1	3.764635	2.715589	4.9939025
0	14.2	6.59772	4.8797575	7.6873345
3	14.2	5.159005	3.762425	6.4088765
10	14.2	4.209325	3.032988	5.466953
20	14.2	3.7485	2.6933525	4.983818
0	14.3	6.59714	4.868051	7.6886855
3	14.3	5.14726	3.7429835	6.40216
10	14.3	4.19025	3.011618	5.455995
20	14.3	3.731395	2.672073	4.973156
0	14.4	6.590445	4.8531595	7.69217
3	14.4	5.13717	3.7244915	6.3963525
10	14.4	4.172555	2.9926335	5.4371045
20	14.4	3.71272	2.6589305	4.9608295
0	14.5	6.5906	4.8310695	7.6945955
3	14.5	5.1279	3.706652	6.3877355
10	14.5	4.15967	2.981911	5.4213115
20	14.5	3.6999	2.64233	4.9474495
0	14.6	6.59275	4.8087625	7.6998555
3	14.6	5.121085	3.68911	6.3871165
10	14.6	4.148565	2.9691475	5.408728
20	14.6	3.686425	2.625789	4.9347725
0	14.7	6.595375	4.7967235	7.703071
3	14.7	5.11387	3.6711335	6.3756445
10	14.7	4.137155	2.9561575	5.39803
20	14.7	3.6711	2.604572	4.9229615
0	14.8	6.58663	4.7869555	7.7054585
3	14.8	5.10617	3.65277	6.370266
10	14.8	4.12525	2.9430445	5.389021
20	14.8	3.655625	2.579099	4.9152875
0	14.9	6.57663	4.771268	7.7082345
3	14.9	5.099675	3.625584	6.374776
10	14.9	4.115725	2.930395	5.3802645
20	14.9	3.644315	2.5616375	4.903664
0	15	6.5726	4.7570135	7.710188
3	15	5.09061	3.597277	6.3749595
10	15	4.104345	2.916092	5.3682785
20	15	3.63127	2.5428875	4.89404
0	15.1	6.57338	4.7441095	7.7113185
3	15.1	5.0777	3.586583	6.380326
10	15.1	4.091055	2.894892	5.3529085
20	15.1	3.61785	2.511734	4.8809405
0	15.2	6.572765	4.7256	7.7117815
3	15.2	5.06191	3.5724575	6.381346
10	15.2	4.07317	2.878653	5.343449
20	15.2	3.60209	2.497194	4.864327
0	15.3	6.56937	4.701523	7.701807
3	15.3	5.048505	3.551084	6.3815985
10	15.3	4.056375	2.858057	5.333676
20	15.3	3.585505	2.472964	4.8545085
0	15.4	6.562695	4.674081	7.7096545
3	15.4	5.038235	3.5275155	6.378415
10	15.4	4.038895	2.836429	5.3244735
20	15.4	3.569035	2.4551535	4.8441895
0	15.5	6.560825	4.6614315	7.7119315
3	15.5	5.03125	3.505655	6.3845045
10	15.5	4.02709	2.826606	5.315994
20	15.5	3.551325	2.439153	4.8327545
0	15.6	6.561575	4.649465	7.7079875
3	15.6	5.02312	3.4852855	6.3827905
10	15.6	4.01427	2.8015875	5.3078775
20	15.6	3.53499	2.423795	4.824027
0	15.7	6.565355	4.6328425	7.709928
3	15.7	5.01071	3.466789	6.372732
10	15.7	4.00412	2.7841995	5.2985425
20	15.7	3.52283	2.4090485	4.813612
0	15.8	6.56734	4.6142435	7.708643
3	15.8	5.004725	3.4503805	6.3682425
10	15.8	3.992425	2.751283	5.289543
20	15.8	3.50955	2.395176	4.803606
0	15.9	6.56681	4.594732	7.718397
3	15.9	5.0009	3.434306	6.373759
10	15.9	3.977015	2.7189475	5.2807795
20	15.9	3.491485	2.3760615	4.800886
0	16	6.56322	4.569283	7.7269595
3	16	4.992835	3.419179	6.381991
10	16	3.96571	2.6955055	5.272191
20	16	3.482805	2.356474	4.7942425
3	16.1	4.985925	3.403764	6.381606
10	16.1	3.95327	2.677652	5.2623805
20	16.1	3.468835	2.336177	4.7869495
3	16.2	4.976985	3.3839575	6.375123
10	16.2	3.93532	2.6573765	5.2442345
20	16.2	3.45493	2.3132945	4.777239
3	16.3	4.96785	3.360732	6.3674185
10	16.3	3.92174	2.6313805	5.22913
20	16.3	3.43787	2.289825	4.766957
3	16.4	4.959585	3.3397455	6.357455
10	16.4	3.906435	2.59978	5.2173135
20	16.4	3.418745	2.26709	4.756173
3	16.5	4.95093	3.3190355	6.347088
10	16.5	3.89073	2.5682795	5.2092265
20	16.5	3.403775	2.2451755	4.7436705
3	16.6	4.94572	3.299768	6.346997
10	16.6	3.874325	2.5488315	5.1977475
20	16.6	3.391655	2.2248355	4.731675
3	16.7	4.93594	3.281105	6.3448785
10	16.7	3.86275	2.523118	5.1895395
20	16.7	3.37716	2.2125215	4.720069
3	16.8	4.9247	3.26237	6.3405765
10	16.8	3.85014	2.50298	5.1848815
20	16.8	3.362145	2.1955775	4.708854
3	16.9	4.91825	3.23112	6.3364685
10	16.9	3.835225	2.4847665	5.1769075
20	16.9	3.34913	2.1700935	4.697951
3	17	4.907305	3.223611	6.3387945
10	17	3.818395	2.466963	5.167997
20	17	3.334045	2.1450425	4.687127
3	17.1	4.896865	3.209847	6.3405155
10	17.1	3.8033	2.450215	5.1584415
20	17.1	3.316055	2.1279395	4.675312
3	17.2	4.88099	3.1890605	6.340321
10	17.2	3.7903	2.433729	5.146743
20	17.2	3.30066	2.1067555	4.6573675
3	17.3	4.87218	3.167752	6.3400825
10	17.3	3.773335	2.406541	5.139633
20	17.3	3.286	2.0807245	4.639015
3	17.4	4.864115	3.1469975	6.332487
10	17.4	3.760115	2.382192	5.1340005
20	17.4	3.26977	2.0559005	4.624135
3	17.5	4.850075	3.123548	6.3228125
10	17.5	3.747445	2.361246	5.1289395
20	17.5	3.250815	2.036749	4.6127205
3	17.6	4.83867	3.1008835	6.3124415
10	17.6	3.73204	2.3360675	5.124451
20	17.6	3.238075	2.0183505	4.6018265
3	17.7	4.82895	3.080784	6.3056555
10	17.7	3.720385	2.3070905	5.113661
20	17.7	3.22152	2.0005045	4.593881
3	17.8	4.81836	3.064386	6.3042285
10	17.8	3.70982	2.282343	5.1024805
20	17.8	3.204135	1.983128	4.586866
3	17.9	4.80732	3.048447	6.293575
10	17.9	3.695305	2.2589325	5.0916295
20	17.9	3.19298	1.9645255	4.576207
3	18	4.797185	3.032956	6.290645
10	18	3.683865	2.235997	5.0810195
20	18	3.18377	1.944322	4.565462
3	18.1	4.78719	3.0174525	6.2907465
10	18.1	3.67301	2.2194555	5.0710735
20	18.1	3.1715	1.9243575	4.554637
3	18.2	4.77907	3.0002935	6.2865735
10	18.2	3.65875	2.204971	5.064469
20	18.2	3.15732	1.904592	4.544284
3	18.3	4.769135	2.9832535	6.280514
10	18.3	3.642395	2.190704	5.057984
20	18.3	3.14434	1.884682	4.5353425
3	18.4	4.76119	2.966324	6.274651
10	18.4	3.631425	2.1767315	5.052852
20	18.4	3.13252	1.8601985	4.526519
3	18.5	4.745675	2.9494655	6.268448
10	18.5	3.62212	2.146596	5.0488595
20	18.5	3.11799	1.835843	4.515336
3	18.6	4.737645	2.932831	6.261436
10	18.6	3.615445	2.1230075	5.0471185
20	18.6	3.106255	1.814054	4.5040525
3	18.7	4.731795	2.915384	6.2513875
10	18.7	3.60409	2.1074365	5.0391915
20	18.7	3.093565	1.786975	4.4928105
3	18.8	4.7237	2.8980015	6.248129
10	18.8	3.59628	2.0923695	5.033388
20	18.8	3.083325	1.765655	4.4822915
3	18.9	4.716925	2.882167	6.243438
10	18.9	3.587675	2.073287	5.0247355
20	18.9	3.070575	1.756109	4.4720485
3	19	4.709025	2.865365	6.2372775
10	19	3.58035	2.0522925	5.0227435
20	19	3.053855	1.7391315	4.461846
3	19.1	4.701375	2.8485825	6.2310515
10	19.1	3.568895	2.0382405	5.017396
20	19.1	3.040485	1.725639	4.452064
3	19.2	4.69417	2.8318185	6.2247775
10	19.2	3.558165	2.0175135	5.007494
20	19.2	3.031165	1.713395	4.441694
3	19.3	4.68558	2.8150545	6.218447
10	19.3	3.548075	1.990447	4.9975615
20	19.3	3.021825	1.694626	4.4317465
3	19.4	4.67862	2.7983	6.2118235
10	19.4	3.536885	1.972779	4.988503
20	19.4	3.014675	1.675896	4.4218095
3	19.5	4.674075	2.781545	6.204656
10	19.5	3.524605	1.9562995	4.9823895
20	19.5	3.00508	1.657267	4.41251
3	19.6	4.670985	2.7647995	6.1996285
10	19.6	3.514475	1.9374525	4.976286
20	19.6	2.99054	1.638773	4.406501
3	19.7	4.661565	2.7480545	6.1951405
10	19.7	3.50173	1.918578	4.9697465
20	19.7	2.980855	1.6203085	4.3982395
3	19.8	4.648595	2.7284875	6.195393
10	19.8	3.494045	1.8937085	4.963221
20	19.8	2.966385	1.606805	4.393436
3	19.9	4.640975	2.707068	6.1956355
10	19.9	3.48574	1.871393	4.956686
20	19.9	2.95278	1.5957155	4.3853415
3	20	4.633415	2.686872	6.1958685
10	20	3.47587	1.849948	4.9480095
20	20	2.941875	1.584276	4.3729975
3	20.1	4.62843	2.6690615	6.196091
10	20.1	3.465535	1.8339575	4.9352655
20	20.1	2.929365	1.5624545	4.3613925
3	20.2	4.62345	2.6514535	6.195636
10	20.2	3.454365	1.821063	4.922521
20	20.2	2.917075	1.548082	4.3520945
3	20.3	4.620155	2.6340445	6.186255
10	20.3	3.443235	1.808388	4.909777
20	20.3	2.907895	1.536038	4.3430265
3	20.4	4.611925	2.6247865	6.1765995
10	20.4	3.432365	1.795938	4.8998165
20	20.4	2.897945	1.524014	4.3342005
3	20.5	4.6046	2.614445	6.175731
10	20.5	3.420575	1.7834985	4.895157
20	20.5	2.884415	1.511991	4.3252465
3	20.6	4.59697	2.59791	6.1748335
10	20.6	3.41282	1.7710495	4.8904975
20	20.6	2.87161	1.4999785	4.3161715
3	20.7	4.589925	2.5813655	6.173917
10	20.7	3.40234	1.7586105	4.8858385
20	20.7	2.863305	1.4879665	4.3070965
3	20.8	4.58255	2.5648395	6.172971
10	20.8	3.39442	1.7461715	4.881179
20	20.8	2.854545	1.4759745	4.300643
3	20.9	4.576685	2.551094	6.1719865
10	20.9	3.38539	1.7279	4.8765105
20	20.9	2.844015	1.4639735	4.294062
3	21	4.572165	2.537358	6.170868
10	21	3.37583	1.7082515	4.8718415
20	21	2.829775	1.447423	4.284727
3	21.1	4.567285	2.523613	6.169519
10	21.1	3.36688	1.688603	4.8670125
20	21.1	2.814835	1.429904	4.275383
3	21.2	4.561955	2.509877	6.1675085
10	21.2	3.358205	1.671565	4.8620005
20	21.2	2.803295	1.4123955	4.267711
3	21.3	4.554545	2.496141	6.165854
10	21.3	3.350495	1.658253	4.8531815
20	21.3	2.792365	1.3948965	4.2626895
3	21.4	4.548815	2.482396	6.16526
10	21.4	3.341625	1.6449415	4.8405735
20	21.4	2.78194	1.3773985	4.257668
3	21.5	4.54059	2.4686695	6.1640445
10	21.5	3.331	1.6316395	4.82997
20	21.5	2.77119	1.359634	4.2526465
3	21.6	4.53123	2.4550985	6.1604495
10	21.6	3.323305	1.6106715	4.8252565
20	21.6	2.761335	1.3415645	4.24761
3	21.7	4.52316	2.44153	6.1549335
10	21.7	3.314555	1.5846965	4.8205525
20	21.7	2.753515	1.3235045	4.2423915
3	21.8	4.516615	2.427971	6.1493885
10	21.8	3.303685	1.5587315	4.8158485
20	21.8	2.740935	1.3054445	4.2371825
3	21.9	4.51249	2.414403	6.143813
10	21.9	3.29577	1.5327665	4.811144
20	21.9	2.72677	1.2873945	4.2307665
3	22	4.508055	2.400844	6.138208
10	22	3.28913	1.5088175	4.807884
20	22	2.71606	1.269344	4.221795
3	22.1	4.50362	2.3836565	6.1325635
10	22.1	3.28198	1.4885225	4.805232
20	22.1	2.703125	1.2512935	4.212824
3	22.2	4.499615	2.3639795	6.1268895
10	22.2	3.27327	1.468237	4.8025185
20	22.2	2.69299	1.233253	4.203713
3	22.3	4.494675	2.3442935	6.124539
10	22.3	3.263585	1.4479515	4.7997885
20	22.3	2.68336	1.215212	4.1945845
3	22.4	4.48946	2.3244285	6.1260255
10	22.4	3.25244	1.4276755	4.7970485
20	22.4	2.67734	1.19074	4.1854555
3	22.5	4.482575	2.3068715	6.127501
10	22.5	3.241335	1.40739	4.794318
20	22.5	2.667055	1.160932	4.178236
3	22.6	4.476035	2.286149	6.128681
10	22.6	3.229	1.3871145	4.790112
20	22.6	2.65757	1.1303745	4.172337
3	22.7	4.468705	2.265436	6.1297325
10	22.7	3.217285	1.366848	4.784132
20	22.7	2.646575	1.0998075	4.1664385
3	22.8	4.462345	2.244732	6.125076
10	22.8	3.207295	1.343511	4.7781615
20	22.8	2.633245	1.0692495	4.1605395
3	22.9	4.453165	2.2243615	6.1162155
10	22.9	3.197275	1.3181965	4.7721765
20	22.9	2.619435	1.038692	4.1555625
3	23	4.443475	2.2043155	6.1150105
10	23	3.187635	1.2929965	4.766095
20	23	2.608965	1.008125	4.149024
3	23.1	4.433205	2.1842605	6.11486
10	23.1	3.17681	1.267806	4.75992
20	23.1	2.599055	0.98881185	4.1409655
3	23.2	4.427555	2.1643315	6.1146645
10	23.2	3.16776	1.2426255	4.7552875
20	23.2	2.58759	0.97027675	4.132887
3	23.3	4.4206	2.1473225	6.1141085
10	23.3	3.15556	1.217436	4.754341
20	23.3	2.57706	0.9516134	4.1247665
3	23.4	4.411895	2.1304665	6.113551
10	23.4	3.143985	1.1982945	4.7473455
20	23.4	2.56523	0.92694005	4.113966
3	23.5	4.40394	2.1136105	6.112983
10	23.5	3.132825	1.181764	4.7392525
20	23.5	2.55364	0.9000901	4.106215
3	23.6	4.395945	2.0967635	6.111036
10	23.6	3.12483	1.165371	4.7310835
20	23.6	2.54348	0.873717	4.100088
3	23.7	4.38611	2.0799075	6.1048665
10	23.7	3.11092	1.149161	4.7262015
20	23.7	2.53228	0.8556872	4.091919
3	23.8	4.38289	2.0630515	6.0986775
10	23.8	3.096675	1.1329515	4.721329
20	23.8	2.520745	0.83205305	4.0818885
3	23.9	4.37372	2.046205	6.0924595
10	23.9	3.089125	1.116752	4.716456
20	23.9	2.50922	0.80317395	4.0717055
3	24	4.363065	2.029349	6.086223
10	24	3.08132	1.100552	4.711583
20	24	2.500305	0.77429865	4.061513
3	24.1	4.353455	2.012892	6.0799665
10	24.1	3.070325	1.0843525	4.7050995
20	24.1	2.49136	0.7519301	4.0544365
3	24.2	4.34578	1.9965655	6.079201
10	24.2	3.0573	1.0680485	4.6969325
20	24.2	2.47994	0.7372466	4.048814
3	24.3	4.337085	1.9802495	6.0810285
10	24.3	3.04214	1.0481715	4.688766
20	24.3	2.469855	0.722566	4.043029
3	24.4	4.32919	1.9639335	6.0824395
10	24.4	3.03195	1.02835715	4.6805895
20	24.4	2.460045	0.7078864	4.0350215
3	24.5	4.323295	1.9488175	6.0836685
10	24.5	3.025405	1.0085525	4.673962
20	24.5	2.447145	0.6932097	4.027005
3	24.6	4.318005	1.9302975	6.0792715
10	24.6	3.0181	0.98874405	4.6678945
20	24.6	2.435555	0.67853495	4.0189975
3	24.7	4.30982	1.913263	6.0739305
10	24.7	3.01056	0.96894035	4.6618275
20	24.7	2.424455	0.6638612	4.0109905
3	24.8	4.299735	1.8962285	6.0741935
10	24.8	3.00289	0.94913955	4.6557605
20	24.8	2.41278	0.6491894	4.006346
3	24.9	4.291335	1.879471	6.074446
10	24.9	2.994585	0.9293426	4.649693
20	24.9	2.40239	0.6345196	4.0018635
3	25	4.28293	1.859163	6.075457
10	25	2.985375	0.90975725	4.6436355
20	25	2.391465	0.6198517	3.9973905
3	25.1	4.276495	1.837515	6.078507
10	25.1	2.973065	0.8901904	4.639934
20	25.1	2.38266	0.60518485	3.9929175
3	25.2	4.269995	1.824283	6.0812885
10	25.2	2.963775	0.87062645	4.637458
20	25.2	2.372285	0.59051995	3.9884445
3	25.3	4.264375	1.812221	6.0784265
10	25.3	2.954655	0.85106535	4.6348385
20	25.3	2.361295	0.57585695	3.9839715
3	25.4	4.25659	1.7958365	6.074282
10	25.4	2.94431	0.8332729	4.6321615
20	25.4	2.353235	0.55356745	3.9794985
3	25.5	4.248915	1.778882	6.07192
10	25.5	2.931615	0.8194713	4.629494
20	25.5	2.343745	0.5263152	3.9750255
3	25.6	4.242465	1.761928	6.0670015
10	25.6	2.921375	0.80567075	4.6224045
20	25.6	2.33207	0.4990639	3.9705525
3	25.7	4.237245	1.744983	6.062082
10	25.7	2.91189	0.7920666	4.615773
20	25.7	2.32039	0.47785825	3.9660795
3	25.8	4.23094	1.728029	6.057152
10	25.8	2.90163	0.7785014	4.6103005
20	25.8	2.30895	0.4611039	3.961013
3	25.9	4.22393	1.7110845	6.052221
10	25.9	2.88863	0.7649354	4.602605
20	25.9	2.29726	0.44565555	3.955586
3	26	4.218655	1.69414	6.04728
10	26	2.877065	0.7482165	4.594909
20	26	2.284925	0.430839	3.9501685
3	26.1	4.210595	1.677186	6.0423475
10	26.1	2.86826	0.72638005	4.5872135
20	26.1	2.275005	0.41602345	3.9447415
3	26.2	4.19867	1.659771	6.037405
10	26.2	2.858505	0.7045457	4.5793845
20	26.2	2.261685	0.40120705	3.939324
3	26.3	4.18846	1.6414145	6.032461
10	26.3	2.84765	0.6845737	4.571481
20	26.3	2.247235	0.3827683	3.933897
3	26.4	4.181	1.6230585	6.031573
10	26.4	2.83786	0.669056	4.5635685
20	26.4	2.235285	0.35997155	3.92848
3	26.5	4.17397	1.6047025	6.032952
10	26.5	2.826605	0.65354125	4.55672
20	26.5	2.22489	0.34278535	3.9230625
3	26.6	4.167	1.5863465	6.034283
10	26.6	2.8196	0.6380294	4.554963
20	26.6	2.212505	0.3257406	3.917645
3	26.7	4.160115	1.5679905	6.035613
10	26.7	2.81361	0.62252055	4.553216
20	26.7	2.20037	0.3089338	3.912228
3	26.8	4.151585	1.5496345	6.036932
10	26.8	2.805315	0.60473275	4.5514235
20	26.8	2.18989	0.29212895	3.9068105
3	26.9	4.145315	1.5312885	6.038241
10	26.9	2.794875	0.5798096	4.549531
20	26.9	2.182245	0.2753242	3.901393
3	27	4.138915	1.512933	6.0373615
10	27	2.785345	0.55489035	4.546712
20	27	2.174645	0.25852045	3.895976
3	27.1	4.134485	1.4945775	6.031414
10	27.1	2.77812	0.5299809	4.5408405
20	27.1	2.164195	0.2417177	3.8905585
3	27.2	4.13006	1.476222	6.025359
10	27.2	2.769915	0.50527575	4.5382485
20	27.2	2.15059	0.224916	3.8849235
3	27.3	4.125635	1.457876	6.018904
10	27.3	2.75927	0.4805725	4.533784
20	27.3	2.14135	0.20811435	3.8792265
3	27.4	4.11677	1.4395205	6.0124285
10	27.4	2.750235	0.45587215	4.527736
20	27.4	2.13343	0.19131465	3.8735205
3	27.5	4.1019	1.4211655	6.005934
10	27.5	2.74371	0.43334635	4.525469
20	27.5	2.1254	0.1734064	3.8652725
3	27.6	4.088725	1.40282	5.9994195
10	27.6	2.733665	0.4087534	4.523221
20	27.6	2.11702	0.1550722	3.8608665
3	27.7	4.07904	1.384465	5.992895
10	27.7	2.72426	0.38372545	4.5209635
20	27.7	2.1068	0.1366668	3.8564705
3	27.8	4.073415	1.3661195	5.9863415
10	27.8	2.71602	0.3587005	4.518715
20	27.8	2.09658	0.11783305	3.8516055
3	27.9	4.06896	1.347765	5.9840145
10	27.9	2.70778	0.33541345	4.5147375
20	27.9	2.085215	0.099111675	3.844296
3	28	4.062035	1.3294195	5.979766
10	28	2.6979	0.3153572	4.5042515
20	28	2.07355	0.08039071	3.8356345
3	28.1	4.054375	1.311065	5.9757775
10	28.1	2.688315	0.2953049	4.493598
20	28.1	2.063825	0.061670445	3.8269825
3	28.2	4.04598	1.29272	5.973079
10	28.2	2.67866	0.2753914	4.482763
20	28.2	2.053235	0.0429502400000001	3.818321
3	28.3	4.037595	1.2743655	5.9699965
10	28.3	2.669035	0.25560525	4.4721555
20	28.3	2.041335	0.0242304555000001	3.809669
3	28.4	4.0292	1.256021	5.959956
10	28.4	2.659835	0.2358568	4.469718
20	28.4	2.028815	0.00551107100000007	3.8010075
3	28.5	4.02048	1.237676	5.949797
10	28.5	2.649695	0.2161104	4.4675275
20	28.5	2.01774	-0.0132080249999999	3.7923555
3	28.6	4.011275	1.219322	5.9393535
10	28.6	2.640025	0.1963679	4.4624125
20	28.6	2.005905	-0.0319265249999999	3.783694
3	28.7	4.00368	1.2009775	5.938192
10	28.7	2.63141	0.1766284	4.4587585
20	28.7	1.99408	-0.0506448899999999	3.7750425
3	28.8	3.99608	1.182633	5.933239
10	28.8	2.623645	0.15689185	4.456207
20	28.8	1.982245	-0.0691780499999999	3.7663905
3	28.9	3.989005	1.1642885	5.9221205
10	28.9	2.616415	0.1371592	4.4535405
20	28.9	1.972085	-0.0873575749999999	3.758204
3	29	3.98501	1.145935	5.9215565
10	29	2.605605	0.11742865	4.450754
20	29	1.966295	-0.10553615	3.7525545
3	29.1	3.980835	1.127591	5.9222695
10	29.1	2.596975	0.097807745	4.4448625
20	29.1	1.95951	-0.12371515	3.746895
3	29.2	3.97179	1.1092465	5.922755
10	29.2	2.58714	0.078219745	4.438539
20	29.2	1.95332	-0.1418942	3.741236
3	29.3	3.96284	1.0909025	5.92323
10	29.3	2.57717	0.058634805	4.4322155
20	29.3	1.944285	-0.16235225	3.7355865
3	29.4	3.956165	1.072559	5.9237045
10	29.4	2.568985	0.04148566	4.4258925
20	29.4	1.93613	-0.1786881	3.729927
3	29.5	3.951165	1.054215	5.9241785
10	29.5	2.560465	0.024914955	4.419569
20	29.5	1.92458	-0.1975385	3.724268
3	29.6	3.94615	1.0358715	5.924642
10	29.6	2.550425	0.00834501845000003	4.4132455
20	29.6	1.909825	-0.2178424	3.718609
3	29.7	3.940045	1.01752775	5.9251045
10	29.7	2.539415	-0.00822403099999997	4.4068555
20	29.7	1.900245	-0.23814625	3.71295
3	29.8	3.933215	0.99918425	5.925567
10	29.8	2.5284	-0.024792355	4.402318
20	29.8	1.893325	-0.2584491	3.707291
3	29.9	3.926255	0.98084275	5.924912
10	29.9	2.517395	-0.0413597299999999	4.398996
20	29.9	1.88689	-0.278751	3.701632
3	30	3.919545	0.96250135	5.9221505
10	30	2.50506	-0.0579264649999999	4.395674
20	30	1.87738	-0.2990529	3.6959635
3	30.1	3.915005	0.9441591	5.91937
10	30.1	2.494125	-0.0744922749999999	4.392352
20	30.1	1.86838	-0.32184755	3.6903045
3	30.2	3.908935	0.92581785	5.9165595
10	30.2	2.483505	-0.0910573449999999	4.38903
20	30.2	1.86231	-0.34911195	3.6846455
3	30.3	3.902875	0.9074777	5.9132535
10	30.3	2.474275	-0.1076213	4.385708
20	30.3	1.851015	-0.3763763	3.6789775
3	30.4	3.897565	0.88913665	5.909182
10	30.4	2.46504	-0.12460505	4.3823855
20	30.4	1.83867	-0.40197825	3.6733185
3	30.5	3.889995	0.87079665	5.900177
10	30.5	2.45611	-0.146295	4.379063
20	30.5	1.82921	-0.4240458	3.6676505
3	30.6	3.881565	0.85245675	5.8984295
10	30.6	2.449745	-0.16797575	4.37575
20	30.6	1.822255	-0.44611325	3.6619915
3	30.7	3.8756	0.83411795	5.8986195
10	30.7	2.440965	-0.1896327	4.3711225
20	30.7	1.81128	-0.46817975	3.6563235
3	30.8	3.8689	0.8157792	5.895978
10	30.8	2.429105	-0.2112895	4.3652355
20	30.8	1.801485	-0.49024615	3.650655
3	30.9	3.86358	0.7974405	5.8894025
10	30.9	2.418025	-0.23294525	4.359348
20	30.9	1.790835	-0.51231155	3.6449965
3	31	3.857165	0.77910195	5.8882505
10	31	2.408825	-0.2545999	4.3562825
20	31	1.778585	-0.53437685	3.6393285
3	31.1	3.850245	0.76076445	5.8870795
10	31.1	2.401195	-0.2762544	4.354005
20	31.1	1.76541	-0.5564421	3.6336605
3	31.2	3.843335	0.742427	5.885502
10	31.2	2.3926	-0.29790785	4.351728
20	31.2	1.75502	-0.57850635	3.6279925
3	31.3	3.836425	0.72409065	5.8824835
10	31.3	2.383135	-0.3195612	4.3494605
20	31.3	1.74658	-0.6005696	3.6222975
3	31.4	3.829515	0.70575435	5.879455
10	31.4	2.3727	-0.34121435	4.3471835
20	31.4	1.7382	-0.62249745	3.616468
3	31.5	3.820525	0.68741815	5.8764065
10	31.5	2.364125	-0.36286555	4.3449065
20	31.5	1.727375	-0.6440855	3.6106385
3	31.6	3.81077	0.6690821	5.8733485
10	31.6	2.354065	-0.3845175	4.3426295
20	31.6	1.715655	-0.66567255	3.6048085
3	31.7	3.80365	0.65074705	5.8700855
10	31.7	2.344975	-0.407421	4.340362
20	31.7	1.70237	-0.68725865	3.598979
3	31.8	3.798365	0.6324121	5.8662185
10	31.8	2.337205	-0.4282038	4.3376445
20	31.8	1.69053	-0.70884565	3.5931495
3	31.9	3.79006	0.61407725	5.863421
10	31.9	2.33034	-0.4498847	4.334522
20	31.9	1.6795	-0.73043075	3.5873105
3	32	3.78207	0.59574345	5.8604165
10	32	2.321595	-0.4715645	4.331399
20	32	1.66962	-0.75201575	3.581481
3	32.1	3.77524	0.5774097	5.857393
10	32.1	2.31273	-0.49304695	4.328286
20	32.1	1.65941	-0.77360075	3.5756515
3	32.2	3.767545	0.55907705	5.8543595
10	32.2	2.30585	-0.51280845	4.325163
20	32.2	1.649095	-0.79518475	3.5698125
3	32.3	3.759025	0.54074355	5.851307
10	32.3	2.29897	-0.53256615	4.3219725
20	32.3	1.638265	-0.81676875	3.563983
3	32.4	3.751605	0.52241105	5.8482545
10	32.4	2.292095	-0.55230505	4.31874
20	32.4	1.630055	-0.8383517	3.5581535
3	32.5	3.742305	0.5015327	5.847187
10	32.5	2.28595	-0.571758	4.3155075
20	32.5	1.618945	-0.85993465	3.552315
3	32.6	3.737215	0.47918815	5.8489985
10	32.6	2.278505	-0.5897768	4.3116445
20	32.6	1.606975	-0.8815176	3.5464855
3	32.7	3.728405	0.46147695	5.85072
10	32.7	2.269115	-0.6079147	4.3071165
20	32.7	1.593885	-0.9030995	3.5389635
3	32.8	3.71585	0.44389275	5.8524245
10	32.8	2.258675	-0.62980775	4.302579
20	32.8	1.57928	-0.92468045	3.5303525
3	32.9	3.70801	0.42375415	5.854128
10	32.9	2.249535	-0.6477791	4.298042
20	32.9	1.565035	-0.94626135	3.5216435
3	33	3.69815	0.40930625	5.855822
10	33	2.2404	-0.6657322	4.293514
20	33	1.55458	-0.9651098	3.512925
3	33.1	3.686955	0.39174515	5.8575245
10	33.1	2.228945	-0.6854873	4.2889765
20	33.1	1.544885	-0.9833219	3.5042065
3	33.2	3.6775	0.374186	5.858624
10	33.2	2.21793	-0.7091057	4.2844485
20	33.2	1.531935	-1.001536	3.4947
3	33.3	3.669075	0.3566203	5.8493665
10	33.3	2.21035	-0.72894815	4.279921
20	33.3	1.520565	-1.019743	3.484661
3	33.4	3.66059	0.3381275	5.839962
10	33.4	2.19976	-0.748478	4.275393
20	33.4	1.510695	-1.0379505	3.4746225
3	33.5	3.650915	0.3196357	5.830557
10	33.5	2.188415	-0.768004	4.271806
20	33.5	1.500365	-1.0561575	3.464584
3	33.6	3.640605	0.301144	5.8223015
10	33.6	2.17751	-0.787527	4.268485
20	33.6	1.49029	-1.078089	3.4545455
3	33.7	3.630875	0.2826524	5.8204385
10	33.7	2.1684	-0.80622185	4.265154
20	33.7	1.483145	-1.100115	3.4445165
3	33.8	3.624935	0.2631377	5.818575
10	33.8	2.159605	-0.8242476	4.261833
20	33.8	1.475995	-1.1221415	3.436922
3	33.9	3.620655	0.2413302	5.8166165
10	33.9	2.150815	-0.8422723	4.2585025
20	33.9	1.468665	-1.1441675	3.427518
3	34	3.61585	0.2196953	5.814627
10	34	2.142025	-0.8602949	4.255172
20	34	1.458225	-1.1661935	3.418088
3	34.1	3.609895	0.1980617	5.8126185
10	34.1	2.133155	-0.8783154	4.251851
20	34.1	1.447785	-1.1882195	3.408506
3	34.2	3.60226	0.17643035	5.8106095
10	34.2	2.12226	-0.8963348	4.2483515
20	34.2	1.43861	-1.210246	3.398934
3	34.3	3.597945	0.1562647	5.80859
10	34.3	2.115175	-0.9145915	4.2448235
20	34.3	1.42971	-1.232272	3.389362
3	34.4	3.59363	0.14036545	5.806561
10	34.4	2.1073	-0.9374926	4.241305
20	34.4	1.41891	-1.254298	3.3814335
3	34.5	3.586505	0.1244739	5.8059085
10	34.5	2.098655	-0.9603935	4.237183
20	34.5	1.408815	-1.276324	3.3765735
3	34.6	3.579155	0.10858812	5.807422
10	34.6	2.08743	-0.9832942	4.2302805
20	34.6	1.40143	-1.29835	3.3717225
3	34.7	3.572825	0.0927107900000001	5.8089255
10	34.7	2.075635	-1.0030925	4.2233685
20	34.7	1.39137	-1.320376	3.3656475
3	34.8	3.563915	0.0768401900000001	5.810428
10	34.8	2.06404	-1.0228375	4.216466
20	34.8	1.38064	-1.3423925	3.357188
3	34.9	3.560095	0.0609767000000001	5.8119305
10	34.9	2.05488	-1.042573	4.2095545
20	34.9	1.36991	-1.3644185	3.348728
3	35	3.554395	0.0428602735000001	5.812208
10	35	2.047135	-1.0619945	4.202652
20	35	1.35919	-1.386444	3.3402685
