# Supplementary material for: Early administration of tecovirimat shortens the time to mpox clearance in a model of human infection
Source: PLoS Biol. 2023 Dec 21;21(12):e3002249. doi: 10.1371/journal.pbio.3002249 (PMC10734935; doi:10.1371/journal.pbio.3002249)
Supplement: S1 Data — Data for Figs 1–4, S1, S3, S5, S6 and S8–S10. Data A in S1 Data (Data description for Fig 1). dosekg: dose (mg) received per kg body weight; time: time postinfection (days); eps, eps05, eps95: median, 5th, and 95th percentile, respectively, for antiviral effect (numeric between 0 and 1); lvl, lvl05, lvl95: median, 5th, and 95th percentile, respectively, for blood viral load (log10 copies/mL). Data B in S1 Data (Data description for Fig 2). dose: dose received (mg); time: time postinfection (days); cc, cc05, cc95: median, 5th, and 95th percentile, respectively, for tecovirimat plasma concentrations (ng/mL); eps, eps05, eps95: median, 5th, and 95th percentile, respectively, for antiviral effect (numeric between 0 and 1). Data C in S1 Data (Data description for Fig 3). ID: subject identity; time: time postinfection (days); incub: time of symptom onset (days postinfection); lvl: lesion viral load (log10 copies/mL); cens: 0 for observed value above the limit of detection (2.9 log10 copies/mL), 1 otherwise; TTP: time to viral peak (days postinfection); diff: delay between viral peak and symptom onset (days). Data D in S1 Data (Data description for Fig 4). initday: time of treatment initiation; dose: dose received; maxvl05, maxvl50, maxvl95: 5th, 50th, and 95th percentile, respectively, for peak viral load (log10 copies/mL); TTP05, TTP50, TTP95: 5th, 50th, and 95th percentile, respectively, for time to viral peak (days postinfection); lloq2.9q05, lloq2.9q50, lloq2.9q95: 5th, 50th, and 95th percentile, respectively, for time to undetectable virus by qPCR (days postinfection); lloq6.5q05, lloq6.5q50, lloq6.5q95: 5th, 50th, and 95th percentile, respectively, for time to undetectable virus by viral culture (days postinfection); dur6.5q05, dur6.5q50, dur6.5q95: 5th, 50th, and 95th percentile, respectively, for duration of positive viral culture (days). Data E in S1 Data (Data description for S1 Fig). ID: animal identity; time: time postinfection (days); lvl: blood viral load (l [file pbio.3002249.s001.zip › DataToEditors/Data_B.xlsx]

## Sheet: Fig2A
dose	time	cc	cc05	cc95
400mgbid	0	0	0	0
600mgbid	0	0	0	0
600mgtid	0	0	0	0
400mgbid	0.1	902.866089101686	416.012586815088	1545.34429351736
600mgbid	0.1	1354.29913365253	624.018880222632	2318.01644027603
600mgtid	0.1	1354.29913365253	624.018880222632	2318.01644027603
400mgbid	0.2	757.202868301829	506.165978611369	1187.84535866654
600mgbid	0.2	1135.80430245275	759.248967917054	1781.7680379998
600mgtid	0.2	1135.80430245275	759.248967917054	1781.7680379998
400mgbid	0.3	447.720322959713	278.984275897861	708.932897233227
600mgbid	0.3	671.58048443957	418.476413846793	1063.39934584984
600mgtid	0.3	671.58048443957	418.476413846793	1063.39934584984
400mgbid	0.4	288.79319369285	170.21708509753	490.031583035488
600mgbid	0.4	433.189790539276	255.325627646295	735.047374553232
600mgtid	0.4	764.310212215193	333.174978360761	1746.13595101979
400mgbid	0.5	206.741425629504	114.53752304642	373.451196297013
600mgbid	0.5	310.112138444257	171.806284569631	560.176794445519
600mgtid	0.5	1661.65991741396	1123.31319172073	2516.31072858034
400mgbid	0.6	1070.7728935577	561.410714553164	1777.46368176716
600mgbid	0.6	1606.15934033656	842.116071829745	2666.19552265074
600mgtid	0.6	1043.20742344396	670.675936424914	1639.92776616458
400mgbid	0.7	900.535851273164	592.944156262888	1372.3320514506
600mgbid	0.7	1350.80377690975	889.416234394332	2058.4980771759
600mgtid	0.7	701.092677410886	419.797759118953	1166.41923331638
400mgbid	0.8	565.612807278355	358.532905212967	907.651751394467
600mgbid	0.8	848.419210917534	537.79935781945	1361.4776270917
600mgtid	0.8	2026.41991974865	1292.16273736826	3136.73840112166
400mgbid	0.9	393.01536925165	230.134164567971	667.376785307661
600mgbid	0.9	589.523053877475	345.201246851958	1001.06517796149
600mgtid	0.9	1384.02640314689	888.805230374348	2155.86324597114
400mgbid	1	295.844777403122	159.140507795186	540.24131134598
600mgbid	1	443.767166104683	238.710761692779	810.361967018971
600mgtid	1	931.999913731682	557.642516452228	1542.34653482627
400mgbid	1.1	1160.52459288958	621.106956681632	1924.29420531843
600mgbid	1.1	1740.78688933437	931.660435022448	2886.44130797765
600mgtid	1.1	2067.03217746948	1165.84900809039	3357.34523614175
400mgbid	1.2	975.363050571574	640.604185492055	1474.36282633018
600mgbid	1.2	1463.04457585736	960.906278238083	2211.54423949527
600mgtid	1.2	1710.73915340462	1102.8650549476	2596.69495769784
400mgbid	1.3	634.249619623761	392.613253698885	1018.86657726039
600mgbid	1.3	951.374429435641	588.919880548326	1528.29986589058
600mgtid	1.3	1152.38937947673	691.442039335541	1874.18407459042
400mgbid	1.4	450.328912764394	261.532710196796	776.815162528685
600mgbid	1.4	675.493369146591	392.299065295195	1165.22274379303
600mgtid	1.4	1193.66959790558	603.296073949957	2360.63811259961
400mgbid	1.5	350.459741837248	186.798980490108	639.250871241305
600mgbid	1.5	525.689612755871	280.198470735161	958.876306861957
600mgtid	1.5	2025.66789822191	1286.69798668152	3143.57420510269
400mgbid	1.6	1209.64041237254	641.99864456101	2033.07513352623
600mgbid	1.6	1814.46061855882	962.997966841515	3049.61270028935
600mgtid	1.6	1373.8999595885	840.947325407845	2221.22035649573
400mgbid	1.7	1017.63507085125	662.038510803351	1553.411869837
600mgbid	1.7	1526.45260627687	993.057766205026	2330.1178047555
600mgtid	1.7	985.295945488875	570.811273851046	1703.59940530082
400mgbid	1.8	674.292123874749	412.891883856533	1085.08504959167
600mgbid	1.8	1011.43818581212	619.3378257848	1627.6275743875
600mgtid	1.8	2298.63170262862	1418.4770477679	3630.99292568967
400mgbid	1.9	485.369952270404	281.495703620054	843.200845811974
600mgbid	1.9	728.054928405606	422.243555430081	1264.80126871796
600mgtid	1.9	1618.14258250069	1004.39946358608	2581.54942455229
400mgbid	2	382.86531609167	205.790886066196	696.166727432931
600mgbid	2	574.297974137505	308.686329099294	1044.2500911494
600mgtid	2	1143.19351663836	671.86726427695	1925.68732495096
400mgbid	2.1	1239.5053599689	651.134354702427	2096.52850396124
600mgbid	2.1	1859.25803995335	976.701532053639	3144.79275594186
600mgtid	2.1	2265.67101549292	1264.60096242136	3795.4701677517
400mgbid	2.2	1048.2282352453	672.50051820971	1618.07406256906
600mgbid	2.2	1572.34235286796	1008.75077731457	2427.11109385359
600mgtid	2.2	1886.52039527889	1183.01535284097	2974.78135637512
400mgbid	2.3	697.2331946103	424.247434410159	1135.42734988859
600mgbid	2.3	1045.84979191545	636.371151615238	1703.14102483287
600mgtid	2.3	1312.07105216519	779.53581136379	2173.94751968628
400mgbid	2.4	514.357949673579	293.96391115106	875.025750864521
600mgbid	2.4	771.536924510367	440.945866726591	1312.53862629679
600mgtid	2.4	1341.7960007884	699.917831239543	2623.08042259124
400mgbid	2.5	405.12491448488	214.541097856682	757.943764743381
600mgbid	2.5	607.687371727321	321.811646785022	1136.91564711507
600mgtid	2.5	2145.08161734514	1346.99413941473	3409.64971674977
400mgbid	2.6	1253.56697359196	659.796937002438	2137.50943509267
600mgbid	2.6	1880.35046038794	989.695405503658	3206.26415263901
600mgtid	2.6	1497.15236208895	893.640858952004	2431.81417668342
400mgbid	2.7	1063.70256826602	678.558495517772	1666.46300660897
600mgbid	2.7	1595.55385239902	1017.83774327666	2499.69450991346
600mgtid	2.7	1101.65083685691	628.760176931526	1920.97792136695
400mgbid	2.8	716.54481618504	429.466533621847	1177.7108211654
600mgbid	2.8	1074.81722427756	644.199800432771	1766.56623174809
600mgtid	2.8	2405.19704103332	1462.5681795618	3805.11108217768
400mgbid	2.9	525.655192469103	299.883986673379	909.299131340237
600mgbid	2.9	788.482788703654	449.825980010069	1363.94869701035
600mgtid	2.9	1714.19324153731	1039.50753557778	2769.84967402443
400mgbid	3	419.607724442646	219.17429113271	791.941269169251
600mgbid	3	629.41158666397	328.761436699065	1187.91190375388
600mgtid	3	1226.35163617218	703.076329091955	2097.97648292988
400mgbid	3.1	1269.29620097086	666.176980249132	2170.00843454895
600mgbid	3.1	1903.9443014563	999.265470373699	3255.01265182343
600mgtid	3.1	2333.60620223303	1316.66884559453	3926.01272642171
400mgbid	3.2	1075.73092946077	680.42875236211	1693.39886168006
600mgbid	3.2	1613.59639419117	1020.64312854317	2540.0982925201
600mgtid	3.2	1966.05575930342	1204.69342208628	3123.7495458971
400mgbid	3.3	727.168900581624	437.279491073821	1191.54230712392
600mgbid	3.3	1090.75335087244	655.919236610731	1787.31346068587
600mgtid	3.3	1374.59281189858	796.150934232013	2297.1853866385
400mgbid	3.4	536.558993743709	303.664677606691	934.716894541972
600mgbid	3.4	804.838490615564	455.497016410037	1402.07534181295
600mgtid	3.4	1423.47739466152	727.184003841592	2774.21609302812
400mgbid	3.5	430.559062878116	223.362326057419	821.399043248234
600mgbid	3.5	645.838594317175	335.043489086128	1232.09856487235
600mgtid	3.5	2226.61320532871	1372.61495261626	3563.68481316364
400mgbid	3.6	1280.19950299004	674.698232030636	2177.00720194873
600mgbid	3.6	1920.29925448507	1012.04734804595	3265.51080292309
600mgtid	3.6	1547.97644826981	923.18144911759	2551.09938518707
400mgbid	3.7	1083.65206810537	685.173203704124	1712.09523671505
600mgbid	3.7	1625.47810215805	1027.75980555619	2568.14285507258
600mgtid	3.7	1151.98146258673	642.906177476646	2046.1148231806
400mgbid	3.8	735.397878518598	439.861841421196	1204.23865181816
600mgbid	3.8	1103.0968177779	659.792762131793	1806.35797772724
600mgtid	3.8	2443.68468632102	1473.83979872849	3956.80222076517
400mgbid	3.9	545.895678193707	305.135025174838	951.684856445585
600mgbid	3.9	818.84351729056	457.702537762258	1427.52728466837
600mgtid	3.9	1759.35231149599	1062.50377734754	2869.52503995395
400mgbid	4	434.491790722838	225.519747947887	840.729280584396
600mgbid	4	651.737686084257	338.27962192183	1261.09392087659
600mgtid	4	1266.62085629969	717.783622560109	2186.99456192788
400mgbid	4.1	1284.2748684747	676.218882933999	2187.22762712817
600mgbid	4.1	1926.41230271204	1014.328324401	3280.84144069226
600mgtid	4.1	2380.5913330477	1334.58928101728	3992.65057484128
400mgbid	4.2	1091.11176706237	686.40714754269	1735.27654153833
600mgbid	4.2	1636.66765059356	1029.61072131404	2602.9148123075
600mgtid	4.2	1998.51927764857	1217.4430280911	3222.66947978946
400mgbid	4.3	743.121651917054	444.479006551293	1221.02090264193
600mgbid	4.3	1114.68247787558	666.718509826938	1831.53135396289
600mgtid	4.3	1411.08947640541	812.913886509501	2379.09087522665
400mgbid	4.4	552.055036063648	305.949241465901	968.714488173925
600mgbid	4.4	828.082554095473	458.923862198852	1453.07173226089
600mgtid	4.4	1458.44144334326	742.373202602735	2819.29961283658
400mgbid	4.5	439.724256324151	226.664703100477	855.858075123354
600mgbid	4.5	659.586384486227	339.997054650716	1283.78711268504
600mgtid	4.5	2265.80394001129	1382.53232514674	3656.80316826081
400mgbid	4.6	1285.92266415444	676.377824454318	2192.80164074273
600mgbid	4.6	1928.88399623165	1014.56673668148	3289.20246111409
600mgtid	4.6	1575.24952091675	931.562637833271	2619.97017180909
400mgbid	4.7	1097.35655587256	687.103485023163	1741.56474014038
600mgbid	4.7	1646.03483380884	1030.65522753475	2612.34711021056
600mgtid	4.7	1172.67661716646	647.114903501532	2099.66406660534
400mgbid	4.8	747.2980981168	447.656161271269	1231.05661899206
600mgbid	4.8	1120.9471471752	671.484241906904	1846.58492848809
600mgtid	4.8	2461.49329616383	1478.68775051555	4027.91206659943
400mgbid	4.9	554.72182777708	306.0027443492	973.327464666065
600mgbid	4.9	832.082741665619	459.0041165238	1459.9911969991
600mgtid	4.9	1783.67956037982	1075.06889227803	2893.97677225642
400mgbid	5	442.932524846196	229.038060220667	866.794486709726
600mgbid	5	664.398787269295	343.557090331	1300.19173006459
600mgtid	5	1291.97941065972	726.315187566644	2247.19271252326
400mgbid	5.1	1289.96524463606	676.527006324731	2199.15596312661
600mgbid	5.1	1934.94786695408	1014.79050948709	3298.73394468991
600mgtid	5.1	2397.39948325581	1336.2963589846	4016.86930104575
400mgbid	5.2	1099.65983702049	687.496493235735	1747.89935045161
600mgbid	5.2	1649.48975553073	1031.2447398536	2621.84902567742
600mgtid	5.2	2016.67790703181	1220.09346812078	3282.86346700539
400mgbid	5.3	750.998888210091	448.865009880902	1248.98788333929
600mgbid	5.3	1126.49833231514	673.297514821353	1873.48182500894
600mgtid	5.3	1423.93723009811	818.086402679933	2426.11834544455
400mgbid	5.4	555.938418684186	307.477651661105	977.233899183026
600mgbid	5.4	833.907628026279	461.216477491658	1465.85084877454
600mgtid	5.4	1467.8705816439	750.464898051808	2892.06791050732
400mgbid	5.5	447.825229695256	230.375335620333	874.177286690486
600mgbid	5.5	671.737844542884	345.563003430499	1311.26593003573
600mgtid	5.5	2282.33178205651	1385.34838462186	3713.03828572816
400mgbid	5.6	1291.60179736636	676.685882508568	2203.44021851057
600mgbid	5.6	1937.40269604954	1015.02882376285	3305.16032776586
600mgtid	5.6	1586.90085884226	933.854697559077	2658.32315443105
400mgbid	5.7	1102.0694218681	687.718334790572	1760.182840662
600mgbid	5.7	1653.10413280214	1031.57750218586	2640.274260993
600mgtid	5.7	1180.70740976048	651.351261345048	2133.43871596033
400mgbid	5.8	754.092813827434	449.876839065231	1254.02174213393
600mgbid	5.8	1131.13922074115	674.815258597846	1881.0326132009
600mgtid	5.8	2475.52263849962	1487.74789716879	4076.63549703677
400mgbid	5.9	556.231931325587	308.122546776606	985.238331387725
600mgbid	5.9	834.347896988381	462.183820164908	1477.85749708158
600mgtid	5.9	1800.35399456205	1077.49728763287	2946.14456222033
400mgbid	6	448.09626062169	230.38498322272	878.898992010214
600mgbid	6	672.144390932534	345.577474834081	1318.34848801532
600mgtid	6	1297.82993503201	727.916426440716	2272.62713058351
400mgbid	6.1	1292.26547584025	678.255712187714	2215.67339493605
600mgbid	6.1	1938.39821376037	1017.38356828157	3323.51009240407
600mgtid	6.1	2400.42905527024	1340.1572418713	4049.09129932509
400mgbid	6.2	1104.60541599504	687.843575520292	1765.48120894321
600mgbid	6.2	1656.90812399256	1031.76536328043	2648.22181341481
600mgtid	6.2	2027.98074613539	1220.93431425069	3347.01892369378
400mgbid	6.3	757.817901404054	449.938656161274	1256.17164996164
600mgbid	6.3	1136.72685210608	674.907984241911	1884.25747494245
600mgtid	6.3	1433.73712014361	821.415496776362	2444.42379852928
400mgbid	6.4	559.03832959226	308.6790176237	991.377216045009
600mgbid	6.4	838.55749438839	463.01852643555	1487.06582406751
600mgtid	6.4	1476.92019734847	754.895764069447	2913.66413227069
400mgbid	6.5	449.354232300103	230.389440017835	882.264586149635
600mgbid	6.5	674.031348450154	345.584160026752	1323.39687922445
600mgtid	6.5	2285.60537230731	1386.30000624748	3746.1621447419
400mgbid	6.6	1293.75196137163	679.560474829604	2225.32962465456
600mgbid	6.6	1940.62794205745	1019.34071224441	3337.99443698185
600mgtid	6.6	1599.55697823154	933.919409891701	2684.27609205468
400mgbid	6.7	1107.29144524494	687.914290551137	1768.72432987869
600mgbid	6.7	1660.93716786741	1031.87143582671	2653.08649481803
600mgtid	6.7	1189.2369542919	651.49821659819	2174.25234934887
400mgbid	6.8	758.465454083415	450.13833432165	1260.45010764642
600mgbid	6.8	1137.69818112512	675.207501482475	1890.67516146964
600mgtid	6.8	2477.05276951228	1487.9709809276	4097.47467962795
400mgbid	6.9	559.323421730266	308.679803814233	993.537237336289
600mgbid	6.9	838.985132595398	463.019705721351	1490.30585600443
600mgtid	6.9	1805.01096034547	1079.22355100172	2989.65136810204
400mgbid	7	451.990795146181	230.475601261443	884.749916713472
600mgbid	7	677.986192719271	345.713401892166	1327.12487507021
600mgtid	7	1301.5202242944	727.924663644897	2286.03676074995
400mgbid	7.1	1295.41964345757	680.487766281459	2230.15588676597
600mgbid	7.1	1943.12946518636	1020.73164942219	3345.23383014895
600mgtid	7.1	2405.32363555482	1345.18920430496	4080.30999240967
400mgbid	7.2	1108.05986889311	687.954907367505	1771.3311788857
600mgbid	7.2	1662.08980333967	1031.93236105126	2656.99676832855
600mgtid	7.2	2035.53731150049	1221.22648258952	3360.79907818747
400mgbid	7.3	759.003057724635	451.644481691747	1261.18071798286
600mgbid	7.3	1138.50458658695	677.46672253762	1891.7710769743
600mgtid	7.3	1437.50711780096	822.076145981934	2469.23560280897
400mgbid	7.4	560.367067224898	308.680189048026	1001.06657033322
600mgbid	7.4	840.550600837347	463.020283572039	1501.59985549984
600mgtid	7.4	1483.1018686332	758.287210977061	2927.80929561589
400mgbid	7.5	452.865569615983	231.044548403909	886.431085522837
600mgbid	7.5	679.298354423973	346.566822605865	1329.64662828426
600mgtid	7.5	2286.32031780663	1386.62345350339	3764.60287862009
400mgbid	7.6	1295.87699093014	681.225225288067	2230.37357400678
600mgbid	7.6	1943.81548639521	1021.8378379321	3345.56036101017
600mgtid	7.6	1609.6271236517	934.66961871287	2697.29620463382
400mgbid	7.7	1109.88734067532	688.068839649341	1773.31506982986
600mgbid	7.7	1664.83101101298	1032.10325947401	2659.97260474479
600mgtid	7.7	1193.16933742175	651.534916210435	2190.04937679604
400mgbid	7.8	760.078358934808	452.740631838788	1261.38762984837
600mgbid	7.8	1140.11753840221	679.110947758182	1892.08144477256
600mgtid	7.8	2477.31337478223	1488.12001482272	4128.91098997941
400mgbid	7.9	561.541059713005	308.680379300296	1005.16825193541
600mgbid	7.9	842.311589569507	463.020568950444	1507.75237790311
600mgtid	7.9	1808.77793235245	1079.24288800687	2999.18192841563
400mgbid	8	452.976244224547	231.829356052552	889.785932559854
600mgbid	8	679.464366336822	347.744034078828	1334.67889883978
600mgtid	8	1303.40987044083	727.959267511959	2308.46567778402
400mgbid	8.1	1296.06466082709	681.764796541261	2230.50355030203
600mgbid	8.1	1944.09699124064	1022.64719481189	3345.75532545305
600mgtid	8.1	2407.67185244965	1347.33425053503	4092.93619044912
400mgbid	8.2	1111.9426278846	688.699189777211	1781.7061006979
600mgbid	8.2	1667.91394182691	1033.04878466581	2672.55915104684
600mgtid	8.2	2044.16306263592	1222.40958493845	3363.05245053248
400mgbid	8.3	760.348160302799	452.740826436401	1262.17310233302
600mgbid	8.3	1140.5222404542	679.111239654601	1893.25965349953
600mgtid	8.3	1441.56832980466	822.429171921895	2491.39637002909
400mgbid	8.4	562.034467871893	308.680473730717	1010.40417638321
600mgbid	8.4	843.051701807839	463.020710596077	1515.60626457482
600mgtid	8.4	1488.56661135425	758.415699781221	2951.88223207038
400mgbid	8.5	453.045717364514	232.437738102113	893.030905172068
600mgbid	8.5	679.56857604677	348.656607153168	1339.5463577581
600mgtid	8.5	2289.61038711951	1386.73415127462	3765.0805731163
400mgbid	8.6	1296.19256616205	682.162516593488	2232.52818112182
600mgbid	8.6	1944.28884924307	1023.24377489023	3348.79227168273
600mgtid	8.6	1614.06488932723	937.670130839498	2710.30531941474
400mgbid	8.7	1112.12526726992	689.023938417712	1785.58022170361
600mgbid	8.7	1668.18790090488	1033.53590762657	2678.37033255543
600mgtid	8.7	1197.09960446523	651.544084408271	2203.67590645375
400mgbid	8.8	760.374633870788	452.740929274858	1266.31809397061
600mgbid	8.8	1140.56195080618	679.111393912287	1899.47714095591
600mgtid	8.8	2479.03891771644	1488.23559491459	4130.63234275904
400mgbid	8.9	562.126194592366	308.680520749269	1016.71094940271
600mgbid	8.9	843.189291888549	463.020781123903	1525.06642410407
600mgtid	8.9	1809.32496357783	1079.24964976084	2999.25090880064
400mgbid	9	453.089391306574	232.982044464756	893.494291135481
600mgbid	9	679.634086959862	349.473066697134	1340.24143670322
600mgtid	9	1309.56580901705	727.97910214549	2325.35206420681
400mgbid	9.1	1296.73120047244	682.458273302706	2232.69112802179
600mgbid	9.1	1945.09680070866	1023.68740995406	3349.03669203268
600mgtid	9.1	2408.10001341844	1348.49722657867	4100.94942026824
400mgbid	9.2	1112.2480709635	689.026805414551	1786.27929546048
600mgbid	9.2	1668.37210644524	1033.54020812182	2679.41894319072
600mgtid	9.2	2047.28598943447	1223.17995336152	3363.23900540959
400mgbid	9.3	760.39247547406	452.740983654882	1267.34543752243
600mgbid	9.3	1140.58871321109	679.111475482324	1901.01815628365
600mgtid	9.3	1443.80829871443	822.591237165323	2501.70287539475
400mgbid	9.4	562.133172528093	308.680544207199	1021.58032171211
600mgbid	9.4	843.19975879214	463.020816310799	1532.37048256815
600mgtid	9.4	1492.42441430899	758.436599102076	2953.38152782338
400mgbid	9.5	453.74699898265	233.373984819715	896.391607674878
600mgbid	9.5	680.620498473976	350.060977229572	1344.58741151232
600mgtid	9.5	2292.82497868066	1386.77234503269	3765.28660318974
400mgbid	9.6	1296.94684662105	683.468029428275	2232.77104255238
600mgbid	9.6	1945.42026993157	1025.20204414241	3349.15656382857
600mgtid	9.6	1614.87963631625	939.645057333989	2723.7556862474
400mgbid	9.7	1112.33072046329	689.028405020909	1786.69061825741
600mgbid	9.7	1668.49608069493	1033.54260753136	2680.03592738612
600mgtid	9.7	1198.03716829787	651.546375476059	2209.46666215007
400mgbid	9.8	760.403089415685	452.741012420136	1268.3688843492
600mgbid	9.8	1140.60463412353	679.111518630203	1902.55332652381
600mgtid	9.8	2479.1268454088	1488.99326667674	4131.37162749243
400mgbid	9.9	562.330923147779	308.680555925094	1026.12318060608
600mgbid	9.9	843.49638472167	463.020833887642	1539.18477090912
600mgtid	9.9	1809.57481734344	1079.25208260384	2999.25721109816
400mgbid	10	453.879103462252	233.655484172237	899.132244096798
600mgbid	10	680.81865519338	350.483226258356	1348.6983661452
600mgtid	10	1310.73732609562	727.988246090457	2338.48622806701
400mgbid	10.1	1296.99101874502	684.349371386121	2232.79025118619
600mgbid	10.1	1945.48652811753	1026.52405707918	3349.18537677929
600mgtid	10.1	2410.59494054962	1349.12784984221	4101.67396128748
400mgbid	10.2	1112.3863963025	689.029297505908	1786.86707579219
600mgbid	10.2	1668.57959445374	1033.54394625886	2680.30061368828
600mgtid	10.2	2047.47669419832	1223.56818902969	3363.32722052745
400mgbid	10.3	760.661414484041	452.74102763878	1270.04052302628
600mgbid	10.3	1140.99212172606	679.11154145817	1905.06078453942
600mgtid	10.3	1446.40102741852	822.654710938255	2503.49556777401
400mgbid	10.4	563.152421969433	308.680561783046	1026.17305979791
600mgbid	10.4	844.72863295415	463.02084267457	1539.25958969686
600mgtid	10.4	1496.00415593827	758.446105195703	2960.1942234576
400mgbid	10.5	454.581536969292	233.873909154125	899.461484650796
600mgbid	10.5	681.872305453938	350.810863731189	1349.1922269762
600mgtid	10.5	2292.84343767273	1386.78564682873	3765.38139815885
400mgbid	10.6	1297.06001835291	684.353782648016	2232.80194581892
600mgbid	10.6	1945.59002752937	1026.53067397202	3349.20291872839
600mgtid	10.6	1615.29527151656	940.904988215593	2727.3230485537
400mgbid	10.7	1112.42393478985	689.02979546153	1786.98773165495
600mgbid	10.7	1668.63590218477	1033.5446931923	2680.48159748243
600mgtid	10.7	1198.99411032432	651.546948153456	2209.57631852678
400mgbid	10.8	760.74464175129	452.741035691208	1270.80655920186
600mgbid	10.8	1141.11696262694	679.111553536812	1906.2098388028
600mgtid	10.8	2481.37422338536	1489.40414750118	4131.69009181202
400mgbid	10.9	563.323183582065	308.680564712936	1026.17358846893
600mgbid	10.9	844.984775373097	463.020847069404	1539.26038270339
600mgtid	10.9	1810.38512192945	1079.25296971477	2999.25877624913
400mgbid	11	454.661252954984	234.043395987032	899.514131247646
600mgbid	11	681.991879432475	351.065093980549	1349.27119687147
600mgtid	11	1311.42172639803	727.99246204084	2344.3973475289
400mgbid	11.1	1297.32926196416	684.356912654495	2232.80908257437
600mgbid	11.1	1945.99389294624	1026.53536898174	3349.21362386156
600mgtid	11.1	2412.27443415924	1349.46982647002	4101.72443667086
400mgbid	11.2	1112.44926599149	689.030073293537	1787.07023312982
600mgbid	11.2	1668.67389898723	1033.54510994031	2680.60534969474
600mgtid	11.2	2047.55558934829	1223.76389067563	3363.36984118512
400mgbid	11.3	760.916690850261	452.741039952105	1271.16786606783
600mgbid	11.3	1141.37503627539	679.111559928158	1906.75179910175
600mgtid	11.3	1447.72754103185	822.679573157317	2512.09480338835
400mgbid	11.4	563.455753078195	308.680566178777	1026.17387304541
600mgbid	11.4	845.183629617293	463.020849268166	1539.26080956811
600mgtid	11.4	1497.74192155613	758.450430363845	2965.50897352223
400mgbid	11.5	454.909464474717	234.174911190272	899.553715278963
600mgbid	11.5	682.364196712075	351.262366785409	1349.33057291844
600mgtid	11.5	2292.84981662815	1386.79032888446	3766.0718586335
400mgbid	11.6	1297.55087755463	684.359133547483	2232.81344860329
600mgbid	11.6	1946.32631633194	1026.53870032123	3349.22017290493
600mgtid	11.6	1615.51693586562	941.65257949205	2729.84185878817
400mgbid	11.7	1112.46637360204	689.030228309298	1787.12664606386
600mgbid	11.7	1668.69956040306	1033.54534246394	2680.68996909578
600mgtid	11.7	1199.09173912266	651.547091335333	2209.62160918915
400mgbid	11.8	761.04835944668	452.741042206802	1271.4248564029
600mgbid	11.8	1141.57253917002	679.111563310203	1907.13728460435
600mgtid	11.8	2482.90253988752	1489.62696918067	4145.3940798618
400mgbid	11.9	563.558894479068	308.680566912282	1026.17402693613
600mgbid	11.9	845.338341718603	463.020850368424	1539.26104040419
600mgtid	11.9	1810.98897229948	1079.25329516467	3000.28818631144
400mgbid	12	454.921774649902	234.276962962567	899.583656408622
600mgbid	12	682.382661974853	351.41544444385	1349.37548461293
600mgtid	12	1311.48484403967	727.994405915891	2349.92664766405
400mgbid	12.1	1297.73343202385	684.360709379899	2232.8161264647
600mgbid	12.1	1946.60014803577	1026.54106406985	3349.22418969705
600mgtid	12.1	2413.38004834409	1349.65527963135	4101.74455231843
400mgbid	12.2	1112.47793640127	689.03031480039	1787.16522039081
600mgbid	12.2	1668.71690460189	1033.54547220059	2680.74783058621
600mgtid	12.2	2047.58828499731	1223.86255442017	3363.39066916196
400mgbid	12.3	761.149125008965	452.741043399916	1271.59359390432
600mgbid	12.3	1141.72368751345	679.111565099874	1907.39039085649
600mgtid	12.3	1448.00143264526	822.689312378941	2521.16559940251
400mgbid	12.4	564.115709165589	308.68056727937	1026.17411054242
600mgbid	12.4	846.173563748383	463.020850919055	1539.26116581362
600mgtid	12.4	1498.28970361692	758.452398444678	2968.64408947003
400mgbid	12.5	454.930166518265	234.361475282216	902.758226911767
600mgbid	12.5	682.395249777398	351.542212923324	1354.13734036765
600mgtid	12.5	2292.85202709915	1386.79199643343	3766.45974993713
400mgbid	12.6	1297.88389592269	684.361827510227	2232.81777328149
600mgbid	12.6	1946.82584388403	1026.54274126534	3349.22665992224
600mgtid	12.6	1615.63518726149	942.071504112214	2732.08833049795
400mgbid	12.7	1112.48575740125	689.030363058341	1787.19159706239
600mgbid	12.7	1668.72863610188	1033.54554458751	2680.78739559358
600mgtid	12.7	1199.110528119	651.547127141691	2209.64077801067
400mgbid	12.8	761.226240587598	452.741044031281	1271.67649366251
600mgbid	12.8	1141.8393608814	679.111566046921	1907.51474049376
600mgtid	12.8	2483.91894014295	1489.74780666903	4147.84632432415
400mgbid	12.9	564.271194233228	308.680567463095	1026.17415617478
600mgbid	12.9	846.406791349842	463.020851194642	1539.26123426217
600mgtid	12.9	1811.36020277174	1079.25341488697	3005.42249662369
400mgbid	13	454.935891296893	234.433836206532	903.302647644044
600mgbid	13	682.403836945339	351.650754309798	1354.95397146607
600mgtid	13	1312.36015617703	727.995302195382	2350.16178044869
400mgbid	13.1	1298.27974918677	684.362620878492	2232.81878881266
600mgbid	13.1	1947.41962378015	1026.54393131774	3349.22818321899
600mgtid	13.1	2414.01888416519	1349.75585156789	4101.75271736653
400mgbid	13.2	1112.49105126802	689.030389984125	1787.20963318006
600mgbid	13.2	1668.73657690203	1033.54558497618	2680.8144497701
600mgtid	13.2	2047.60185673778	1223.91230073426	3363.40090755921
400mgbid	13.3	761.285256909892	452.741044365383	1271.73638889333
600mgbid	13.3	1141.92788536483	679.111566548074	1907.60458333998
600mgtid	13.3	1448.02851380826	822.69312782358	2526.05625688541
400mgbid	13.4	564.317872107601	308.680567555052	1026.174181195
600mgbid	13.4	846.476808161402	463.020851332578	1539.2612717925
600mgtid	13.4	1499.89120879479	758.463814341355	2969.06637128676
400mgbid	13.5	454.939799027213	234.490640853346	903.549565496862
600mgbid	13.5	682.409698540819	351.735961280018	1355.32434824529
600mgtid	13.5	2292.85279447871	1386.79259797792	3766.65385618616
400mgbid	13.6	1298.67923207173	684.363183812158	2232.8194168153
600mgbid	13.6	1948.0188481076	1026.54477571824	3349.22912522294
600mgtid	13.6	1615.6982787801	942.327767522433	2733.33331337821
400mgbid	13.7	1112.49463702698	689.03040500758	1787.22196613585
600mgbid	13.7	1668.74195554047	1033.54560751137	2680.83294920378
600mgtid	13.7	1199.11866274575	651.547136097658	2210.64292173373
400mgbid	13.8	761.330421926962	452.741044542183	1271.77966337784
600mgbid	13.8	1141.99563289044	679.111566813273	1907.66949506676
600mgtid	13.8	2485.48451994278	1489.8133376984	4147.87762392971
400mgbid	13.9	564.354679870352	308.680567601079	1026.17419497507
600mgbid	13.9	846.532019805528	463.020851401619	1539.2612924626
600mgtid	13.9	1811.58941846793	1079.25345898232	3008.82190210857
400mgbid	14	454.942467860573	234.535266738778	903.740479292545
600mgbid	14	682.41370179086	351.802900108168	1355.61071893881
600mgtid	14	1313.16046381073	727.995715451195	2350.27338124962
400mgbid	14.1	387.361541152007	186.071092012004	815.012896662261
600mgbid	14.1	581.04231172801	279.106638018006	1222.51934499339
600mgtid	14.1	1036.54861319954	543.968558620175	2041.68321679606
400mgbid	14.2	333.246534949356	151.576804183057	755.133722014036
600mgbid	14.2	499.869802424035	227.365206274587	1132.70058302106
600mgtid	14.2	871.363763272453	421.408177279918	1828.80986712904
400mgbid	14.3	294.071933770679	128.224005066809	702.470945463154
600mgbid	14.3	441.107900656019	192.336007600213	1053.70641819473
600mgtid	14.3	747.034104040514	339.725900007706	1684.36010431335
400mgbid	14.4	260.904631733801	108.130117708459	657.873709286804
600mgbid	14.4	391.356947600702	162.19517656269	986.810563930205
600mgtid	14.4	659.930160157682	288.435887670229	1575.26298795604
400mgbid	14.5	234.354259236254	90.6489770280617	614.127346995471
600mgbid	14.5	351.531388854381	135.973465542093	921.191020493206
600mgtid	14.5	582.616223721707	240.612258021537	1467.97119811937
400mgbid	14.6	211.479881331914	75.7691709270128	575.792662087254
600mgbid	14.6	317.219821997871	113.65375639052	863.688993130881
600mgtid	14.6	522.518004494127	202.126805901958	1371.17859774302
400mgbid	14.7	190.429782795804	62.6088311712166	529.687072369357
600mgbid	14.7	285.644674193705	93.9132467568249	794.530608554035
600mgtid	14.7	470.601239185425	168.626416507398	1282.52369978955
400mgbid	14.8	169.528145095022	54.0050927226391	499.243506016467
600mgbid	14.8	254.292217642533	81.0076390839586	748.8652590247
600mgtid	14.8	424.165101806224	139.495914188733	1183.01735535686
400mgbid	14.9	153.602304131758	44.9089997282768	472.330426212214
600mgbid	14.9	230.403456197637	67.3634995924152	708.495639318322
600mgtid	14.9	378.697811267034	120.090276617219	1114.36899783856
400mgbid	15	141.400773259332	37.86714236541	445.452678703268
600mgbid	15	212.101159888998	56.800713548115	668.179018054903
600mgtid	15	342.501944887664	100.528334352067	1055.06102902695
400mgbid	15.1	128.823180289799	31.5464807424403	420.398205874861
600mgbid	15.1	193.234770434699	47.3197211136604	630.597308812292
600mgtid	15.1	315.692146294431	84.2663249151198	993.897817687086
400mgbid	15.2	117.835026425382	26.5276473479154	394.704425396489
600mgbid	15.2	176.752539638072	39.7914710218732	592.056638094735
600mgtid	15.2	287.091295867009	70.2079283649468	937.549058453425
400mgbid	15.3	107.36296839235	21.8133337348358	372.990940839044
600mgbid	15.3	161.044452588524	32.7200006022538	559.486411258568
600mgtid	15.3	262.072291672405	59.1086866235269	882.612842430231
400mgbid	15.4	96.8295157612055	17.7442250008702	354.188393279077
600mgbid	15.4	145.244273641808	26.6163375013054	531.282589918616
600mgtid	15.4	238.668109752156	48.501048408343	833.185946413772
400mgbid	15.5	87.9626521449125	14.7446993566764	332.628337297526
600mgbid	15.5	131.943978217369	22.1170490350147	498.94250594629
600mgtid	15.5	216.07325255151	39.4507002432717	791.258123292499
400mgbid	15.6	80.2130293753169	12.0049460257652	317.012962722128
600mgbid	15.6	120.319544062975	18.0074190386477	475.519444083192
600mgtid	15.6	196.060942187599	32.7872366170614	745.102569835645
400mgbid	15.7	72.5826450579817	9.88270884256462	298.890100219815
600mgbid	15.7	108.873967586972	14.8240632638469	448.335150329723
600mgtid	15.7	178.822240842223	26.7633914029588	706.698840865393
400mgbid	15.8	65.4269516026428	8.22134938797309	281.723691324905
600mgbid	15.8	98.1404274039643	12.3320240819596	422.585536987358
600mgtid	15.8	161.443413288936	21.986207824985	667.267169823337
400mgbid	15.9	59.1379134253544	6.74556045794898	267.290878428667
600mgbid	15.9	88.7068701380315	10.1183406869234	400.936317643002
600mgtid	15.9	145.585846157097	18.2925483472392	628.930767987308
400mgbid	16	54.124348416411	5.58445013820263	255.259325728134
600mgbid	16	81.1865226246164	8.37667520730396	382.888988592201
600mgtid	16	131.939847715252	15.0117789784418	597.538471760946
400mgbid	16.1	49.8639271031977	4.51371128053524	241.213035283291
600mgbid	16.1	74.7958906547966	6.77056692080286	361.819552924938
600mgtid	16.1	120.732265757539	12.4254551994838	571.025823677577
400mgbid	16.2	45.6622000129993	3.77809346253329	229.152923911197
600mgbid	16.2	68.4933000194989	5.66714019379994	343.729385866796
600mgtid	16.2	111.018980088063	10.0718701699324	538.60633689973
400mgbid	16.3	41.8549033954969	3.13258433921514	217.936175548828
600mgbid	16.3	62.7823550932454	4.69887650882271	326.904263323242
600mgtid	16.3	101.864397660221	8.40277220999307	513.461186414325
400mgbid	16.4	38.1489346204235	2.52467116286482	208.80572536063
600mgbid	16.4	57.2234019306352	3.78700674429724	313.208588040946
600mgtid	16.4	93.3660877373178	6.98270972041025	486.951582940734
400mgbid	16.5	34.905330916945	2.07509684763582	196.986036730599
600mgbid	16.5	52.3579963754175	3.11264527145373	295.479055095899
600mgtid	16.5	84.934738368535	5.62761421365302	466.090480429329
400mgbid	16.6	31.8644353768811	1.68737094126334	187.88939876606
600mgbid	16.6	47.7966530653216	2.53105641189502	281.834098149091
600mgtid	16.6	77.6551727333057	4.61622115226448	440.281978674169
400mgbid	16.7	29.1786748441675	1.36963847622208	180.241999852758
600mgbid	16.7	43.7680122662513	2.05445771433311	270.362999779137
600mgtid	16.7	70.9748690482428	3.76082737777768	419.979126050839
400mgbid	16.8	26.7569739284876	1.13082808803752	171.300437480336
600mgbid	16.8	40.1354608927313	1.69624213205627	256.950656220504
600mgtid	16.8	65.065254764768	3.0483509899204	402.726741627895
400mgbid	16.9	24.4180312717418	0.933850360299396	163.278331433522
600mgbid	16.9	36.6270469076126	1.40077554044909	244.917497150283
600mgtid	16.9	59.5636330786393	2.51674330523431	382.748951978306
400mgbid	17	22.2342635688711	0.757335982187691	155.696883420411
600mgbid	17	33.3513953533066	1.13600397328153	233.545325130615
600mgtid	17	54.3475182823778	2.07845033493719	364.954618843997
400mgbid	17.1	20.6498181807301	0.614187383659963	146.61388100227
600mgbid	17.1	30.9747272710951	0.921281075489945	219.920821503406
600mgtid	17.1	49.5689466754733	1.68731336416367	348.009040263345
400mgbid	17.2	18.6014443614079	0.498097295510075	139.664982140884
600mgbid	17.2	27.902166542112	0.747145943265112	209.497473211326
600mgtid	17.2	45.9825586738901	1.36838395537239	327.31995943979
400mgbid	17.3	17.0412869195856	0.404078213706359	132.920013325337
600mgbid	17.3	25.5619303793782	0.606117320559538	199.380019988007
600mgtid	17.3	41.4145354117932	1.10973988073258	311.85955860624
400mgbid	17.4	15.6031560250663	0.32797326255038	127.589733067226
600mgbid	17.4	23.4047340375995	0.491959893825569	191.384599600839
600mgtid	17.4	37.9454840133477	0.90021930345501	297.325170393181
400mgbid	17.5	14.3177555252007	0.266203425025917	122.473441829674
600mgbid	17.5	21.4766332878012	0.399305137538875	183.71016274451
600mgtid	17.5	34.7558088375636	0.730669849716515	285.40207544835
400mgbid	17.6	13.0943789840954	0.216068299239111	117.423034793155
600mgbid	17.6	19.6415684761431	0.324102448858666	176.134552189733
600mgtid	17.6	31.892614202762	0.593056739839454	273.957641233942
400mgbid	17.7	11.8394966782311	0.175376219977481	112.072208563539
600mgbid	17.7	17.7592450173467	0.263064329966221	168.108312845308
600mgtid	17.7	29.1458432342676	0.481363902060724	262.486341265185
400mgbid	17.8	10.8436095585851	0.142348408405013	106.908991206811
600mgbid	17.8	16.2654143378776	0.21352261260752	160.363486810217
600mgtid	17.8	26.3502390558194	0.390708651499858	250.525210911163
400mgbid	17.9	9.85975379443238	0.115541182192694	102.313622491645
600mgbid	17.9	14.7896306916486	0.173311773289041	153.470433737467
600mgtid	17.9	24.1523573264331	0.317128150211929	238.994433498187
400mgbid	18	9.00481391190416	0.0937828228196476	98.1917437834159
600mgbid	18	13.5072208678562	0.140674234229471	147.287615675124
600mgtid	18	21.9476405749873	0.25740610319692	228.868212380314
400mgbid	18.1	8.23123604175992	0.0763645421355844	94.1918557316239
600mgbid	18.1	12.3468540626399	0.114546813203377	141.287783597436
600mgtid	18.1	20.0422348640692	0.208932108391177	219.625411717747
400mgbid	18.2	7.51357507588575	0.0625814503911259	90.1113087184162
600mgbid	18.2	11.2703626138286	0.0938721755866889	135.166963077624
600mgtid	18.2	18.3258529877135	0.170023540921116	210.678958886302
400mgbid	18.3	6.88236928061112	0.0512863517039859	86.5768530904597
600mgbid	18.3	10.3235539209167	0.0769295275559788	129.865279635689
600mgtid	18.3	16.7343330667204	0.139335821051887	201.365139747116
400mgbid	18.4	6.28493218162993	0.0420300857869609	83.4455667183073
600mgbid	18.4	9.4273982724449	0.0630451286804414	125.168350077461
600mgtid	18.4	15.3285032358349	0.114187566362776	193.74844755077
400mgbid	18.5	5.67535699431511	0.0344445894539988	81.0508504053845
600mgbid	18.5	8.51303549147266	0.0516668841809981	121.576275608077
600mgtid	18.5	13.9843783383442	0.093578729069195	186.767984381699
400mgbid	18.6	5.17195099990574	0.0282282524993515	78.3547581889013
600mgbid	18.6	7.7579264998586	0.0423423787490273	117.532137283352
600mgtid	18.6	12.6329198945764	0.0766898230267943	181.764263180385
400mgbid	18.7	4.77186743690734	0.0231339182836565	75.4592863017883
600mgbid	18.7	7.15780115536101	0.0347008774254848	113.188929452682
600mgtid	18.7	11.5216706861726	0.0628493187275528	175.292479626775
400mgbid	18.8	4.34831756790212	0.018959051332224	72.9142292494923
600mgbid	18.8	6.52247635185318	0.028438576998336	109.371343874238
600mgtid	18.8	10.6289449821734	0.0515069267233308	168.731816640148
400mgbid	18.9	3.94513197308506	0.0155376805455768	70.6558558444454
600mgbid	18.9	5.91769795962759	0.0233065208183653	105.983783766668
600mgtid	18.9	9.68120775717377	0.0422117058897704	163.636307748385
400mgbid	19	3.56175512027025	0.0127337973257457	66.8877241856829
600mgbid	19	5.34263268040537	0.0191006959886185	100.331586278525
600mgtid	19	8.77898987509986	0.0345941250790382	157.79619052289
400mgbid	19.1	3.22683680182493	0.0104359458513916	64.410204083146
600mgbid	19.1	4.84025520273739	0.0156539187770874	96.615306124719
600mgtid	19.1	7.92688085660765	0.0283513641314258	149.677699937124
400mgbid	19.2	2.94753172332546	0.00855279019867946	61.7612061411535
600mgbid	19.2	4.4212975849882	0.0128291852980192	92.6418092117303
600mgtid	19.2	7.18435815929824	0.0232352691961135	144.133804138068
400mgbid	19.3	2.70181094576281	0.00700948189401125	58.994683580918
600mgbid	19.3	4.05271641864423	0.0105142228410168	88.492025371377
600mgtid	19.3	6.56887762381587	0.0190424829897208	138.00108591539
400mgbid	19.4	2.45371547870323	0.00573469522581075	56.6574701235926
600mgbid	19.4	3.68057321805483	0.00860204283871617	84.9862051853888
600mgtid	19.4	6.01541937256683	0.0156063572080507	131.971474227138
400mgbid	19.5	2.21145965463966	0.00463878078890856	54.5126209573139
600mgbid	19.5	3.31718948195949	0.00695817118336294	81.7689314359708
600mgtid	19.5	5.46021775580335	0.0127789870012791	126.743122752244
400mgbid	19.6	2.00514724695005	0.00375270070765986	52.4699976900676
600mgbid	19.6	3.00772087042508	0.00562905106148979	78.7049965351014
600mgtid	19.6	4.9205945730439	0.0103368907043262	121.992239513005
400mgbid	19.7	1.81943317466585	0.00303619772061792	50.5688024030377
600mgbid	19.7	2.72914976199878	0.00455429658092688	75.8532036045567
600mgtid	19.7	4.46486952831167	0.00836226397006653	117.426026186561
400mgbid	19.8	1.66135631989565	0.00245650301392873	48.7364954735021
600mgbid	19.8	2.49203447984347	0.00368475452089314	73.1047432102532
600mgtid	19.8	4.05233145975123	0.00676565606617747	113.171217549512
400mgbid	19.9	1.51461638947188	0.00198749338334834	46.9508122889128
600mgbid	19.9	2.27192458420782	0.00298124007502246	70.4262184333694
600mgtid	19.9	3.69785545679104	0.00547390291468537	109.070578644427
400mgbid	20	1.37237849185633	0.00160803400532087	45.2686525884221
600mgbid	20	2.05856773778449	0.00241205100798135	67.9029788826331
600mgtid	20	3.3730708518003	0.00442879321024925	105.110216684914
400mgbid	20.1	1.24419803131391	0.00130102583555003	43.6283924237573
600mgbid	20.1	1.86629704697088	0.0019515387533251	65.4425886356359
600mgtid	20.1	3.05491595169496	0.0035832314489167	101.309667384954
400mgbid	20.2	1.12860121139823	0.00105263492771574	42.0637978056126
600mgbid	20.2	1.69290181709735	0.00157895239157371	63.0956967084189
600mgtid	20.2	2.76891185857291	0.00289911520815406	97.63882241633
400mgbid	20.3	1.01833996491013	0.000851668929303445	40.6899183794582
600mgbid	20.3	1.52750994736519	0.00127750339395512	61.0348775691873
600mgtid	20.3	2.51137594484559	0.00234561780709363	94.181274826474
400mgbid	20.4	0.920705288269814	0.00068907264697823	39.1191024089565
600mgbid	20.4	1.38105793240472	0.0010336089704674	58.6786536134349
600mgtid	20.4	2.26631763041559	0.00189779892760547	91.0957324414376
400mgbid	20.5	0.835931515891697	0.000557519942071925	37.851113062302
600mgbid	20.5	1.25389727383754	0.00083627991310784	56.7766695934531
600mgtid	20.5	2.04931070729339	0.00153548056290534	87.5761639931522
400mgbid	20.6	0.764007160614308	0.00045108355960398	36.5368299431101
600mgbid	20.6	1.14601074092146	0.000676625339406065	54.8052449146652
600mgtid	20.6	1.8612226597867	0.00124233762245677	84.7205672785822
400mgbid	20.7	0.694335774932605	0.000364968007676395	35.1866165143159
600mgbid	20.7	1.04150366239891	0.00054745201151459	52.7799247714738
600mgtid	20.7	1.70139169149352	0.00100516219930386	81.7912321841078
400mgbid	20.8	0.630342388546321	0.000295293446465	33.9218424640722
600mgbid	20.8	0.945513582819481	0.0004429401696975	50.8827636961083
600mgtid	20.8	1.54561138357478	0.00081326833506364	78.7520541496964
400mgbid	20.9	0.574704388027576	0.000238920845562125	32.5577085156319
600mgbid	20.9	0.862056582041364	0.000358381268343235	48.8365627734478
600mgtid	20.9	1.40316154969291	0.000658010451621135	75.8958980012672
400mgbid	21	0.526118055400917	0.000193310528774055	31.297829054928
600mgbid	21	0.789177083101376	0.00028996579316104	46.9467435823921
600mgtid	21	1.27995354045151	0.00053239374270877	72.8240673946724
400mgbid	21.1	0.477678280106128	0.00015640773052823	30.1114122021018
600mgbid	21.1	0.716517420159191	0.000234611595792395	45.1671183031527
600mgtid	21.1	1.17174586006751	0.000430758964046495	70.0417588612997
400mgbid	21.2	0.432196955847695	0.00012655000566494	28.7494208826561
600mgbid	21.2	0.648295433771543	0.000189825008497365	43.1241313239842
600mgtid	21.2	1.06315085871123	0.00034852741449621	67.3113012546759
400mgbid	21.3	0.394416668713293	0.000102527852861745	27.5758912470112
600mgbid	21.3	0.59162500306994	0.00015379177929257	41.3638368705168
600mgtid	21.3	0.962367979654657	0.00028199461394116	64.305625313986
400mgbid	21.4	0.359939433042324	8.3542780150915e-05	26.4415729553111
600mgbid	21.4	0.539909149563487	0.00012531417022647	39.6623594329667
600mgtid	21.4	0.878243125518263	0.00022835544334567	61.6759290808461
400mgbid	21.5	0.328129057924424	6.807336814207e-05	25.1727946538528
600mgbid	21.5	0.492193586886637	0.000102110052213155	37.7591919807791
600mgtid	21.5	0.80147312476308	0.00018607085089159	59.1197604810545
400mgbid	21.6	0.298791089126634	5.5468548343835e-05	24.110020444494
600mgbid	21.6	0.448186633689951	8.3202822515805e-05	36.165030666741
600mgtid	21.6	0.730552437659212	0.00015161653729779	56.2518189359453
400mgbid	21.7	0.27212479790899	4.519783141051e-05	23.3407713687092
600mgbid	21.7	0.408187196863485	6.779674711586e-05	35.0111570530638
600mgtid	21.7	0.665243740137091	0.00012354240456145	53.9899280182375
400mgbid	21.8	0.247720256502633	3.6828974283435e-05	22.4014600485133
600mgbid	21.8	0.37158038475395	5.5243461425155e-05	33.6021900727699
600mgtid	21.8	0.605864315832633	0.00010066691589416	52.2094915500853
400mgbid	21.9	0.224392267888276	3.000978393523e-05	21.5000508467169
600mgbid	21.9	0.336588401832414	4.501467590294e-05	32.2500762700753
600mgtid	21.9	0.551362733339849	8.2027354571415e-05	50.1084347826449
400mgbid	22	0.203261957519079	2.44532914654e-05	20.635011188251
600mgbid	22	0.304892936278619	3.66799371981e-05	30.9525167823764
600mgtid	22	0.499440634185177	6.6839296093435e-05	48.0921567636552
400mgbid	22.1	0.184122205530226	1.9925672241765e-05	19.8048705681322
600mgbid	22.1	0.27618330829534	2.98885083627e-05	29.7073058521983
600mgtid	22.1	0.452409990647119	5.446358700987e-05	46.1572294868554
400mgbid	22.2	0.167066533007012	1.623640343578e-05	19.1427290260873
600mgbid	22.2	0.250599799510518	2.4354605153715e-05	28.7140935391311
600mgtid	22.2	0.409809809201987	4.4379439916855e-05	44.3003637811094
400mgbid	22.3	0.152012663078678	1.3230244520345e-05	18.6357477672194
600mgbid	22.3	0.228018994618018	1.9845366780465e-05	27.9536216508292
600mgtid	22.3	0.371940472072253	3.6162511716995e-05	42.8970742186041
400mgbid	22.4	0.138316064269048	1.070825325136e-05	18.1213719240408
600mgbid	22.4	0.207474096403572	1.6062379876945e-05	27.1820578860611
600mgtid	22.4	0.338426134061779	2.9467042099845e-05	41.7610489935975
400mgbid	22.5	0.125736816150497	8.66584140938e-06	17.3770481672826
600mgbid	22.5	0.188605224225745	1.2998762114025e-05	26.0655722509238
600mgtid	22.5	0.3079334700301	2.3861091587265e-05	40.530568509092
400mgbid	22.6	0.114101006300179	7.01298398926e-06	16.6494437029879
600mgbid	22.6	0.171151509450269	1.0519475983795e-05	24.9741655544818
600mgtid	22.6	0.279884871527526	1.931000607139e-05	38.8658681720647
400mgbid	22.7	0.103541993177985	5.675380259315e-06	15.9496289221134
600mgbid	22.7	0.155312989766978	8.513070389025e-06	23.9244433831701
600mgtid	22.7	0.253984048517342	1.5626960712535e-05	37.2337974082673
400mgbid	22.8	0.0939601275889796	4.59290106495e-06	15.2792355061124
600mgbid	22.8	0.140940191383469	6.88935159747e-06	22.9188532591686
600mgtid	22.8	0.230480129613457	1.264639194513e-05	35.668776202761
400mgbid	22.9	0.0852649821619587	3.71688584475e-06	14.6370262415183
600mgbid	22.9	0.127897473242938	5.57532876708e-06	21.9555393622776
600mgtid	22.9	0.209151299918787	1.0234314584765e-05	34.1695509853353
400mgbid	23	0.0773744979294955	3.007955194475e-06	14.0218159545514
600mgbid	23	0.116061746894243	4.511932791715e-06	21.0327239318269
600mgtid	23	0.189796271925411	8.282298796775e-06	32.7333549373915
400mgbid	23.1	0.0702142098869974	2.43424064733e-06	13.4801972943121
600mgbid	23.1	0.105321314830496	3.65136097104e-06	20.2202959414682
600mgtid	23.1	0.172232385837952	6.70259585538e-06	31.3575376181288
400mgbid	23.2	0.0637165442216933	1.96995209241e-06	12.884579535658
600mgbid	23.2	0.0955748163325401	2.954928138565e-06	19.326869303487
600mgtid	23.2	0.1562938857009	5.4241935797e-06	30.1385348287026
400mgbid	23.3	0.0578201805788653	1.594706111565e-06	12.3436592466625
600mgbid	23.3	0.086730270868298	2.392059167295e-06	18.5154888699937
600mgtid	23.3	0.141830355060132	4.38962412793e-06	28.8068960447072
400mgbid	23.4	0.0524694733464832	1.290989165475e-06	11.8317556916098
600mgbid	23.4	0.0787042100197248	1.93648374821e-06	17.7476335374148
600mgtid	23.4	0.128705297394585	3.5533836326e-06	27.6065465113242
400mgbid	23.5	0.0476502028432623	1.045118246615e-06	11.3411209680105
600mgbid	23.5	0.0714753042648935	1.56767737002e-06	17.0116814520158
600mgtid	23.5	0.116794847920393	2.87662980376e-06	26.4616874443394
400mgbid	23.6	0.0431418650108314	8.46075583315e-07	10.8708700345117
600mgbid	23.6	0.0647127975162471	1.26911337492e-06	16.3063050517674
600mgtid	23.6	0.106053128815335	2.32877080154e-06	25.36439518494
400mgbid	23.7	0.0390265057480728	6.84942001955e-07	10.4767566991348
600mgbid	23.7	0.0585397586221093	1.027413002885e-06	15.7151350487022
600mgtid	23.7	0.0960163634770346	1.885256373315e-06	24.312690390074
400mgbid	23.8	0.035435516017527	5.5449718529e-07	10.2763194723612
600mgbid	23.8	0.0531532740262904	8.3174577794e-07	15.4144792085418
600mgtid	23.8	0.0868572733014072	1.526212451825e-06	23.502157617366
400mgbid	23.9	0.0323077103463534	4.4889607613e-07	10.0798410722528
600mgbid	23.9	0.0484615655195301	6.73344114195e-07	15.1197616083793
600mgtid	23.9	0.0788934824546837	1.2355504335e-06	23.0525623765923
400mgbid	24	0.0295053405472686	3.63406920955e-07	9.8872392961864
600mgbid	24	0.0442580108209029	5.4511038153e-07	14.8308589442796
600mgtid	24	0.0719424462724116	1.00024612595e-06	22.6118458146567
400mgbid	24.1	0.0268589900224952	2.94199212775e-07	9.58618200157309
600mgbid	24.1	0.0402884850337428	4.4129881921e-07	14.3792730023596
600mgtid	24.1	0.0657021620261458	8.09756047e-07	22.1798236105412
400mgbid	24.2	0.0245169205039981	2.3817202645e-07	9.17860315051996
600mgbid	24.2	0.0367753807559972	3.5725803963e-07	13.76790472578
600mgtid	24.2	0.0598014334358168	6.5554490861e-07	21.4367283698211
400mgbid	24.3	0.0222986912659969	1.9281505294e-07	8.78839230548255
600mgbid	24.3	0.0334480368989953	2.8922257936e-07	13.1825884582239
600mgtid	24.3	0.0545900464980506	5.30703107045e-07	20.5253069165495
400mgbid	24.4	0.0202779641737536	1.5609610434e-07	8.41480804497099
600mgbid	24.4	0.0304169462606304	2.3414415656e-07	12.6222120674565
600mgtid	24.4	0.049642278405799	4.29637074105e-07	19.6527231523972
400mgbid	24.5	0.0184406605069447	1.26612900205e-07	8.08672699837404
600mgbid	24.5	0.0276609907604171	1.8991935026e-07	12.1300904975611
600mgtid	24.5	0.0451436938521835	3.47818609395e-07	18.817319150945
400mgbid	24.6	0.0167701032872695	1.03131087815e-07	7.88270343356025
600mgbid	24.6	0.0251551549309043	1.5469663163e-07	11.8240551503404
600mgtid	24.6	0.0410534464813926	2.82005347795e-07	18.1246956337727
400mgbid	24.7	0.0151808892042932	8.400442955e-08	7.68385928170402
600mgbid	24.7	0.0227713338064399	1.26006644325e-07	11.5257889225561
600mgtid	24.7	0.0373259983278758	2.29704192065e-07	17.6674295512141
400mgbid	24.8	0.0137417561734036	6.842514347e-08	7.49006199592679
600mgbid	24.8	0.0206126342601054	1.02637715205e-07	11.2350929938902
600mgtid	24.8	0.0337875224395793	1.87103299105e-07	17.2217714601951
400mgbid	24.9	0.0124471495095054	5.5735279205e-08	7.29285386681329
600mgbid	24.9	0.0186707242642581	8.360291881e-08	10.9392808002199
600mgtid	24.9	0.0305844997252868	1.52403489385e-07	16.787424310095
400mgbid	25	0.0112795912488417	4.539892564e-08	7.05001061256658
600mgbid	25	0.0169193868732626	6.8098388415e-08	10.5750159188498
600mgtid	25	0.0277047875266979	1.2413930566e-07	16.3274292497782
400mgbid	25.1	0.0102215788087437	3.6979573085e-08	6.81218217572333
600mgbid	25.1	0.0153323682131156	5.5469359675e-08	10.218273263585
600mgtid	25.1	0.0251060472415394	1.0111710864e-07	15.7837540571754
400mgbid	25.2	0.00926283151639435	3.012698838e-08	6.58141773977675
600mgbid	25.2	0.0138942472745915	4.5190482575e-08	9.87212660966512
600mgtid	25.2	0.0227511326854887	8.2364657705e-08	15.2501024918534
400mgbid	25.3	0.0083940337617384	2.4548811825e-08	6.35847256533472
600mgbid	25.3	0.0125910506426075	3.6823217735e-08	9.53770884800207
600mgtid	25.3	0.0206171612959927	6.71002311e-08	14.7335019177298
400mgbid	25.4	0.00760674438299395	2.0003465715e-08	6.14308162892428
600mgbid	25.4	0.0114101165744909	3.0005198575e-08	9.21462244338642
600mgtid	25.4	0.0186833985293137	5.46762565e-08	14.2344059039496
400mgbid	25.5	0.0068933145625165	1.629971564e-08	5.93498889237328
600mgbid	25.5	0.0103399718437748	2.4449573465e-08	8.90248333855993
600mgtid	25.5	0.0169310561727571	4.4552649965e-08	13.7522211574931
400mgbid	25.6	0.00624681343353855	1.328173534e-08	5.72266603715728
600mgbid	25.6	0.0093702201503078	1.992260291e-08	8.58399905573593
600mgtid	25.6	0.0153431095990298	3.6303485265e-08	13.2863745001957
400mgbid	25.7	0.00566096067343425	1.082255064e-08	5.51589705545172
600mgbid	25.7	0.0084914410101514	1.623382596e-08	8.27384558317757
600mgtid	25.7	0.0139041321832813	2.958169896e-08	12.807297965877
400mgbid	25.8	0.00513006542721765	8.8186974e-09	5.31660067853556
600mgbid	25.8	0.00769509814082645	1.322804615e-08	7.97490101780334
600mgtid	25.8	0.012600145270583	2.4104488335e-08	12.3445505179363
400mgbid	25.9	0.004648970966648	7.185868635e-09	5.16358361220712
600mgbid	25.9	0.00697345644997205	1.077880295e-08	7.74537541831067
600mgtid	25.9	0.0114184822330902	1.964141332e-08	11.9024391033136
400mgbid	26	0.0042130045461877	5.855366855e-09	4.9990870457729
600mgbid	26	0.00631950681928155	8.78305038e-09	7.49863056865935
600mgtid	26	0.0103476652933874	1.6004700905e-08	11.5685260384259
400mgbid	26.1	0.003817931967673	4.771214785e-09	4.82382662733756
600mgbid	26.1	0.00572689795150945	7.15682213e-09	7.23573994100635
600mgtid	26.1	0.00937729391486465	1.3041345555e-08	11.1912097629274
400mgbid	26.2	0.0034600510132424	3.88779921e-09	4.64601530497389
600mgbid	26.2	0.0051900765198636	5.831698905e-09	6.96902295746084
600mgtid	26.2	0.0084979436726437	1.0626671545e-08	10.7955884499853
400mgbid	26.3	0.00313986267744065	3.167952885e-09	4.45647776463122
600mgbid	26.3	0.00470979401616095	4.751929235e-09	6.68471664694682
600mgtid	26.3	0.00770192933305165	8.659087355e-09	10.3916468350938
400mgbid	26.4	0.0028493043290699	2.58138982e-09	4.27406798421969
600mgbid	26.4	0.0042739564936048	3.87208483e-09	6.41110197632953
600mgtid	26.4	0.0069892034708579	7.05581193e-09	9.96771348580887
400mgbid	26.5	0.0025856340127512	2.09208287e-09	4.10545089027742
600mgbid	26.5	0.0038784510191268	3.138124255e-09	6.15817633541613
600mgtid	26.5	0.00634243272061725	5.74939151e-09	9.55952760253056
400mgbid	26.6	0.00234636351504455	1.69401327e-09	3.95592336399589
600mgbid	26.6	0.00351954527256685	2.541019855e-09	5.93388504599383
600mgtid	26.6	0.00575551360464445	4.66158483e-09	9.1876368618607
400mgbid	26.7	0.00212923488288175	1.37168948e-09	3.81184397878299
600mgbid	26.7	0.0031938523243226	2.05753431e-09	5.7177659681745
600mgtid	26.7	0.0052229074641478	3.7746043e-09	8.85300804505027
400mgbid	26.8	0.00193554909253505	1.110697915e-09	3.6636429008145
600mgbid	26.8	0.00290332363880255	1.66604692e-09	5.49546435122175
600mgtid	26.8	0.00474001026005135	3.05640129e-09	8.53057164224337
400mgbid	26.9	0.0017595025426737	8.99367565e-10	3.519444872899
600mgbid	26.9	0.0026392538140105	1.349051295e-09	5.2791673093485
600mgtid	26.9	0.0043088768025896	2.474858925e-09	8.19585617969306
400mgbid	27	0.0015994717496997	7.32701795e-10	3.38034125550953
600mgbid	27	0.0023992076245495	1.099052695e-09	5.07051188326429
600mgtid	27	0.0039169663433175	2.00397189e-09	7.8732744226315
400mgbid	27.1	0.00145622257699545	5.9726189e-10	3.24616513191027
600mgbid	27.1	0.0021843338654931	8.9589284e-10	4.86924769786541
600mgtid	27.1	0.0035607097193262	1.63187063e-09	7.56177285315273
400mgbid	27.2	0.00132846716648145	4.868593e-10	3.11492412016003
600mgbid	27.2	0.00199270074972215	7.30288855e-10	4.67238618024004
600mgtid	27.2	0.0032425271364541	1.330219115e-09	7.26162337927271
400mgbid	27.3	0.00121195038342435	3.96865365e-10	2.98180245958931
600mgbid	27.3	0.0018179255751365	5.95298095e-10	4.47270368938396
600mgtid	27.3	0.0029580625401175	1.084330645e-09	6.96542892896667
400mgbid	27.4	0.0011010829305747	3.23507315e-10	2.85437167778159
600mgbid	27.4	0.001651624395862	4.8526088e-10	4.28155751667238
600mgtid	27.4	0.0026986218611821	8.8389652e-10	6.66774976353811
400mgbid	27.5	0.0009991655201691	2.637096e-10	2.73238842551068
600mgbid	27.5	0.00149874828025365	3.95564495e-10	4.09858263826602
600mgtid	27.5	0.0024509753733324	7.2051365e-10	6.38279620241208
400mgbid	27.6	0.0009066912919233	2.1496561e-10	2.61561976214087
600mgbid	27.6	0.00136003693788495	3.22448515e-10	3.92342964321131
600mgtid	27.6	0.00222411177139585	5.87332605e-10	6.11002408327022
400mgbid	27.7	0.0008227843984686	1.7523188e-10	2.50384271032242
600mgbid	27.7	0.00123417659770295	2.6284782e-10	3.75576406548364
600mgtid	27.7	0.00201826815155755	4.78770195e-10	5.84891251880405
400mgbid	27.8	0.00074732206114865	1.4284283e-10	2.39684382974253
600mgbid	27.8	0.001120983091723	2.14264195e-10	3.59526574461379
600mgtid	27.8	0.001831494938819	3.9027531e-10	5.5989629009553
400mgbid	27.9	0.00068294282484475	1.16440645e-10	2.29441880911599
600mgbid	27.9	0.0010244142372671	1.7466097e-10	3.44162821367399
600mgtid	27.9	0.00166420853348225	3.1813849e-10	5.3596979477666
400mgbid	28	0.00062224631384115	9.491871e-11	2.19637207563513
600mgbid	28	0.00093336947076175	1.42378065e-10	3.29455811345271
600mgtid	28	0.0015208440347777	2.59335815e-10	5.13066079101884
400mgbid	28.1	0.00056514705411625	7.737494e-11	2.10251642113152
600mgbid	28.1	0.00084772058117435	1.16062405e-10	3.1537746316973
600mgtid	28.1	0.0013851641703002	2.11402305e-10	4.91141410290934
400mgbid	28.2	0.00051329034928225	6.3073885e-11	2.03105811421394
600mgbid	28.2	0.00076993552392335	9.461083e-11	3.04658717132092
600mgtid	28.2	0.0012580575958853	1.7232883e-10	4.7015392601
400mgbid	28.3	0.0004661945849607	5.1416185e-11	1.97953784030951
600mgbid	28.3	0.00069929187744105	7.712433e-11	2.96930676046426
600mgtid	28.3	0.001142621244193	1.4047766e-10	4.55211886659635
400mgbid	28.4	0.00042342241571735	4.1913245e-11	1.92192617548673
600mgbid	28.4	0.000635133623576	6.2869915e-11	2.88288926323011
600mgtid	28.4	0.0010377830178623	1.14513725e-10	4.43665536504647
400mgbid	28.5	0.0003845766936864	3.4166745e-11	1.84740582605762
600mgbid	28.5	0.0005768650405296	5.1250165e-11	2.77110873908643
600mgtid	28.5	0.00094256936407455	9.334886e-11	4.29983963034778
400mgbid	28.6	0.0003492967718434	2.78521e-11	1.77579531803935
600mgbid	28.6	0.0005239451577651	4.177815e-11	2.66369297705902
600mgtid	28.6	0.00085609621152695	7.609592e-11	4.13312466644764
400mgbid	28.7	0.0003172551474328	2.27045e-11	1.70698051738774
600mgbid	28.7	0.00047588272114915	3.4056745e-11	2.5604707760816
600mgtid	28.7	0.00077756074138545	6.203192e-11	3.97291937050644
400mgbid	28.8	0.0002881544142331	1.8508365e-11	1.64085177953203
600mgbid	28.8	0.0004322316213496	2.7762505e-11	2.46127766929805
600mgtid	28.8	0.00070623391543065	5.056728e-11	3.81896841463309
400mgbid	28.9	0.0002617244952284	1.508776e-11	1.57668872618662
600mgbid	28.9	0.0003925867428426	2.2631595e-11	2.36503308927993
600mgtid	28.9	0.00064145369168655	4.122159e-11	3.67102651418913
400mgbid	29	0.00023772012987275	1.229934e-11	1.51464957894414
600mgbid	29	0.0003565801948091	1.8449005e-11	2.27197436841621
600mgtid	29	0.0005826188642415	3.36033e-11	3.52718131938552
400mgbid	29.1	0.0002160330574307	1.002625e-11	1.455052385848
600mgbid	29.1	0.0003240495861461	1.503942e-11	2.18257857877201
600mgtid	29.1	0.00052918346980105	2.7392985e-11	3.38839492752345
400mgbid	29.2	0.0001963939779229	8.173325e-12	1.39780099682501
600mgbid	29.2	0.0002945909668843	1.225999e-11	2.09670149523752
600mgtid	29.2	0.00048092944120535	2.2330485e-11	3.25507136796924
400mgbid	29.3	0.0001785406404004	6.66543e-12	1.34280304876907
600mgbid	29.3	0.0002678109606006	9.998055e-12	2.01420457315361
600mgtid	29.3	0.0004372092824473	1.820354e-11	3.12699554620811
400mgbid	29.4	0.0001623106347889	5.43619e-12	1.28996981634657
600mgbid	29.4	0.0002434659521833	8.15424e-12	1.93495472451986
600mgtid	29.4	0.00039746450472125	1.484462e-11	3.00396083942689
400mgbid	29.5	0.0001475563252101	4.4292e-12	1.23921606868094
600mgbid	29.5	0.0002213344878152	6.643845e-12	1.85882410302141
600mgtid	29.5	0.0003613335546133	1.210694e-11	2.88576876275593
400mgbid	29.6	0.00013414350569715	3.59402e-12	1.19045993168485
600mgbid	29.6	0.0002012152585457	5.391075e-12	1.78568989752728
600mgtid	29.6	0.0003284877686293	9.867745e-12	2.77222864866323
400mgbid	29.7	0.00012195017825125	2.916345e-12	1.14362275581737
600mgbid	29.7	0.0001829252673769	4.374565e-12	1.71543413372606
600mgtid	29.7	0.0002986283805874	8.00707e-12	2.66315733898261
400mgbid	29.8	0.0001108654421044	2.366535e-12	1.09862898905222
600mgbid	29.8	0.0001662981631566	3.54976e-12	1.64794348357833
600mgtid	29.8	0.0002714838013647	6.497305e-12	2.55837888907775
400mgbid	29.9	0.0001007884840636	1.920295e-12	1.05540605485177
600mgbid	29.9	0.00015118272609535	2.880495e-12	1.58310908227766
600mgtid	29.9	0.0002468071462048	5.272275e-12	2.457724283664
400mgbid	30	9.16276607375e-05	1.558245e-12	1.01370245849667
600mgbid	30	0.0001374414911063	2.337315e-12	1.52055368774501
600mgtid	30	0.00022437398705245	4.278225e-12	2.36103116382824

## Sheet: Fig2B
dose	time	eps	eps05	eps95
400mgbid	0	0	0	0
600mgbid	0	0	0	0
600mgtid	0	0	0	0
400mgbid	0.1	0.0508694717925987	0.0080579475080286	0.204957325133086
600mgbid	0.1	0.0744115690437885	0.012038418786293	0.278858875166933
600mgtid	0.1	0.0744115690437885	0.012038418786293	0.278858875166933
400mgbid	0.2	0.22914925443807	0.0751954304047603	0.516961276894219
600mgbid	0.2	0.308390164517305	0.108706041098509	0.616171930706536
600mgtid	0.2	0.308390164517305	0.108706041098509	0.616171930706536
400mgbid	0.3	0.313991174080384	0.112112582782506	0.625574390964797
600mgbid	0.3	0.407077402249983	0.159242315546725	0.714785754538639
600mgtid	0.3	0.407077402249983	0.159242315546725	0.714785754538639
400mgbid	0.4	0.357417179144426	0.136100285163895	0.664064031347375
600mgbid	0.4	0.454841551467161	0.191143094055502	0.747801863254384
600mgtid	0.4	0.45662184220162	0.192160425476712	0.749260938611942
400mgbid	0.5	0.381081537506458	0.149485608819273	0.688559199281307
600mgbid	0.5	0.480136647750822	0.208634484114758	0.768320634606302
600mgtid	0.5	0.562434932673599	0.265188248759676	0.821840414546757
400mgbid	0.6	0.419702686686894	0.168384906962761	0.722167001799137
600mgbid	0.6	0.520356423351328	0.23296358050778	0.795873636150933
600mgtid	0.6	0.619835126886512	0.315698525567228	0.851191315919761
400mgbid	0.7	0.502142101712855	0.222517486897451	0.780225797577449
600mgbid	0.7	0.602054657078533	0.300358279115167	0.841901411493684
600mgtid	0.7	0.646225846017136	0.343017042889912	0.869334634094317
400mgbid	0.8	0.544905754210455	0.252731579609798	0.813937921849974
600mgbid	0.8	0.642348791971914	0.336566766947402	0.86775679967525
600mgtid	0.8	0.689171214673027	0.385425245934292	0.889253137975628
400mgbid	0.9	0.568239225501349	0.271945067837046	0.82737898822938
600mgbid	0.9	0.663768977395487	0.359090522632665	0.877893261738343
600mgtid	0.9	0.727889993635737	0.429516140092796	0.906244609503121
400mgbid	1	0.582628514857375	0.285095568648426	0.837103403095698
600mgbid	1	0.676785409502485	0.374289094353221	0.885166963715689
600mgtid	1	0.747403304764722	0.455746233225471	0.915600996175287
400mgbid	1.1	0.604747050229306	0.300536579543761	0.848104540783407
600mgbid	1.1	0.696513285480703	0.391912744384056	0.893335751423836
600mgtid	1.1	0.764610343603957	0.475703622945516	0.922660567991516
400mgbid	1.2	0.646942133151177	0.336719766221732	0.870671857560441
600mgbid	1.2	0.733233395728557	0.432297950189717	0.909896949813652
600mgtid	1.2	0.790499519321564	0.511560454864301	0.932444355263421
400mgbid	1.3	0.671656885990483	0.360599891623215	0.882100093227056
600mgbid	1.3	0.754202617243382	0.458273201081633	0.91818472194078
600mgtid	1.3	0.805887663442883	0.536321655058032	0.938241996375146
400mgbid	1.4	0.686350532574094	0.38003913843578	0.888913274027571
600mgbid	1.4	0.76648656495425	0.47903256610797	0.923094452741024
600mgtid	1.4	0.815150445734493	0.554807234303765	0.941737738126746
400mgbid	1.5	0.695521104285194	0.393819109209871	0.893154825318969
600mgbid	1.5	0.774085227808245	0.493544590157734	0.926139331484806
600mgtid	1.5	0.831709720911181	0.577955708594278	0.947206345752531
400mgbid	1.6	0.707952188313965	0.405828509144865	0.898992732823439
600mgbid	1.6	0.784303512120744	0.506056642221978	0.930315611886765
600mgtid	1.6	0.843179710594653	0.600061266295432	0.951579290257487
400mgbid	1.7	0.732196629910685	0.434393176753064	0.90909299645435
600mgbid	1.7	0.803964738726432	0.535319594100059	0.937501473295797
600mgtid	1.7	0.850006005610079	0.615784136726066	0.954098474722813
400mgbid	1.8	0.746742871461234	0.453888841074631	0.915579543560841
600mgbid	1.8	0.815594584848774	0.554901247036516	0.942090099898458
600mgtid	1.8	0.859426969317828	0.632766269109047	0.957356965718398
400mgbid	1.9	0.755996815407571	0.467966307316039	0.919439529926922
600mgbid	1.9	0.822929269225454	0.568848374395676	0.944811002734595
600mgtid	1.9	0.868769797749299	0.652053266339287	0.960685814772115
400mgbid	2	0.762316827226772	0.478363684456935	0.921707942032461
600mgbid	2	0.827910205510722	0.579047696055127	0.94640664988869
600mgtid	2	0.87457276850908	0.66512313413871	0.962546685858577
400mgbid	2.1	0.771376895395934	0.487798948027431	0.924858158072319
600mgbid	2.1	0.835011068784327	0.588229399447044	0.948618462684016
600mgtid	2.1	0.880329102973179	0.67593019815998	0.964152008464015
400mgbid	2.2	0.787335221934668	0.510530568264345	0.931479239955861
600mgbid	2.2	0.847406376742428	0.610065892281816	0.953251748802195
600mgtid	2.2	0.887935732385142	0.691802800327685	0.966803745787884
400mgbid	2.3	0.796828809749209	0.525240668038868	0.935235776217151
600mgbid	2.3	0.854713164748484	0.623988164057823	0.955871194840998
600mgtid	2.3	0.892792988772629	0.702103216009638	0.968389233738179
400mgbid	2.4	0.80299052037448	0.534141735270722	0.937336831534486
600mgbid	2.4	0.859429076391918	0.632334277634668	0.957333344992289
600mgtid	2.4	0.896231870286763	0.708547941169171	0.969386069182187
400mgbid	2.5	0.807741459649125	0.540161346178359	0.938819300158277
600mgbid	2.5	0.863051098331382	0.637945294914358	0.95836375499237
600mgtid	2.5	0.902314520311708	0.720804439828435	0.97128492775763
400mgbid	2.6	0.813266430865745	0.547572448794918	0.941358835991804
600mgbid	2.6	0.867247847196711	0.644816694981909	0.960126480672882
600mgtid	2.6	0.906495218627503	0.730585919990144	0.972694217956051
400mgbid	2.7	0.824288744873582	0.565448657261704	0.945136749960864
600mgbid	2.7	0.875571323084424	0.66122731194077	0.962743155318011
600mgtid	2.7	0.90931619863968	0.736598483715989	0.973502467342438
400mgbid	2.8	0.830648627471477	0.577117920813958	0.947627071554917
600mgbid	2.8	0.880344467594217	0.67181751525664	0.964464345608375
600mgtid	2.8	0.913015269579245	0.744537594471676	0.974785755268765
400mgbid	2.9	0.83490672707987	0.584221624595281	0.949029754407684
600mgbid	2.9	0.883528250600187	0.6782176316707	0.965432532063177
600mgtid	2.9	0.916811768577152	0.753836562561262	0.975972707301753
400mgbid	3	0.83830300582229	0.589044019882459	0.950194235379888
600mgbid	3	0.886060793398673	0.682542297098271	0.966235602201334
600mgtid	3	0.919380692414699	0.759610210864131	0.976740475075844
400mgbid	3.1	0.842972030881184	0.594989070602454	0.951803979634259
600mgbid	3.1	0.889532526217179	0.687851525378421	0.96734470111439
600mgtid	3.1	0.921971618775726	0.764567117583564	0.977501106669623
400mgbid	3.2	0.850716961224728	0.609467093048023	0.954595124249622
600mgbid	3.2	0.895266318930966	0.700679872060123	0.969264908434344
600mgtid	3.2	0.925340957331382	0.77310562857183	0.978578694622322
400mgbid	3.3	0.85581371490791	0.618902693087205	0.956197465637564
600mgbid	3.3	0.899022605963185	0.708964072566933	0.970365623220005
600mgtid	3.3	0.92759513506895	0.778771702305276	0.979253245563758
400mgbid	3.4	0.859111195525877	0.624650074228772	0.957266805355669
600mgbid	3.4	0.901445730300579	0.713980960640121	0.971099533602952
600mgtid	3.4	0.929398661327161	0.782371625896809	0.979716342397436
400mgbid	3.5	0.861772690827581	0.628910947545464	0.958035289010639
600mgbid	3.5	0.903397420803608	0.717686097724275	0.971626632427709
600mgtid	3.5	0.932352231131182	0.789361020736633	0.980639685271201
400mgbid	3.6	0.864892132454001	0.635053140392857	0.959190865674229
600mgbid	3.6	0.905680307787333	0.723006027444298	0.972418721070751
600mgtid	3.6	0.934627572997789	0.79499724215512	0.981267217351259
400mgbid	3.7	0.870391374012179	0.646635923990629	0.961215791228969
600mgbid	3.7	0.909692709948836	0.732971122421199	0.973805212786518
600mgtid	3.7	0.936170162289871	0.79909332624882	0.981692077611184
400mgbid	3.8	0.874266084753865	0.65455551957262	0.962413645259607
600mgbid	3.8	0.912510592683854	0.739734566173664	0.974624506044148
600mgtid	3.8	0.937876337435325	0.804283604217035	0.982317651144492
400mgbid	3.9	0.877006051784888	0.659994619157789	0.963212224856142
600mgbid	3.9	0.91449862470102	0.744356267133208	0.975170340583233
600mgtid	3.9	0.939876086677604	0.80997348872783	0.982917250627421
400mgbid	4	0.879101607717526	0.663965684782496	0.963790334070286
600mgbid	4	0.916016572402222	0.747718636172167	0.975565298581835
600mgtid	4	0.941331682298114	0.813870483977826	0.983315310892245
400mgbid	4.1	0.88141137610288	0.667957350269894	0.964512107101018
600mgbid	4.1	0.917687123100769	0.751088446679667	0.976058189829303
600mgtid	4.1	0.942658459183555	0.817280091790021	0.983696284553948
400mgbid	4.2	0.886052868615653	0.678908897726186	0.966115595562751
600mgbid	4.2	0.921036005134108	0.760281997879577	0.977152337225617
600mgtid	4.2	0.944581469166247	0.822798405773984	0.984276136170584
400mgbid	4.3	0.888886979653327	0.685487607356817	0.967077585679768
600mgbid	4.3	0.923075550220974	0.765768693303526	0.977808187767003
600mgtid	4.3	0.945949210572763	0.826518079321595	0.984654387566505
400mgbid	4.4	0.890964496521634	0.689662767073607	0.967682311017836
600mgbid	4.4	0.924568075767816	0.769236942180114	0.978220250286064
600mgtid	4.4	0.946918528653007	0.828608991229959	0.984919636914934
400mgbid	4.5	0.892466231016961	0.692052198951001	0.968122059050552
600mgbid	4.5	0.925645618315739	0.771217033983933	0.978519791089944
600mgtid	4.5	0.948513881346887	0.833390807110564	0.985412635592579
400mgbid	4.6	0.894104687226477	0.695459572132237	0.968735089363884
600mgbid	4.6	0.926819982664959	0.774034496965045	0.978937217572287
600mgtid	4.6	0.949721931369734	0.83713866195048	0.985783852749553
400mgbid	4.7	0.897768293441598	0.70480596599499	0.969931081504242
600mgbid	4.7	0.929441075869255	0.781726189809795	0.979751100120558
600mgtid	4.7	0.950589322751694	0.839311364964214	0.986025183769262
400mgbid	4.8	0.900144199087168	0.710641699763253	0.970683687993994
600mgbid	4.8	0.931137349187533	0.78650188254447	0.980262919092705
600mgtid	4.8	0.951753573346001	0.842540867475947	0.986374334137066
400mgbid	4.9	0.901781366185386	0.713945535790253	0.971162545910024
600mgbid	4.9	0.932304593406359	0.789196546429971	0.980588437194325
600mgtid	4.9	0.952969059581415	0.846437322192755	0.986742341214967
400mgbid	5	0.902932445749982	0.716015710005205	0.97151230577763
600mgbid	5	0.93312448068758	0.790881692415367	0.980826130683928
600mgtid	5	0.95380207202131	0.848734680579632	0.986978086458385
400mgbid	5.1	0.904143340142721	0.718952757498407	0.972002613625831
600mgbid	5.1	0.933986274067204	0.793268019449552	0.981159245073219
600mgtid	5.1	0.954517222156604	0.850756124985233	0.987209586065455
400mgbid	5.2	0.907034131302998	0.726965498391445	0.972960629840117
600mgbid	5.2	0.936040744964591	0.799752094394145	0.98180980258862
600mgtid	5.2	0.955683881780479	0.854616192037311	0.987566056489235
400mgbid	5.3	0.909087593938738	0.731996712329474	0.973568681808614
600mgbid	5.3	0.937497649456588	0.803804028235391	0.982222493341713
600mgtid	5.3	0.956554173775144	0.857069052714827	0.987801701752021
400mgbid	5.4	0.9105186135357	0.734862741492647	0.973956532137835
600mgbid	5.4	0.938511719617501	0.806105585696721	0.982485643039241
600mgtid	5.4	0.957152731633122	0.858533935689554	0.987965298832176
400mgbid	5.5	0.911546298274999	0.736670198729516	0.974239790551714
600mgbid	5.5	0.939239357061642	0.807554591311074	0.982677785558205
600mgtid	5.5	0.95812598038855	0.861847176074984	0.988279474950295
400mgbid	5.6	0.912689091127788	0.739224048338844	0.974638592980432
600mgbid	5.6	0.940047901051542	0.809598669296357	0.982948242991864
600mgtid	5.6	0.959002227130202	0.864470651613399	0.988518594363552
400mgbid	5.7	0.914965626047403	0.746161236468805	0.975422800661358
600mgbid	5.7	0.941656681728241	0.815131900753488	0.98347986071438
600mgtid	5.7	0.959630011206356	0.866013052848318	0.988674469452213
400mgbid	5.8	0.916777715386621	0.75053820789566	0.975921212095661
600mgbid	5.8	0.942935463078376	0.818608699443068	0.983817590381833
600mgtid	5.8	0.960356943066405	0.868298147834985	0.988902664673231
400mgbid	5.9	0.918007203343241	0.753044615845919	0.976240775588413
600mgbid	5.9	0.943802195819334	0.820594686703701	0.984034070971921
600mgtid	5.9	0.96121464902482	0.871064986143851	0.989144613818286
400mgbid	6	0.918911427516179	0.754633774644738	0.97652039806676
600mgbid	6	0.944439168500348	0.821852014085237	0.984223456388256
600mgtid	6	0.961832704416903	0.87271637938312	0.989302561351906
400mgbid	6.1	0.919911009254292	0.756871852274721	0.976871018817038
600mgbid	6.1	0.945142852179656	0.82362027620369	0.984460877855857
600mgtid	6.1	0.962362250786386	0.874177050254493	0.989473635555308
400mgbid	6.2	0.922000214718778	0.762930466346298	0.977485564919963
600mgbid	6.2	0.946612055770466	0.828392666612427	0.984876880435695
600mgtid	6.2	0.963186702776675	0.876956212392282	0.98971337559728
400mgbid	6.3	0.923458560142432	0.766511464421648	0.977885208598739
600mgbid	6.3	0.947636377683284	0.831203614574559	0.985147317669152
600mgtid	6.3	0.963805179089123	0.878650317634223	0.989866147086813
400mgbid	6.4	0.924471828684838	0.768582820584423	0.978150467041711
600mgbid	6.4	0.948347477656599	0.832826246804424	0.985326776816695
600mgtid	6.4	0.964259944241686	0.879818042403172	0.98997697985317
400mgbid	6.5	0.925257235388072	0.76995394475167	0.97834812947915
600mgbid	6.5	0.948898329352346	0.833899003485697	0.98546048339959
600mgtid	6.5	0.965015983601776	0.882226488148444	0.990187049423989
400mgbid	6.6	0.926168044442796	0.772358344619353	0.978626751144001
600mgbid	6.6	0.94953676286488	0.835777610503509	0.985648924047273
600mgtid	6.6	0.965642877896479	0.883929477633468	0.990352628054095
400mgbid	6.7	0.927928169245551	0.7773778294165	0.979175380871673
600mgbid	6.7	0.950769399546833	0.839688944512839	0.986019876986185
600mgtid	6.7	0.966047127001174	0.884992704832807	0.990462281357613
400mgbid	6.8	0.929107586700457	0.780365110972556	0.979532437031951
600mgbid	6.8	0.951594530911444	0.842010030599722	0.986261224892447
600mgtid	6.8	0.966598449778868	0.886896737109209	0.9906210095904
400mgbid	6.9	0.929913501847411	0.782198575476191	0.979762917461835
600mgbid	6.9	0.952157974555	0.843432148998272	0.986416984609926
600mgtid	6.9	0.96720204694675	0.888706802106029	0.990792475251627
400mgbid	7	0.930475229241639	0.783746567096744	0.979930522612991
600mgbid	7	0.952550514294791	0.844631377018896	0.986530237751918
600mgtid	7	0.967594865313022	0.889835887110529	0.990904396937371
400mgbid	7.1	0.93114797979533	0.785806505277204	0.980164767578727
600mgbid	7.1	0.95302043952133	0.84622514567729	0.98668849937357
600mgtid	7.1	0.967948274726263	0.891157229053115	0.991014189538692
400mgbid	7.2	0.932708825380156	0.790005217689097	0.980619935657324
600mgbid	7.2	0.954109883457724	0.849466384923352	0.986995950663831
600mgtid	7.2	0.968550591700694	0.893038623580879	0.991186449629101
400mgbid	7.3	0.93378531549571	0.792664595588711	0.980943165936236
600mgbid	7.3	0.954860579308912	0.851514280315413	0.987214225160291
600mgtid	7.3	0.968970341123326	0.894258285254933	0.991302629699267
400mgbid	7.4	0.934496309714867	0.794816104323352	0.981141163955712
600mgbid	7.4	0.955356092370651	0.853168228846162	0.987347908023816
600mgtid	7.4	0.969269001016408	0.895352564025912	0.991383445294074
400mgbid	7.5	0.935040291365558	0.796653506922767	0.981284853918561
600mgbid	7.5	0.955735047979332	0.854578695145452	0.987444912412939
600mgtid	7.5	0.969798866801057	0.897030450578137	0.991540447021443
400mgbid	7.6	0.935612739248016	0.798220733840891	0.981486771844214
600mgbid	7.6	0.956133681967166	0.855780305480906	0.987581210583854
600mgtid	7.6	0.970254937406741	0.898719034229851	0.991662403431715
400mgbid	7.7	0.93696325134154	0.802226695785708	0.98184144310511
600mgbid	7.7	0.957073518462678	0.858845593988524	0.987820575104001
600mgtid	7.7	0.970562939399711	0.899864132873605	0.991742744079504
400mgbid	7.8	0.937895163999856	0.805133763060938	0.982130133253039
600mgbid	7.8	0.957721542231218	0.86106453735128	0.988015367559512
600mgtid	7.8	0.970948802370543	0.901167103115718	0.991857464542836
400mgbid	7.9	0.93857850172243	0.80669996956486	0.982334844078681
600mgbid	7.9	0.958196454915838	0.862258124165081	0.988153472466207
600mgtid	7.9	0.971410619031259	0.902753109764663	0.991978510044722
400mgbid	8	0.93904725514545	0.807706855372869	0.982459234136337
600mgbid	8	0.958522106186392	0.863024763082817	0.988237380955429
600mgtid	8	0.971732376876145	0.903714063742588	0.992071438658738
400mgbid	8.1	0.939559495961168	0.809114346232934	0.982630768880428
600mgbid	8.1	0.958877846166963	0.864095485892355	0.988353079904393
600mgtid	8.1	0.972015606135656	0.904569809373365	0.992150918335015
400mgbid	8.2	0.940671147824265	0.8126053186873	0.982909921387183
600mgbid	8.2	0.959649446722212	0.866746535812422	0.988541337685132
600mgtid	8.2	0.972451988822588	0.906138843834288	0.992262165003543
400mgbid	8.3	0.94153021704122	0.814963950382013	0.983164301003076
600mgbid	8.3	0.960245327954635	0.868533964797638	0.988712858308438
600mgtid	8.3	0.972801784116903	0.907193956722185	0.992359210154324
400mgbid	8.4	0.942158323665906	0.816511337075408	0.983351971377026
600mgbid	8.4	0.960680785676097	0.869704991077169	0.988839380135771
600mgtid	8.4	0.973045038505852	0.907895536044035	0.99243115353629
400mgbid	8.5	0.942573077710396	0.817564509315667	0.9834870906506
600mgbid	8.5	0.960968226936357	0.870501276880797	0.988930463683804
600mgtid	8.5	0.973414916081421	0.909173364922269	0.992523401013246
400mgbid	8.6	0.943026932436153	0.818826995020337	0.983604914199037
600mgbid	8.6	0.961282671315047	0.871455032214323	0.989009881469741
600mgtid	8.6	0.973780227483104	0.910282664112339	0.992620268496057
400mgbid	8.7	0.943965604454089	0.821657953149973	0.983852396890852
600mgbid	8.7	0.961932708687185	0.873590591584259	0.989176674188181
600mgtid	8.7	0.974029725576192	0.911032758740456	0.99269369777159
400mgbid	8.8	0.944772801310039	0.823794246084424	0.984078280656563
600mgbid	8.8	0.962491368245621	0.875199287385437	0.989328886176921
600mgtid	8.8	0.97431312205877	0.911989021104505	0.992766146475454
400mgbid	8.9	0.94533172424378	0.82519675753864	0.984244864572823
600mgbid	8.9	0.962878017852639	0.876254102893977	0.989441124171033
600mgtid	8.9	0.974673557780978	0.913134657822439	0.992860565926972
400mgbid	9	0.94568679592355	0.826151564105543	0.984365664976575
600mgbid	9	0.96312357157859	0.876971608013452	0.989522507095642
600mgtid	9	0.974938774381128	0.913932280894963	0.992935654083676
400mgbid	9.1	0.946113032684662	0.827297395133036	0.984468926292435
600mgbid	9.1	0.963418260958405	0.877832018831892	0.989592068695474
600mgtid	9.1	0.975163218360229	0.914638741770289	0.992995022530885
400mgbid	9.2	0.94694704263926	0.829883586748295	0.984689887662142
600mgbid	9.2	0.963994630461158	0.879771440267525	0.989740902260935
600mgtid	9.2	0.975498171137509	0.915775510315287	0.993082567315705
400mgbid	9.3	0.947670278025072	0.831825382788533	0.984891845003341
600mgbid	9.3	0.964494182049269	0.881225289821243	0.989876916147856
600mgtid	9.3	0.97576993650113	0.916623148937321	0.993159069078453
400mgbid	9.4	0.948137652835148	0.833097015168413	0.985040698420232
600mgbid	9.4	0.96481687512134	0.882176298956246	0.989977153947201
600mgtid	9.4	0.975962502681492	0.91720320756335	0.993215657717764
400mgbid	9.5	0.948445500848346	0.833961330685435	0.985148442132061
600mgbid	9.5	0.965029368847442	0.882822204312969	0.990049702244994
600mgtid	9.5	0.976263167820955	0.918228166280251	0.993288743167988
400mgbid	9.6	0.94885928905611	0.835121194665554	0.985240456545221
600mgbid	9.6	0.965314919182564	0.883688354576489	0.990111655124301
600mgtid	9.6	0.976539137600764	0.919126544183658	0.99336581061768
400mgbid	9.7	0.949626993953294	0.837623797120698	0.985438984553933
600mgbid	9.7	0.965844490438006	0.885554805152321	0.99024531006039
600mgtid	9.7	0.976729957933797	0.919733131799501	0.99342414893313
400mgbid	9.8	0.950248527456876	0.839251424147391	0.985620656115046
600mgbid	9.8	0.966273029382586	0.886766931105104	0.990367601362713
600mgtid	9.8	0.976973390661208	0.92059676139037	0.993481841220919
400mgbid	9.9	0.950687034206244	0.840367653465345	0.985754459120815
600mgbid	9.9	0.966575264579269	0.887597405640812	0.990457660708387
600mgtid	9.9	0.977252049548849	0.921537858785299	0.993557578187835
400mgbid	10	0.951004063432679	0.841249199560508	0.985851116105719
600mgbid	10	0.96679371797078	0.888252814356515	0.990522712994013
600mgtid	10	0.977468655160667	0.92217548146778	0.993617785612012
400mgbid	10.1	0.951372419144089	0.842513168089854	0.985933576333002
600mgbid	10.1	0.967047478705243	0.8891918337954	0.990578207121704
600mgtid	10.1	0.977662731662326	0.922855133496274	0.99366529613047
400mgbid	10.2	0.95207430727268	0.844456749874277	0.98611306136115
600mgbid	10.2	0.96753083574812	0.890634124514479	0.99069898642445
600mgtid	10.2	0.977933049961219	0.923777499597582	0.993736009676446
400mgbid	10.3	0.952628825754311	0.846096014876059	0.986277280505804
600mgbid	10.3	0.96791254365874	0.891849055270981	0.990809480470928
600mgtid	10.3	0.978163892881648	0.924500199036566	0.993797867818028
400mgbid	10.4	0.953040555327003	0.847268871520763	0.98639819922382
600mgbid	10.4	0.968195868767592	0.892717451086185	0.990890832309907
600mgtid	10.4	0.978322385726796	0.925022203113177	0.99384349451156
400mgbid	10.5	0.953325202524838	0.848118683472597	0.986485363517284
600mgbid	10.5	0.968391697735828	0.893346214136181	0.990949470711553
600mgtid	10.5	0.978562788113216	0.925783846907881	0.993902827037846
400mgbid	10.6	0.953635315322962	0.848932095777076	0.986559640599283
600mgbid	10.6	0.968605003838289	0.893947696612647	0.990999436640999
600mgtid	10.6	0.97879050634774	0.926532706702343	0.993965617630322
400mgbid	10.7	0.954275326095401	0.850717928256407	0.986741071650803
600mgbid	10.7	0.969045082586483	0.895267033914772	0.991121474277928
600mgtid	10.7	0.978957677741666	0.92708227878983	0.994013053771074
400mgbid	10.8	0.954799588462342	0.852222328877744	0.986896322279852
600mgbid	10.8	0.969405429876375	0.896377171830398	0.991225890307037
600mgtid	10.8	0.979148802376819	0.927679570678569	0.99406005343131
400mgbid	10.9	0.955143376404537	0.853304832768862	0.986996293505676
600mgbid	10.9	0.969641660056278	0.897175256442454	0.991293121638502
600mgtid	10.9	0.979387062581606	0.928439122542824	0.994129955553048
400mgbid	11	0.955415607680613	0.854093496890304	0.987065362729663
600mgbid	11	0.969828681823256	0.897756324751595	0.991339568527232
600mgtid	11	0.979557778932536	0.929016359546285	0.994177650772067
400mgbid	11.1	0.955668644791026	0.854843327771992	0.987155507592448
600mgbid	11.1	0.970002486359434	0.898308484410521	0.991400184862559
600mgtid	11.1	0.979698848036113	0.929492662986133	0.994221774442979
400mgbid	11.2	0.956239995534759	0.856515334273226	0.987355326382458
600mgbid	11.2	0.970394822758832	0.899538669359117	0.99153453648673
600mgtid	11.2	0.97992888045425	0.930228457418519	0.994293820594741
400mgbid	11.3	0.956744738419442	0.857881761837727	0.987496253425587
600mgbid	11.3	0.970741294628112	0.900542954457737	0.991629280439857
600mgtid	11.3	0.980114337794957	0.930833676140857	0.994345131365198
400mgbid	11.4	0.957053719827641	0.858882348252002	0.987586962048052
600mgbid	11.4	0.97095333109021	0.901277747809533	0.991690258281699
600mgtid	11.4	0.980240144202277	0.931273424204092	0.994380068505708
400mgbid	11.5	0.957284623986012	0.859611406882746	0.987649170209232
600mgbid	11.5	0.971111758524619	0.901812817674674	0.991732074875145
600mgtid	11.5	0.980434997132764	0.931916806592673	0.994446077934812
400mgbid	11.6	0.957541538869281	0.860352086569832	0.987730545874451
600mgbid	11.6	0.971288003517282	0.902356137110586	0.991786773302278
600mgtid	11.6	0.980631290304074	0.932542525280649	0.994501266912596
400mgbid	11.7	0.958052138066035	0.861976743340976	0.987912896022598
600mgbid	11.7	0.971638186198729	0.903546905170564	0.991909333094249
600mgtid	11.7	0.980763718900373	0.933005442298296	0.994537670777655
400mgbid	11.8	0.95850893289019	0.863175080962934	0.988041481974471
600mgbid	11.8	0.971951365824056	0.90442434344067	0.991995748317763
600mgtid	11.8	0.98092103049046	0.933544762290569	0.994587903407276
400mgbid	11.9	0.958795478384045	0.864051131960926	0.988123127806373
600mgbid	11.9	0.972147773009085	0.905065334537956	0.992050613923432
600mgtid	11.9	0.981119004418018	0.934192306145995	0.994646537135713
400mgbid	12	0.959013876162264	0.864757707470622	0.98815337631202
600mgbid	12	0.97229744387993	0.905582037739053	0.992070940010344
600mgtid	12	0.981259878264303	0.934665826217225	0.994682994945941
400mgbid	12.1	0.959258536964661	0.865527480866468	0.988210488748643
600mgbid	12.1	0.97246508708423	0.906144665796927	0.992109316719572
600mgtid	12.1	0.981385842328956	0.935095878250068	0.994709902726904
400mgbid	12.2	0.959729634034563	0.867033828374023	0.988377328461809
600mgbid	12.2	0.972787807627722	0.907244782639785	0.992221416321137
600mgtid	12.2	0.981576618770619	0.935750926828056	0.994767459422908
400mgbid	12.3	0.960138766355634	0.868145575769269	0.98848170820511
600mgbid	12.3	0.973067996339854	0.908055974615153	0.992291542712418
600mgtid	12.3	0.981726958807775	0.93624786348922	0.994803226555603
400mgbid	12.4	0.960407306326837	0.86895858867203	0.988542677032506
600mgbid	12.4	0.97325186056837	0.908648795328252	0.992332501685713
600mgtid	12.4	0.981836645324768	0.936624939655335	0.994823811181024
400mgbid	12.5	0.960608468965063	0.869614462200603	0.988578192854507
600mgbid	12.5	0.973389570720154	0.909126790406875	0.992356360510944
600mgtid	12.5	0.982008880068372	0.93721736901463	0.9948746219459
400mgbid	12.6	0.960841329768648	0.870329352510424	0.988655898010718
600mgbid	12.6	0.97354895729276	0.90964754701727	0.992408559314055
600mgtid	12.6	0.982166764452202	0.937742679028732	0.994915321546119
400mgbid	12.7	0.961318996464899	0.871729885791469	0.988778791430552
600mgbid	12.7	0.973875827833126	0.91066700436117	0.992491107988794
600mgtid	12.7	0.982279442055697	0.938130853533856	0.994938677187419
400mgbid	12.8	0.961691453133147	0.872765633799369	0.988873399410559
600mgbid	12.8	0.974130629391692	0.911420294191773	0.992554652462019
600mgtid	12.8	0.982430041953986	0.938602092420792	0.99498255570882
400mgbid	12.9	0.961933798309941	0.87352064234052	0.988942945164787
600mgbid	12.9	0.974296385690375	0.911969062092217	0.992601361057327
600mgtid	12.9	0.982597311890664	0.939154521097057	0.995024559819881
400mgbid	13	0.962121672942121	0.874131066800383	0.988974747544562
600mgbid	13	0.974424867410699	0.912412529928269	0.992622719557163
600mgtid	13	0.98271816760781	0.93955883742023	0.995055029744581
400mgbid	13.1	0.962311515903093	0.874797689669059	0.989052240539963
600mgbid	13.1	0.974554678697297	0.912896609683738	0.992674762033787
600mgtid	13.1	0.982822064563899	0.939926742179848	0.995087262129603
400mgbid	13.2	0.962745845527475	0.876114055585776	0.989193537720617
600mgbid	13.2	0.974851602900531	0.913851855022531	0.992769646967911
600mgtid	13.2	0.982987275682991	0.940490639911225	0.995134990102319
400mgbid	13.3	0.963090940427322	0.877080309544402	0.989271676692192
600mgbid	13.3	0.975087460754207	0.914552478599729	0.992822115572554
600mgtid	13.3	0.983116855383372	0.940916744505541	0.995161180145697
400mgbid	13.4	0.96332381723271	0.877782770381698	0.989316878177887
600mgbid	13.4	0.975246590912025	0.915061531994191	0.992852466114667
600mgtid	13.4	0.983211095607545	0.941238952165644	0.995176455032612
400mgbid	13.5	0.9635003737385	0.878349156705659	0.989340863774768
600mgbid	13.5	0.975367219692258	0.915471794806555	0.992868570843501
600mgtid	13.5	0.983355182666442	0.941751945120617	0.995231236525275
400mgbid	13.6	0.963665401875747	0.878971481722764	0.989412948208353
600mgbid	13.6	0.975479959229676	0.915922390594348	0.99291696928284
600mgtid	13.6	0.983493042896786	0.942205162719969	0.995261220572058
400mgbid	13.7	0.964068784305484	0.880205919567239	0.989544619439957
600mgbid	13.7	0.975755477813694	0.916815613947221	0.993005369099718
600mgtid	13.7	0.983590332250282	0.942538269046626	0.99527814861903
400mgbid	13.8	0.964389433835184	0.881130160699165	0.98961723889323
600mgbid	13.8	0.975974434454747	0.917483881199283	0.993054120103066
600mgtid	13.8	0.983704488335445	0.942946204417584	0.99532073748018
400mgbid	13.9	0.964605792551943	0.88177298851651	0.989658961271853
600mgbid	13.9	0.976122148716115	0.917948421367181	0.993082128138363
600mgtid	13.9	0.983848035639029	0.943425866146589	0.995355444815572
400mgbid	14	0.964769628771345	0.8822953474497	0.989679742444252
600mgbid	14	0.976233990301592	0.918325751904774	0.993096078150528
600mgtid	14	0.983951762421307	0.943774458376389	0.995374836959952
400mgbid	14.1	0.964900905132005	0.882745159370194	0.989687765975268
600mgbid	14.1	0.976323596446245	0.91865056764214	0.993101464125349
600mgtid	14.1	0.984030915551863	0.944046598341353	0.995384673172149
400mgbid	14.2	0.965004358843912	0.883134563622966	0.989689667471612
600mgbid	14.2	0.976394205873935	0.918931680017385	0.993102740519514
600mgtid	14.2	0.984092201618699	0.944274231863943	0.995388588154155
400mgbid	14.3	0.965087972458243	0.88347393910968	0.989705118876279
600mgbid	14.3	0.976451270334822	0.919176614387279	0.993113112583921
600mgtid	14.3	0.984140138033516	0.94447020723856	0.995390881605321
400mgbid	14.4	0.96517498954342	0.88377046067196	0.989714583223615
600mgbid	14.4	0.976510654071531	0.919390573002325	0.993119465662598
600mgtid	14.4	0.984178677216133	0.944640656127439	0.995397573736792
400mgbid	14.5	0.965268655023631	0.884029802721855	0.989721423777884
600mgbid	14.5	0.976574570624273	0.919577668345379	0.99312405746037
600mgtid	14.5	0.98422115019747	0.944789445632244	0.995402043413379
400mgbid	14.6	0.965351882036735	0.884256706388275	0.989725764201729
600mgbid	14.6	0.976631361063645	0.919741334458698	0.993126971009851
600mgtid	14.6	0.984265979612909	0.944919508931649	0.995405189439466
400mgbid	14.7	0.965407676642493	0.884455221882236	0.989727642694301
600mgbid	14.7	0.976669431419692	0.91988450318563	0.99312823196624
600mgtid	14.7	0.984301381980283	0.945033258883323	0.995407049998573
400mgbid	14.8	0.965457420829408	0.884628844709545	0.989755199761797
600mgbid	14.8	0.976703372011239	0.920009703422285	0.993146729683074
600mgtid	14.8	0.984326860877791	0.945132744398513	0.995409357378692
400mgbid	14.9	0.965501766823152	0.884780608502678	0.989781954053556
600mgbid	14.9	0.976733628224902	0.920119128808532	0.993164688188399
600mgtid	14.9	0.984349569932577	0.945219728940702	0.995422239013624
400mgbid	15	0.965541279563437	0.884913155304834	0.989794294458775
600mgbid	15	0.976760585810857	0.920214688965888	0.993172971422718
600mgtid	15	0.984369808795474	0.945295740601545	0.995434140103847
400mgbid	15.1	0.965607114356977	0.885028791758031	0.989788109012626
600mgbid	15.1	0.976805500711901	0.920298050430318	0.993168819562689
600mgtid	15.1	0.984387836355278	0.945362108856276	0.995437531330815
400mgbid	15.2	0.965690680731843	0.885129535384185	0.989780866409889
600mgbid	15.2	0.976862509971007	0.92037067033738	0.993163958067849
600mgtid	15.2	0.984422006038696	0.945419993525072	0.995434711906394
400mgbid	15.3	0.965720141958763	0.885217153390599	0.989772717552792
600mgbid	15.3	0.976882607569874	0.920433824639418	0.993158488220548
600mgtid	15.3	0.984458828067352	0.945470408447526	0.995431422437077
400mgbid	15.4	0.965719805431953	0.885293195579216	0.989763520220894
600mgbid	15.4	0.97688237801083	0.920488632012985	0.993152314564123
600mgtid	15.4	0.984468446827452	0.945514241242683	0.995427729967226
400mgbid	15.5	0.965714667914761	0.88536523886882	0.989752842549078
600mgbid	15.5	0.976878873387326	0.920540554389615	0.993145147241695
600mgtid	15.5	0.984467705329971	0.945552270015572	0.995423493226966
400mgbid	15.6	0.965707807743146	0.885496587965201	0.989741609427396
600mgbid	15.6	0.976874193597957	0.9206352122195	0.993137607023065
600mgtid	15.6	0.984465274010577	0.945595341657628	0.995418672590347
400mgbid	15.7	0.965699495299627	0.885621836275955	0.989729898838888
600mgbid	15.7	0.97686852307488	0.920725465264999	0.993129746246514
600mgtid	15.7	0.984462055945006	0.945661480860545	0.995413604885902
400mgbid	15.8	0.965689957468642	0.885741279672068	0.989717777068037
600mgbid	15.8	0.976862016577316	0.920811527840169	0.99312160939882
600mgtid	15.8	0.984458174592331	0.945724538520584	0.99540832476343
400mgbid	15.9	0.965679384793219	0.885855196250972	0.989705300492694
600mgbid	15.9	0.976854804074382	0.920893601335718	0.993113234317934
600mgtid	15.9	0.984453733548248	0.945784664782831	0.995402861675671
400mgbid	16	0.965667937422003	0.885885062044839	0.989692517095106
600mgbid	16	0.976846994802376	0.920915118172843	0.993104653207122
600mgtid	16	0.984448819813692	0.945842134529448	0.99539724067419
400mgbid	16.1	0.96565575005832	0.885893979950585	0.989679467737553
600mgbid	16.1	0.976838680641027	0.920921543297612	0.993095893491112
600mgtid	16.1	0.984443506510821	0.945849258994495	0.995391483080537
400mgbid	16.2	0.965643197895137	0.885900370386278	0.98966618724036
600mgbid	16.2	0.976830117536499	0.9209261474307	0.993086978539598
600mgtid	16.2	0.984437855143121	0.945853664489694	0.995385607052878
400mgbid	16.3	0.965646746288197	0.885904575946622	0.989661836804749
600mgbid	16.3	0.976832538295458	0.920929177422174	0.993084058182664
600mgtid	16.3	0.984433189490545	0.945856804142094	0.995379654898176
400mgbid	16.4	0.965649225603928	0.885906891029057	0.989658016391396
600mgbid	16.4	0.976834229657844	0.920930845388237	0.993081493617498
600mgtid	16.4	0.984434768554663	0.945858849511449	0.995378251766771
400mgbid	16.5	0.965650723350007	0.885907568753062	0.989653454456624
600mgbid	16.5	0.976835251336275	0.920931333699422	0.993078431268775
600mgtid	16.5	0.984435858073059	0.945859948018569	0.99537649216119
400mgbid	16.6	0.965651317815826	0.88591945980044	0.989648205083338
600mgbid	16.6	0.976835656751783	0.920939900234901	0.993074907437503
600mgtid	16.6	0.984436498099586	0.94586022641224	0.995374402201609
400mgbid	16.7	0.965651079308524	0.8859559786129	0.989643613000752
600mgbid	16.7	0.976835493877463	0.920966208571812	0.993071824831447
600mgtid	16.7	0.984436724470206	0.945868788476458	0.995372005961004
400mgbid	16.8	0.96564752722315	0.885988930432192	0.989648358237718
600mgbid	16.8	0.976833070509923	0.920989946616972	0.993075010324024
600mgtid	16.8	0.984436569368338	0.945887049445123	0.995370736416293
400mgbid	16.9	0.965636938687162	0.886018543979782	0.989652493049249
600mgbid	16.9	0.976825846986011	0.921011279317126	0.993077786026924
600mgtid	16.9	0.984434322120199	0.94590351790976	0.995372831558343
400mgbid	17	0.965623280644534	0.886045032621962	0.989656049290597
600mgbid	17	0.976816529421521	0.921030360525973	0.993080173327888
600mgtid	17	0.984429211238437	0.945918308934105	0.995374654235079
400mgbid	17.1	0.965618273420652	0.886068595486562	0.989659057009101
600mgbid	17.1	0.976813113644167	0.921047333813223	0.993082192400344
600mgtid	17.1	0.984422898241113	0.945931529838254	0.995376218658863
400mgbid	17.2	0.965626254749535	0.886089418487808	0.989661544558775
600mgbid	17.2	0.976818558836722	0.92106233320686	0.993083862280422
600mgtid	17.2	0.984422100987856	0.945943280764072	0.995377538235702
400mgbid	17.3	0.96562801382773	0.886107675268162	0.98966353870655
600mgbid	17.3	0.976819758877021	0.921075483875039	0.993085200938347
600mgtid	17.3	0.984425733893182	0.945953655193863	0.995378625616339
400mgbid	17.4	0.965613251821507	0.886123528064941	0.989665064730857
600mgbid	17.4	0.97680968802602	0.921086902753339	0.99308622534469
600mgtid	17.4	0.984425001391241	0.945962740426793	0.995379492743619
400mgbid	17.5	0.965598351990254	0.886137128508676	0.989666146513192
600mgbid	17.5	0.976799523044275	0.921096699122427	0.993086951531894
600mgtid	17.5	0.98441817665673	0.945970618017075	0.995380150896445
400mgbid	17.6	0.965583332100697	0.886148618359456	0.989656400083209
600mgbid	17.6	0.976789276050092	0.921104975140693	0.993080408893387
600mgtid	17.6	0.984411288849637	0.945977364177478	0.995380610730608
400mgbid	17.7	0.965568207486741	0.886158130186779	0.989642255339372
600mgbid	17.7	0.97677895750246	0.921111826335891	0.993070913649119
600mgtid	17.7	0.984404346077449	0.945983050151325	0.99537517427352
400mgbid	17.8	0.965555813460005	0.886165787997899	0.989627693156299
600mgbid	17.8	0.976770501803312	0.9211173420594	0.993061138086192
600mgtid	17.8	0.98439735533755	0.945987742555823	0.995368802454718
400mgbid	17.9	0.965545805285272	0.88617170781915	0.989624791997878
600mgbid	17.9	0.976763673800392	0.921121605906391	0.993059190546395
600mgtid	17.9	0.984391992701888	0.945991503699271	0.995362173184148
400mgbid	18	0.965535571035629	0.886175998234227	0.989625580891003
600mgbid	18	0.976756691506797	0.921124696104788	0.993059720136612
600mgtid	18	0.984387356719213	0.945994391874407	0.995362157260505
400mgbid	18.1	0.965525129104101	0.886178760883082	0.989606922604779
600mgbid	18.1	0.976749567468606	0.921126685875673	0.99304719471529
600mgtid	18.1	0.984382617225381	0.945996461629958	0.995361023468351
400mgbid	18.2	0.965514496223859	0.886180090924658	0.989588199922424
600mgbid	18.2	0.976742313099682	0.921127643767513	0.993034625896289
600mgtid	18.2	0.98437778262934	0.945997764022226	0.995352630005225
400mgbid	18.3	0.965512886411791	0.886180077466444	0.989569414600778
600mgbid	18.3	0.976741214818965	0.921127633966333	0.993022014857951
600mgtid	18.3	0.984372860581519	0.945998346848372	0.995344207485799
400mgbid	18.4	0.965517376728469	0.886178803963493	0.989550568220203
600mgbid	18.4	0.97674427832287	0.921126716583801	0.993009362660157
600mgtid	18.4	0.984373191021315	0.945998254862903	0.995335756691486
400mgbid	18.5	0.965521260680097	0.88617634858935	0.989531662206611
600mgbid	18.5	0.976746927985179	0.921124947924966	0.992996670259109
600mgtid	18.5	0.984375224576706	0.945997529978718	0.995327278325182
400mgbid	18.6	0.965524563864568	0.886172784581069	0.989512697850448
600mgbid	18.6	0.97674918128611	0.921122380737258	0.992983938520072
600mgtid	18.6	0.98437697951607	0.945996211453943	0.995318773021065
400mgbid	18.7	0.965527310541288	0.886168180560336	0.989493676323067
600mgbid	18.7	0.976751054791072	0.921119064442198	0.992971168228364
600mgtid	18.7	0.984378467601267	0.945994336065677	0.995310241353025
400mgbid	18.8	0.965529761466896	0.886162600832512	0.989474598690861
600mgbid	18.8	0.976752726424401	0.921115045351143	0.99295836009884
600mgtid	18.8	0.984379699979198	0.945991938271662	0.99530168384195
400mgbid	18.9	0.965533216764988	0.886156298468213	0.989458597639088
600mgbid	18.9	0.976755083272353	0.921110505784777	0.992947617357784
600mgtid	18.9	0.984380913705445	0.945989050360801	0.995293259650468
400mgbid	19	0.965536109647814	0.886149928953778	0.989442637797341
600mgbid	19	0.976757056343907	0.921105918013206	0.992936902164951
600mgtid	19	0.984382471716913	0.945985870421353	0.995286124980856
400mgbid	19.1	0.965533773167555	0.886142705247432	0.989426573919486
600mgbid	19.1	0.97675546186886	0.921100714936047	0.992926117003897
600mgtid	19.1	0.984383771430491	0.945982586724455	0.995278941281509
400mgbid	19.2	0.965524445289657	0.88613467954587	0.989410410996187
600mgbid	19.2	0.976749097821243	0.921094934141937	0.992915265223284
600mgtid	19.2	0.984381864396683	0.945978873880076	0.995271710943494
400mgbid	19.3	0.96551490667578	0.886125900821047	0.989394153666703
600mgbid	19.3	0.976742589959935	0.921088610896521	0.992904349935955
600mgtid	19.3	0.984377542270932	0.945974758096678	0.995264436189206
400mgbid	19.4	0.965504482117654	0.886116415022012	0.989377806244216
600mgbid	19.4	0.976735477647708	0.921081778287958	0.992893374035934
600mgtid	19.4	0.984373123550917	0.945970263962855	0.99525711908455
400mgbid	19.5	0.965490581848335	0.886106265263797	0.989361282506867
600mgbid	19.5	0.976725994084801	0.921074467363088	0.992882279641472
600mgtid	19.5	0.984368019345849	0.945965414548831	0.995249761550216
400mgbid	19.6	0.965476619857147	0.886095492004253	0.989344663798542
600mgbid	19.6	0.976716468314184	0.921066707254889	0.992871121356906
600mgtid	19.6	0.98436159407585	0.945960231501442	0.995242318229839
400mgbid	19.7	0.965462600153249	0.886084133209609	0.989327970944021
600mgbid	19.7	0.97670690307046	0.921058525301798	0.992859913160586
600mgtid	19.7	0.984355140413269	0.945954735133032	0.995234839158241
400mgbid	19.8	0.965448526447546	0.886072224509509	0.98931420851983
600mgbid	19.8	0.976697300884795	0.921049947159436	0.992850672472108
600mgtid	19.8	0.984348660192506	0.945948944504674	0.995227326770424
400mgbid	19.9	0.965434402176053	0.886059799342225	0.989301232961021
600mgbid	19.9	0.976687664100859	0.921040996905249	0.992841960042047
600mgtid	19.9	0.98434215511152	0.945942877504096	0.995221413450762
400mgbid	20	0.965420230521271	0.886046889090676	0.989288183197269
600mgbid	20	0.976677994889405	0.921031697136516	0.992833197709854
600mgtid	20	0.984335626742511	0.94593655091865	0.995215572782905
400mgbid	20.1	0.965406014431755	0.886033523209872	0.989275063093629
600mgbid	20.1	0.976668295261614	0.921022069062162	0.992824388069467
600mgtid	20.1	0.984329076541698	0.945929980503666	0.995209698871281
400mgbid	20.2	0.965391756640051	0.886019729346324	0.989261876242716
600mgbid	20.2	0.976658567081331	0.921012132588787	0.99281553353197
600mgtid	20.2	0.984322505858269	0.945923181046473	0.995203793437513
400mgbid	20.3	0.965377459679156	0.886005533449946	0.98924862598408
600mgbid	20.3	0.97664881207629	0.921001906401281	0.9928066363386
600mgtid	20.3	0.984315915942586	0.945916166426396	0.995197858081868
400mgbid	20.4	0.965370350670622	0.885990959878938	0.989235315422167
600mgbid	20.4	0.976643961809383	0.920991408038371	0.992797698572798
600mgtid	20.4	0.984309307953706	0.945908949670965	0.995191894291881
400mgbid	20.5	0.965368237802188	0.885976031498099	0.989221947442989
600mgbid	20.5	0.976642520649126	0.92098065396344	0.9927887221714
600mgtid	20.5	0.9843069191794	0.945901543008596	0.995185903450358
400mgbid	20.6	0.965365897078326	0.885960769770987	0.989208524729594
600mgbid	20.6	0.976640923904646	0.9209696596309	0.992779708935015
600mgtid	20.6	0.984305926980306	0.945893957917965	0.995179886842799
400mgbid	20.7	0.965363333204878	0.88594519484633	0.989195049776419
600mgbid	20.7	0.976639174790716	0.920958439548433	0.992770660537661
600mgtid	20.7	0.984304829712824	0.945886205174302	0.995173845664286
400mgbid	20.8	0.965360550773096	0.88592932563904	0.989181524902614
600mgbid	20.8	0.976637276443683	0.920947007335336	0.992761578535705
600mgtid	20.8	0.984303629547529	0.945878294892771	0.995167781025876
400mgbid	20.9	0.965357554263454	0.885913179906192	0.989167952264409
600mgbid	20.9	0.976635231924083	0.920935375777234	0.992752464376165
600mgtid	20.9	0.984302328602028	0.945870236569163	0.995161693960535
400mgbid	21	0.965354348049239	0.885896774318269	0.989154333866598
600mgbid	21	0.976633044219095	0.920923556877394	0.992743319404415
600mgtid	21	0.984300928942721	0.945862039118036	0.995155585428647
400mgbid	21.1	0.965350936399931	0.885880124525985	0.989140671573201
600mgbid	21.1	0.97663071624487	0.920911561904839	0.992734144871342
600mgtid	21.1	0.98429943258646	0.945853710908497	0.995149456323129
400mgbid	21.2	0.965347323484414	0.885863245222964	0.989126967117363
600mgbid	21.2	0.976628250848721	0.920899401439487	0.99272494193999
600mgtid	21.2	0.984297841502118	0.945845259797744	0.995143307474177
400mgbid	21.3	0.965339316242487	0.88584615020453	0.989113222110551
600mgbid	21.3	0.976622787020143	0.92088708541448	0.992715711691728
600mgtid	21.3	0.984296157612071	0.945836693162535	0.99513713965368
400mgbid	21.4	0.965324160540857	0.885828852422858	0.989099438051089
600mgbid	21.4	0.976612445545036	0.920874623155901	0.992706455131987
600mgtid	21.4	0.984291628646111	0.945828017928708	0.99513095357931
400mgbid	21.5	0.965308996322523	0.885811364038716	0.9890856163321
600mgbid	21.5	0.976602098150777	0.920862023420025	0.992697173195582
600mgtid	21.5	0.984284624949557	0.945819240598858	0.995124749918332
400mgbid	21.6	0.965293823793917	0.885793696470004	0.989071758248867
600mgbid	21.6	0.976591744978043	0.920849294428273	0.992687866751656
600mgtid	21.6	0.984277617205101	0.945810367278319	0.995118529291133
400mgbid	21.7	0.96527864313943	0.885775860437304	0.989057856359844
600mgbid	21.7	0.976581386152476	0.920836443900003	0.992678530803925
600mgtid	21.7	0.98427060550684	0.945801403699527	0.995112292274506
400mgbid	21.8	0.965263454523753	0.88575786600661	0.989043605966519
600mgbid	21.8	0.976571021786281	0.920823479083282	0.992668960792383
600mgtid	21.8	0.984263589938811	0.945792355244884	0.995106012071848
400mgbid	21.9	0.965248258093965	0.885739722629429	0.989029324542705
600mgbid	21.9	0.97656065197965	0.920810406783753	0.992659369850199
600mgtid	21.9	0.98425657057605	0.945783226968207	0.995099598673104
400mgbid	22	0.965233053981405	0.885721439180411	0.989015012937265
600mgbid	22	0.976550276822038	0.92079723339173	0.992649758546857
600mgtid	22	0.984249547485555	0.945774023614857	0.995093171258044
400mgbid	22.1	0.965217842303334	0.885704602895706	0.989000671936628
600mgbid	22.1	0.976539896393293	0.920785102543306	0.992640127409932
600mgtid	22.1	0.984242520727132	0.945764749640627	0.995086730204422
400mgbid	22.2	0.965202623164423	0.885698154125288	0.988986262341174
600mgbid	22.2	0.97652951076468	0.92078045604648	0.992630450121393
600mgtid	22.2	0.984235490354159	0.945757217324648	0.995080275862174
400mgbid	22.3	0.965187396658087	0.885691545396068	0.988971747440617
600mgbid	22.3	0.976519119999781	0.920775694269697	0.99262070203353
600mgtid	22.3	0.984228456414266	0.945753938222974	0.995073781784363
400mgbid	22.4	0.965172162867669	0.885684785480867	0.988957204387276
600mgbid	22.4	0.97650872415531	0.920770823532519	0.992610934943551
600mgtid	22.4	0.98422141894994	0.945750578638832	0.995067249038575
400mgbid	22.5	0.965156921867503	0.885677882668208	0.988942633788854
600mgbid	22.5	0.976498323281834	0.920765849805631	0.992601149259043
600mgtid	22.5	0.984214377999068	0.945747142982534	0.995060703553153
400mgbid	22.6	0.965141673723864	0.885670844789145	0.988928036208047
600mgbid	22.6	0.976487917424422	0.920760778730176	0.992591345357378
600mgtid	22.6	0.984207333595425	0.945743635420921	0.995054145598391
400mgbid	22.7	0.965126418495814	0.885663679242596	0.988913412165744
600mgbid	22.7	0.976477506623223	0.920755615636005	0.992581523587864
600mgtid	22.7	0.984200285769102	0.945740059890855	0.995047575424521
400mgbid	22.8	0.965111156235961	0.885656393019268	0.988898762144003
600mgbid	22.8	0.976467090913984	0.920750365558908	0.992571684273743
600mgtid	22.8	0.984193234546898	0.945736420111958	0.995040993263152
400mgbid	22.9	0.96509588699114	0.885648992724243	0.988884086588817
600mgbid	22.9	0.97645667032851	0.920745033256895	0.992561827714043
600mgtid	22.9	0.984186179952663	0.945732719598638	0.995034399328585
400mgbid	23	0.965083646205402	0.885641484598317	0.98886938591267
600mgbid	23	0.976448316545856	0.920739623225559	0.9925519541853
600mgtid	23	0.984179122007609	0.945728961671446	0.995027793819049
400mgbid	23.1	0.965072571835133	0.885633874538144	0.98885466049693
600mgbid	23.1	0.976440758772029	0.920734139712593	0.99254206394316
600mgtid	23.1	0.984173786297478	0.945725149467803	0.995021176917844
400mgbid	23.2	0.965061490494274	0.885626168115263	0.988839910694055
600mgbid	23.2	0.97643319618244	0.920728586731499	0.992532157223858
600mgtid	23.2	0.984168667274927	0.945721285952131	0.995014548794399
400mgbid	23.3	0.96505040246499	0.88561837059407	0.988825136829647
600mgbid	23.3	0.976425628969566	0.920722968074529	0.992522234245606
600mgtid	23.3	0.984163544979558	0.945717373925415	0.995007909605262
400mgbid	23.4	0.965039308005974	0.88561048694879	0.988810339204368
600mgbid	23.4	0.976418057309867	0.920717287324916	0.992512295209863
600mgtid	23.4	0.984158419540381	0.945713416034239	0.995001259495011
400mgbid	23.5	0.965028207354404	0.885602521879508	0.9887955180957
600mgbid	23.5	0.976410481365121	0.920711547868418	0.992502340302535
600mgtid	23.5	0.984153291075668	0.945709414779319	0.994994598597107
400mgbid	23.6	0.965017100727737	0.88559447982731	0.988780673759605
600mgbid	23.6	0.976402901283655	0.92070575290423	0.992492369695074
600mgtid	23.6	0.984148159693851	0.945705372523562	0.994987927034683
400mgbid	23.7	0.965005988325356	0.885586364988586	0.98876580643204
600mgbid	23.7	0.976395317201461	0.920699905455281	0.992482383545505
600mgtid	23.7	0.984143025494343	0.945701291499677	0.994981244921279
400mgbid	23.8	0.964994870330078	0.885578181328541	0.98875091633039
600mgbid	23.8	0.976387729243228	0.920694008377972	0.992472381999378
600mgtid	23.8	0.984137888568288	0.945697173817365	0.994974552361518
400mgbid	23.9	0.964983746909525	0.88556993259395	0.988736003654776
600mgbid	23.9	0.976380137523277	0.920688064371363	0.992462365190659
600mgtid	23.9	0.984132748999251	0.945693021470109	0.994967849451745
400mgbid	24	0.964972618217397	0.88556162232522	0.988721068589285
600mgbid	24	0.97637254214643	0.920682075985855	0.992452333242545
600mgtid	24	0.98412760686385	0.945688836341593	0.994961136280609
400mgbid	24.1	0.964961484394622	0.885553253867771	0.988706111303109
600mgbid	24.1	0.976364943208795	0.920676045631401	0.99244228626823
600mgtid	24.1	0.98412246223233	0.945684620211754	0.994954412929615
400mgbid	24.2	0.964950345570421	0.885544830382795	0.988691131951599
600mgbid	24.2	0.976357340798491	0.920669975585242	0.992432224371618
600mgtid	24.2	0.984117315169098	0.945680374762514	0.994947679473623
400mgbid	24.3	0.96493920186328	0.885536354857418	0.988676130677246
600mgbid	24.3	0.976349734996312	0.920663867999238	0.992422147647978
600mgtid	24.3	0.984112165733201	0.945676101583182	0.994940935981327
400mgbid	24.4	0.964928053381834	0.8855278301143	0.988661107610596
600mgbid	24.4	0.976342125876331	0.920657724906774	0.992412056184555
600mgtid	24.4	0.984107013978779	0.945671802175564	0.994934182515688
400mgbid	24.5	0.964916900225693	0.885519258820699	0.988646062871094
600mgbid	24.5	0.976334513506462	0.920651548229299	0.992401950061143
600mgtid	24.5	0.984101859955465	0.945667477958787	0.994927419134338
400mgbid	24.6	0.964905742486181	0.885510643497047	0.988630996567872
600mgbid	24.6	0.976326897948965	0.920645339782493	0.99239182935061
600mgtid	24.6	0.984096703708759	0.94566313027386	0.994920645889964
400mgbid	24.7	0.964894580247025	0.885501986525036	0.988615908800478
600mgbid	24.7	0.976319279260917	0.920639101282098	0.992381694119388
600mgtid	24.7	0.984091545280376	0.945658760387979	0.994913862830651
400mgbid	24.8	0.964883413584986	0.885491595915693	0.988600799659559
600mgbid	24.8	0.976311657494642	0.920631613447166	0.992371544427931
600mgtid	24.8	0.984086384708553	0.945654369498593	0.994907070000215
400mgbid	24.9	0.964872242570429	0.885472121752431	0.988585669227484
600mgbid	24.9	0.976304032698097	0.920617579697784	0.992361380331136
600mgtid	24.9	0.984081222028339	0.945648202658539	0.9949002674385
400mgbid	25	0.964861067267857	0.88545264369429	0.988570517578937
600mgbid	25	0.976296404915242	0.920603542951915	0.992351201878737
600mgtid	25	0.984076057271858	0.945638331022473	0.994893455181659
400mgbid	25.1	0.96484988773639	0.885433161802776	0.988556080007125
600mgbid	25.1	0.976288774186361	0.920589503253778	0.992341503035354
600mgtid	25.1	0.984070890468552	0.94562845718781	0.99488663326242
400mgbid	25.2	0.964838704030212	0.885413676135586	0.988542840325081
600mgbid	25.2	0.976281140548373	0.920575460644843	0.992332608840016
600mgtid	25.2	0.984065721645401	0.945618581185337	0.994880275133204
400mgbid	25.3	0.964827516198978	0.885394186746846	0.988529572782734
600mgbid	25.3	0.976273504035104	0.920561415164009	0.992323695849308
600mgtid	25.3	0.984060550827124	0.945608703043929	0.994874313310336
400mgbid	25.4	0.964817089499701	0.885374693687327	0.988516277873778
600mgbid	25.4	0.976266387006655	0.920547366847764	0.992314764394403
600mgtid	25.4	0.984055378036372	0.945598822790666	0.99486833888848
400mgbid	25.5	0.964805283851116	0.885355197004658	0.98850295607002
600mgbid	25.5	0.976258328684692	0.920533315730328	0.992305814791774
600mgtid	25.5	0.984050612377637	0.945588940450945	0.994862352087939
400mgbid	25.6	0.964791089903745	0.885335892825559	0.988489607822318
600mgbid	25.6	0.976248640065208	0.920519403194959	0.992296847343835
600mgtid	25.6	0.984044858771193	0.945579056048586	0.99485635311923
400mgbid	25.7	0.964776847229407	0.885316903129954	0.98847623356148
600mgbid	25.7	0.97623891807095	0.920505717179757	0.992287862339537
600mgtid	25.7	0.984038292837066	0.945569312628276	0.99485034218351
400mgbid	25.8	0.964762557340843	0.885297910668182	0.988462833699126
600mgbid	25.8	0.976229163733907	0.920492028988949	0.992278860054953
600mgtid	25.8	0.984031704346679	0.945559684970835	0.994844319472976
400mgbid	25.9	0.964750546729818	0.885278915440064	0.988449408628514
600mgbid	25.9	0.976220965155822	0.920478338622323	0.992269840753823
600mgtid	25.9	0.984025093994981	0.945550055691771	0.994838285171248
400mgbid	26	0.964742093190744	0.885259917445407	0.98843595872532
600mgbid	26	0.976215194637156	0.920464646079656	0.992260804688088
600mgtid	26	0.98401999259101	0.945540424790889	0.994832239453738
400mgbid	26.1	0.964733601240283	0.885240916684009	0.988422484348398
600mgbid	26.1	0.976209397865047	0.920450951360718	0.992251752098393
600mgtid	26.1	0.984016081217364	0.945530792267985	0.994826182488002
400mgbid	26.2	0.964725072205093	0.885221913155658	0.988408985840501
600mgbid	26.2	0.97620357574468	0.920437254465273	0.992242683214572
600mgtid	26.2	0.984012152135084	0.945521158122854	0.994820114434075
400mgbid	26.3	0.964715419356253	0.885202906860133	0.988395463528963
600mgbid	26.3	0.976196986445655	0.920423555393079	0.992233598256112
600mgtid	26.3	0.984008205953765	0.945511522355284	0.994814035444797
400mgbid	26.4	0.964704188449789	0.885183897797209	0.988381917726367
600mgbid	26.4	0.976189319870246	0.920409854143888	0.99222449743259
600mgtid	26.4	0.984003545446496	0.945501884965058	0.994807945666116
400mgbid	26.5	0.964692953770256	0.885164885966654	0.988368348731172
600mgbid	26.5	0.976181650659053	0.920396150717451	0.992215380944106
600mgtid	26.5	0.983998352006349	0.945492245951958	0.994801845237385
400mgbid	26.6	0.964681715333322	0.885145871368231	0.988354756828318
600mgbid	26.6	0.976173978822711	0.920382445113512	0.992206248981678
600mgtid	26.6	0.983993156753922	0.945482605315763	0.994795734291645
400mgbid	26.7	0.96467047315329	0.885126854001699	0.988341142289801
600mgbid	26.7	0.976166304370921	0.920368737331814	0.992197101727638
600mgtid	26.7	0.983987959696311	0.945472963056247	0.994789612955892
400mgbid	26.8	0.964659227243211	0.885107833866813	0.988327505375231
600mgbid	26.8	0.976158627312528	0.920355027372097	0.992187939355998
600mgtid	26.8	0.983982760839988	0.945463319173184	0.994783481351338
400mgbid	26.9	0.964647977614983	0.885088810963326	0.988313846332357
600mgbid	26.9	0.976150947655594	0.920341315234099	0.992178762032809
600mgtid	26.9	0.983977560190854	0.945453673666347	0.994777339593657
400mgbid	27	0.964636724279448	0.885069785290988	0.988300165397575
600mgbid	27	0.976143265407459	0.920327600917555	0.992169569916498
600mgtid	27	0.983972357754278	0.945444026535505	0.994771187793221
400mgbid	27.1	0.964625467246477	0.885050756849545	0.98828646279641
600mgbid	27.1	0.9761355805748	0.920313884422199	0.992160363158192
600mgtid	27.1	0.98396715353515	0.945434377780426	0.994765026055326
400mgbid	27.2	0.964614206525051	0.885031725638744	0.988272738743983
600mgbid	27.2	0.976127893163685	0.920300165747764	0.992151141902036
600mgtid	27.2	0.983961947537914	0.945424727400879	0.994758854480409
400mgbid	27.3	0.964602942123332	0.885012691658328	0.988258993445453
600mgbid	27.3	0.976120203179624	0.920286444893981	0.99214190628548
600mgtid	27.3	0.983956739766606	0.945415075396631	0.994752673164255
400mgbid	27.4	0.964591674048729	0.88499365490804	0.988245227096441
600mgbid	27.4	0.976112510627616	0.920272721860581	0.992132656439573
600mgtid	27.4	0.983951530224886	0.945405421767446	0.994746482198195
400mgbid	27.5	0.964580402307962	0.884974615387621	0.988231439883437
600mgbid	27.5	0.976104815512185	0.920258996647293	0.992123392489234
600mgtid	27.5	0.983946318916074	0.94539576651309	0.994740281669296
400mgbid	27.6	0.964569126907117	0.884955573096812	0.988217631984188
600mgbid	27.6	0.976097117837424	0.920245269253846	0.992114114553508
600mgtid	27.6	0.98394110584317	0.945386109633328	0.994734071660543
400mgbid	27.7	0.964557847851697	0.88493652803535	0.988203803568072
600mgbid	27.7	0.97608941760703	0.920231539679968	0.992104822745823
600mgtid	27.7	0.983935891008885	0.945376451127923	0.99472785225101
400mgbid	27.8	0.96454656514667	0.884917480202976	0.988189954796453
600mgbid	27.8	0.976081714824332	0.920217807925386	0.992095517174223
600mgtid	27.8	0.983930674415664	0.945366790996638	0.994721623516032
400mgbid	27.9	0.964535278796512	0.884898429599427	0.988176085823021
600mgbid	27.9	0.976074009492327	0.920204073989828	0.9920861979416
600mgtid	27.9	0.983925456065706	0.945357129239237	0.994715385527358
400mgbid	28	0.964523988805249	0.88487937622444	0.988162196794119
600mgbid	28	0.976066301613699	0.920190337873019	0.992076865145915
600mgtid	28	0.983920235960986	0.945347465855481	0.994709138353307
400mgbid	28.1	0.964512695176491	0.884860320077753	0.988148287849058
600mgbid	28.1	0.976058591190853	0.920176599574687	0.9920675188804
600mgtid	28.1	0.983915014103272	0.945337800845135	0.994702882058911
400mgbid	28.2	0.964500252584549	0.884841261159101	0.988134359120409
600mgbid	28.2	0.97605009629493	0.920162859094556	0.992058159233769
600mgtid	28.2	0.983909790494143	0.945328134207958	0.99469661670606
400mgbid	28.3	0.964486888673708	0.884822199468221	0.988120410734298
600mgbid	28.3	0.976040972324997	0.920149116432353	0.992048786290401
600mgtid	28.3	0.983903876706807	0.945318465943713	0.994690342353628
400mgbid	28.4	0.964473519448558	0.884803135004849	0.988106442810674
600mgbid	28.4	0.976031844644509	0.920135371587803	0.99203940013053
600mgtid	28.4	0.983897695328543	0.945308796052162	0.994684059057607
400mgbid	28.5	0.964460144935633	0.884784067768721	0.988092455463571
600mgbid	28.5	0.97602271327148	0.920121624560631	0.992030000830418
600mgtid	28.5	0.983891511400262	0.945299124533066	0.994677766871228
400mgbid	28.6	0.964446765159753	0.884764997759571	0.988078448801362
600mgbid	28.6	0.97601357822276	0.920107875350562	0.992020588462523
600mgtid	28.6	0.983885324934016	0.945289451386187	0.994671465845074
400mgbid	28.7	0.964433380144128	0.884745924977135	0.988064422926999
600mgbid	28.7	0.976004439514096	0.920094123957321	0.992011163095664
600mgtid	28.7	0.983879135941074	0.945279776611284	0.994665156027199
400mgbid	28.8	0.96441998991046	0.884726849421148	0.98805037793824
600mgbid	28.8	0.975995297160206	0.920080370380633	0.992001724795169
600mgtid	28.8	0.983872944431964	0.94527010020812	0.994658837463231
400mgbid	28.9	0.964406594479027	0.884707771091346	0.988036313927871
600mgbid	28.9	0.975986151174838	0.920066614620222	0.991992273623031
600mgtid	28.9	0.983866750416525	0.945260422176455	0.994652510196473
400mgbid	29	0.964393193868779	0.884688689987462	0.988022230983916
600mgbid	29	0.975977001570833	0.920052856675813	0.991982809638041
600mgtid	29	0.983860553903942	0.94525074251605	0.994646174268008
400mgbid	29.1	0.964379788097411	0.884669606109233	0.988008129189841
600mgbid	29.1	0.975967848360175	0.920039096547129	0.99197333289593
600mgtid	29.1	0.983854354902792	0.945241061226665	0.994639829716787
400mgbid	29.2	0.964366377181443	0.884650519456391	0.987994008624745
600mgbid	29.2	0.975958691554048	0.920025334233897	0.991963843449496
600mgtid	29.2	0.983848153421076	0.945231378308062	0.994633476579721
400mgbid	29.3	0.964352961136293	0.884631430028673	0.987979869363543
600mgbid	29.3	0.975949531162881	0.920011569735839	0.991954341348725
600mgtid	29.3	0.983841949466257	0.94522169376	0.994627114891768
400mgbid	29.4	0.964339539976342	0.884612337825813	0.987965711477149
600mgbid	29.4	0.975940367196398	0.91999780305268	0.991944826640916
600mgtid	29.4	0.983835743045292	0.945212007582241	0.994620744686017
400mgbid	29.5	0.964326113714995	0.884593242847545	0.987951535032637
600mgbid	29.5	0.975931199663656	0.919984034184144	0.991935299370792
600mgtid	29.5	0.983829534164663	0.945202319774544	0.994614365993762
400mgbid	29.6	0.964312682364746	0.884574145093604	0.987937340093413
600mgbid	29.6	0.97592202857309	0.919970263129955	0.991925759580607
600mgtid	29.6	0.983823322830405	0.945192630336671	0.994607978844583
400mgbid	29.7	0.964299245937228	0.884557723004452	0.98792312671936
600mgbid	29.7	0.975912853932547	0.919958421303173	0.991916207310252
600mgtid	29.7	0.983817109048134	0.94518293926838	0.994601583266418
400mgbid	29.8	0.964285804443269	0.884546588678183	0.987908894966996
600mgbid	29.8	0.975903675749325	0.919950392358114	0.991906642597354
600mgtid	29.8	0.983810892823073	0.945175278961198	0.994595179285628
400mgbid	29.9	0.96427235789294	0.884535453390151	0.987894644889609
600mgbid	29.9	0.975894494030205	0.919942362655675	0.991897065477375
600mgtid	29.9	0.983804674160075	0.945169628747279	0.994588766927068
400mgbid	30	0.964258906295598	0.884524317140301	0.987882559910694
600mgbid	30	0.975885308781482	0.919934332195797	0.991888943415367
600mgtid	30	0.983798453063644	0.94516397796836	0.994582346214149
