# Supplementary material for: Early administration of tecovirimat shortens the time to mpox clearance in a model of human infection
Source: PLoS Biol. 2023 Dec 21;21(12):e3002249. doi: 10.1371/journal.pbio.3002249 (PMC10734935; doi:10.1371/journal.pbio.3002249)
Supplement: S1 Data — Data for Figs 1–4, S1, S3, S5, S6 and S8–S10. Data A in S1 Data (Data description for Fig 1). dosekg: dose (mg) received per kg body weight; time: time postinfection (days); eps, eps05, eps95: median, 5th, and 95th percentile, respectively, for antiviral effect (numeric between 0 and 1); lvl, lvl05, lvl95: median, 5th, and 95th percentile, respectively, for blood viral load (log10 copies/mL). Data B in S1 Data (Data description for Fig 2). dose: dose received (mg); time: time postinfection (days); cc, cc05, cc95: median, 5th, and 95th percentile, respectively, for tecovirimat plasma concentrations (ng/mL); eps, eps05, eps95: median, 5th, and 95th percentile, respectively, for antiviral effect (numeric between 0 and 1). Data C in S1 Data (Data description for Fig 3). ID: subject identity; time: time postinfection (days); incub: time of symptom onset (days postinfection); lvl: lesion viral load (log10 copies/mL); cens: 0 for observed value above the limit of detection (2.9 log10 copies/mL), 1 otherwise; TTP: time to viral peak (days postinfection); diff: delay between viral peak and symptom onset (days). Data D in S1 Data (Data description for Fig 4). initday: time of treatment initiation; dose: dose received; maxvl05, maxvl50, maxvl95: 5th, 50th, and 95th percentile, respectively, for peak viral load (log10 copies/mL); TTP05, TTP50, TTP95: 5th, 50th, and 95th percentile, respectively, for time to viral peak (days postinfection); lloq2.9q05, lloq2.9q50, lloq2.9q95: 5th, 50th, and 95th percentile, respectively, for time to undetectable virus by qPCR (days postinfection); lloq6.5q05, lloq6.5q50, lloq6.5q95: 5th, 50th, and 95th percentile, respectively, for time to undetectable virus by viral culture (days postinfection); dur6.5q05, dur6.5q50, dur6.5q95: 5th, 50th, and 95th percentile, respectively, for duration of positive viral culture (days). Data E in S1 Data (Data description for S1 Fig). ID: animal identity; time: time postinfection (days); lvl: blood viral load (l [file pbio.3002249.s001.zip › DataToEditors/Data_C.xlsx]

## Sheet: Fig3A_obs
ID	time	incub	lvl	cens
1	15	7	8.462722207	0
1	22	7	4.472273813	0
1	29	7	2.912178297	1
1	36	7	2.912178297	1
1	43	7	2.912178297	1
1	71	7	2.912178297	1
2	17	9	8.356593261	0
2	24	9	6.907933139	0
2	31	9	2.912178297	1
3	18	11	7.616343858	0
3	25	11	5.583974529	0
3	32	11	3.525072964	0
3	39	11	3.198726453	0
4	4	1	6.494030247	0
4	11	1	7.955956487	0
4	18	1	5.894401698	0
4	25	1	2.912178297	1
5	13	8	8.343327142	0
5	20	8	5.695409923	0
5	27	8	3.349960202	0
5	34	8	2.912178297	1
5	42	8	2.912178297	1
5	69	8	2.912178297	1
6	8	4	7.759617936	0
6	15	4	4.92597506	0
6	22	4	2.912178297	1
6	29	4	2.912178297	1
7	9	4	8.343327142	0
7	16	4	6.658530114	0
7	23	4	4.82515256	0
7	30	4	3.360573096	0
7	37	4	2.912178297	1
7	65	4	2.912178297	1
8	14	10	8.361899708	0
8	21	10	5.268240913	0
8	28	10	5.32395861	0
8	35	10	2.912178297	1
8	42	10	2.954629875	0
9	15	6	6.695675245	0
9	22	6	2.912178297	1
9	37	6	2.912178297	1
9	43	6	2.912178297	1
10	15	6	7.817988856	0
10	22	6	3.503847174	0
10	29	6	2.912178297	1
10	37	6	2.912178297	1
10	43	6	2.912178297	1
10	72	6	2.912178297	1
11	12	5	8.531706023	0
11	19	5	8.035553197	0
11	26	5	4.98434598	0
11	33	5	3.185460334	0
11	40	5	2.912178297	1
12	13	7	8.404351287	0
12	20	7	5.836030777	0
12	27	7	2.912178297	1
12	34	7	2.912178297	1
12	41	7	3.270363492	0
12	69	7	2.912178297	1
13	10	3	6.934465375	0
13	17	3	5.85990979	0
13	24	3	2.912178297	1
13	31	3	3.103210401	0
13	38	3	2.912178297	1
13	66	3	2.912178297	1
14	17	12	5.329265057	0
14	24	12	2.912178297	1
14	31	12	2.912178297	1
14	38	12	2.912178297	1
14	45	12	3.209339347	0
14	73	12	2.912178297	1
15	16	7	7.236932873	0
15	23	7	5.615813213	0
15	30	7	5.363756965	0
15	37	7	3.599363226	0
15	44	7	2.933404086	0
16	11	8	8.438843194	0
16	17	8	6.78588485	0
16	25	8	2.912178297	1
16	32	8	2.912178297	1
16	40	8	2.912178297	1
16	67	8	2.912178297	1
17	9	2	7.056513664	0
17	16	2	7.226319979	0
17	23	2	5.690103476	0
17	37	2	2.912178297	1
18	9	3	5.984611303	0
18	16	3	5.963385513	0
18	23	3	7.181215176	0
18	30	3	4.127354736	0
18	37	3	2.912178297	1
19	17	9	8.123109578	0
19	24	9	3.978774211	0
19	31	9	2.912178297	1
19	38	9	2.912178297	1
20	11	6	3.607322897	0
20	18	6	2.912178297	1
20	25	6	2.912178297	1
20	32	6	2.912178297	1
20	39	6	2.912178297	1
20	67	6	2.912178297	1
21	18	10	7.470416556	0
21	25	10	3.655080923	0
21	32	10	3.580790661	0
21	39	10	2.912178297	1
21	46	10	2.912178297	1
21	74	10	2.912178297	1
22	9	5	7.382860175	0
22	16	5	7.966569382	0
22	23	5	5.448660122	0
22	30	5	2.912178297	1
22	37	5	3.302202176	0
23	9	6	7.05386044	0
23	16	6	7.786150172	0
23	23	6	3.042186256	0
23	30	6	2.912178297	1
23	37	6	2.912178297	1
23	65	6	2.912178297	1
24	16	8	6.167683736	0
24	23	8	6.804457416	0
24	30	8	4.416556116	0
24	37	8	2.912178297	1
24	44	8	4.780047758	0
24	72	8	2.912178297	1
25	18	7	2.912178297	1
25	46	7	2.912178297	1
26	15	8	8.462722207	0
26	22	8	7.61103741	0
26	29	8	6.645263996	0
26	36	8	3.867338817	0
26	43	8	2.912178297	1
26	71	8	2.912178297	1
27	8	0	8.292915893	0
27	15	0	6.297691695	0
27	22	0	3.660387371	0
27	32	0	2.917484744	0
27	36	0	2.912178297	1
27	64	0	3.249137702	0
28	13	4	7.685327673	0
28	20	4	3.498540727	0
28	27	4	2.912178297	1
28	34	4	2.912178297	1
28	47	4	2.912178297	1
29	19	4	6.639957548	0
29	26	4	6.594852746	0
29	30	4	3.49323428	0
29	40	4	3.888564606	0
30	8	5	7.446537543	0
30	15	5	6.011143539	0
30	23	5	2.912178297	1
31	9	6	8.345980366	0
31	16	6	4.732289732	0
31	30	6	2.912178297	1
31	65	6	2.912178297	1
32	10	3	6.966304059	0
32	17	3	7.510214911	0
32	24	3	6.273812682	0
32	31	3	6.016449987	0
32	38	3	5.578668082	0
32	69	3	3.992040329	0
33	16	11	8.223932077	0
33	23	11	6.565667286	0
33	30	11	2.912178297	1
33	37	11	2.912178297	1
33	44	11	2.912178297	1
33	72	11	2.912178297	1
34	16	6	6.504643141	0
34	22	6	3.023613691	0
34	30	6	2.912178297	1
34	37	6	2.912178297	1
34	64	6	2.912178297	1
35	9	2	7.90023879	0
35	16	2	2.912178297	1
35	23	2	3.445476254	0
35	30	2	3.373839215	0
35	37	2	2.912178297	1
35	66	2	2.912178297	1
36	48	10	2.912178297	1
37	11	6	7.488989122	0
37	18	6	3.230565137	0
37	25	6	2.912178297	1
37	32	6	2.912178297	1
37	39	6	2.912178297	1
37	61	6	2.912178297	1
38	15	10	5.247015123	0
38	22	10	5.825417883	0
38	29	10	2.912178297	1
38	36	10	2.912178297	1
38	43	10	2.912178297	1
38	71	10	2.912178297	1
39	11	6	6.17829663	0
39	18	6	7.5314407	0
39	25	6	3.535685858	0
39	33	6	2.912178297	1
39	39	6	3.25444415	0
39	67	6	2.912178297	1
40	22	14	7.504908464	0
40	29	14	6.515256036	0
40	36	14	4.387370655	0
40	50	14	2.912178297	1
41	12	6	5.435394004	0
41	19	6	6.085433802	0
41	26	6	3.517113293	0
41	33	6	2.912178297	1
42	14	6	8.141682144	0
42	21	6	6.899973468	0
42	28	6	3.750596975	0
42	35	6	2.912178297	1
42	42	6	2.912178297	1
42	70	6	2.912178297	1
43	24	13	6.401167418	0
43	31	13	5.172724861	0
43	38	13	3.180153887	0
43	45	13	2.912178297	1
43	52	13	2.912178297	1
44	7	0	7.340408596	0
44	14	0	4.782700982	0
44	21	0	4.366144866	0
44	28	0	2.912178297	1
44	35	0	2.912178297	1
45	13	3	5.952772619	0
45	20	3	4.493499602	0
45	27	3	2.912178297	1
45	40	3	2.912178297	1
45	68	3	2.912178297	1
46	15	10	8.184133722	0
46	22	10	3.530379411	0
46	29	10	2.912178297	1
46	36	10	2.912178297	1
46	49	10	2.912178297	1
46	71	10	2.912178297	1
47	10	6	5.297426373	0
47	17	6	2.912178297	1
47	24	6	2.912178297	1
47	31	6	2.912178297	1
47	38	6	2.912178297	1
47	66	6	2.912178297	1
48	16	6	7.21305386	0
48	23	6	4.472273813	0
48	30	6	2.912178297	1
49	12	7	7.029981427	0
49	19	7	7.388166622	0
49	26	7	4.297161051	0
49	33	7	3.458742372	0
49	40	7	3.04483948	0
50	13	8	6.780578403	0
50	20	8	4.254709472	0
50	27	8	3.055452375	0
51	15	4	7.995754842	0
51	22	4	5.387635978	0
51	29	4	5.315998939	0
52	12	2	7.494295569	0
52	19	2	4.798620324	0
52	26	2	3.612629345	0
52	33	2	2.912178297	1
53	14	3	2.912178297	1
53	21	3	4.076943486	0
53	28	3	2.912178297	1
53	35	3	2.912178297	1
53	42	3	2.912178297	1
54	20	11	7.526134253	0
54	27	11	3.734677633	0
54	34	11	2.912178297	1
54	42	11	2.912178297	1

## Sheet: Fig3A_pred
ID	time	lvl
1	0	-5
1	0.1	2.24979
1	0.2	2.66953
1	0.3	2.86433
1	0.4	2.98331
1	0.5	3.07191
1	0.6	3.14811
1	0.7	3.21944
1	0.8	3.28899
1	0.9	3.35793
1	1	3.4267
1	1.1	3.49542
1	1.2	3.56413
1	1.3	3.63284
1	1.4	3.70156
1	1.5	3.77028
1	1.6	3.83899
1	1.7	3.90771
1	1.8	3.97643
1	1.9	4.04514
1	2	4.11386
1	2.1	4.18257
1	2.2	4.25129
1	2.3	4.32
1	2.4	4.38871
1	2.5	4.45742
1	2.6	4.52613
1	2.7	4.59484
1	2.8	4.66354
1	2.9	4.73224
1	3	4.80094
1	3.1	4.86964
1	3.2	4.93833
1	3.3	5.00701
1	3.4	5.07569
1	3.5	5.14436
1	3.6	5.21302
1	3.7	5.28168
1	3.8	5.35032
1	3.9	5.41895
1	4	5.48756
1	4.1	5.55615
1	4.2	5.62473
1	4.3	5.69328
1	4.4	5.76179
1	4.5	5.83028
1	4.6	5.89872
1	4.7	5.96712
1	4.8	6.03546
1	4.9	6.10373
1	5	6.17193
1	5.1	6.24004
1	5.2	6.30805
1	5.3	6.37594
1	5.4	6.44368
1	5.5	6.51126
1	5.6	6.57865
1	5.7	6.64581
1	5.8	6.71271
1	5.9	6.7793
1	6	6.84554
1	6.1	6.91137
1	6.2	6.97672
1	6.3	7.04152
1	6.4	7.10568
1	6.5	7.1691
1	6.6	7.23168
1	6.7	7.29328
1	6.8	7.35378
1	6.9	7.41301
1	7	7.4708
1	7.1	7.52698
1	7.2	7.58134
1	7.3	7.63368
1	7.4	7.68378
1	7.5	7.73141
1	7.6	7.77636
1	7.7	7.81841
1	7.8	7.85735
1	7.9	7.89301
1	8	7.92521
1	8.1	7.95385
1	8.2	7.97884
1	8.3	8.00012
1	8.4	8.0177
1	8.5	8.03163
1	8.6	8.04199
1	8.7	8.0489
1	8.8	8.05251
1	8.9	8.05301
1	9	8.05058
1	9.1	8.04545
1	9.2	8.03783
1	9.3	8.02792
1	9.4	8.01595
1	9.5	8.00211
1	9.6	7.9866
1	9.7	7.9696
1	9.8	7.95126
1	9.9	7.93175
1	10	7.9112
1	10.1	7.88974
1	10.2	7.86746
1	10.3	7.84448
1	10.4	7.82087
1	10.5	7.79672
1	10.6	7.77208
1	10.7	7.74703
1	10.8	7.7216
1	10.9	7.69585
1	11	7.6698
1	11.1	7.64351
1	11.2	7.61699
1	11.3	7.59027
1	11.4	7.56338
1	11.5	7.53632
1	11.6	7.50913
1	11.7	7.48182
1	11.8	7.4544
1	11.9	7.42687
1	12	7.39926
1	12.1	7.37156
1	12.2	7.3438
1	12.3	7.31596
1	12.4	7.28807
1	12.5	7.26013
1	12.6	7.23213
1	12.7	7.2041
1	12.8	7.17602
1	12.9	7.1479
1	13	7.11975
1	13.1	7.09157
1	13.2	7.06337
1	13.3	7.03513
1	13.4	7.00687
1	13.5	6.97859
1	13.6	6.95029
1	13.7	6.92198
1	13.8	6.89364
1	13.9	6.86529
1	14	6.83692
1	14.1	6.80854
1	14.2	6.78015
1	14.3	6.75175
1	14.4	6.72333
1	14.5	6.69491
1	14.6	6.66647
1	14.7	6.63803
1	14.8	6.60958
1	14.9	6.58112
1	15	6.55265
1	15.1	6.52418
1	15.2	6.4957
1	15.3	6.46722
1	15.4	6.43873
1	15.5	6.41024
1	15.6	6.38174
1	15.7	6.35324
1	15.8	6.32473
1	15.9	6.29622
1	16	6.26771
1	16.1	6.23919
1	16.2	6.21068
1	16.3	6.18215
1	16.4	6.15363
1	16.5	6.1251
1	16.6	6.09657
1	16.7	6.06804
1	16.8	6.03951
1	16.9	6.01097
1	17	5.98244
1	17.1	5.9539
1	17.2	5.92536
1	17.3	5.89681
1	17.4	5.86827
1	17.5	5.83973
1	17.6	5.81118
1	17.7	5.78264
1	17.8	5.75409
1	17.9	5.72554
1	18	5.69699
1	18.1	5.66844
1	18.2	5.63989
1	18.3	5.61134
1	18.4	5.58279
1	18.5	5.55423
1	18.6	5.52568
1	18.7	5.49713
1	18.8	5.46857
1	18.9	5.44002
1	19	5.41146
1	19.1	5.3829
1	19.2	5.35435
1	19.3	5.32579
1	19.4	5.29723
1	19.5	5.26868
1	19.6	5.24012
1	19.7	5.21156
1	19.8	5.183
1	19.9	5.15445
1	20	5.12589
1	20.1	5.09733
1	20.2	5.06877
1	20.3	5.04021
1	20.4	5.01165
1	20.5	4.98309
1	20.6	4.95453
1	20.7	4.92597
1	20.8	4.89741
1	20.9	4.86885
1	21	4.84029
1	21.1	4.81173
1	21.2	4.78317
1	21.3	4.75461
1	21.4	4.72605
1	21.5	4.69749
1	21.6	4.66892
1	21.7	4.64036
1	21.8	4.6118
1	21.9	4.58324
1	22	4.55468
1	22.1	4.52612
1	22.2	4.49756
1	22.3	4.469
1	22.4	4.44043
1	22.5	4.41187
1	22.6	4.38331
1	22.7	4.35475
1	22.8	4.32619
1	22.9	4.29763
1	23	4.26907
1	23.1	4.2405
1	23.2	4.21194
1	23.3	4.18338
1	23.4	4.15482
1	23.5	4.12626
1	23.6	4.09769
1	23.7	4.06913
1	23.8	4.04057
1	23.9	4.01201
1	24	3.98345
1	24.1	3.95488
1	24.2	3.92632
1	24.3	3.89776
1	24.4	3.8692
1	24.5	3.84064
1	24.6	3.81207
1	24.7	3.78351
1	24.8	3.75495
1	24.9	3.72639
1	25	3.69783
1	25.1	3.66926
1	25.2	3.6407
1	25.3	3.61214
1	25.4	3.58358
1	25.5	3.55502
1	25.6	3.52645
1	25.7	3.49789
1	25.8	3.46933
1	25.9	3.44077
1	26	3.41221
1	26.1	3.38364
1	26.2	3.35508
1	26.3	3.32652
1	26.4	3.29796
1	26.5	3.2694
1	26.6	3.24083
1	26.7	3.21227
1	26.8	3.18371
1	26.9	3.15515
1	27	3.12658
1	27.1	3.09802
1	27.2	3.06946
1	27.3	3.0409
1	27.4	3.01234
1	27.5	2.98377
1	27.6	2.95521
1	27.7	2.92665
1	27.8	2.89809
1	27.9	2.86953
1	28	2.84096
1	28.1	2.8124
1	28.2	2.78384
1	28.3	2.75528
1	28.4	2.72671
1	28.5	2.69815
1	28.6	2.66959
1	28.7	2.64103
1	28.8	2.61247
1	28.9	2.5839
1	29	2.55534
1	29.1	2.52678
1	29.2	2.49822
1	29.3	2.46966
1	29.4	2.44109
1	29.5	2.41253
1	29.6	2.38397
1	29.7	2.35541
1	29.8	2.32684
1	29.9	2.29828
1	30	2.26972
1	30.1	2.24116
1	30.2	2.2126
1	30.3	2.18403
1	30.4	2.15547
1	30.5	2.12691
1	30.6	2.09835
1	30.7	2.06979
1	30.8	2.04122
1	30.9	2.01266
1	31	1.9841
1	31.1	1.95554
1	31.2	1.92697
1	31.3	1.89841
1	31.4	1.86985
1	31.5	1.84129
1	31.6	1.81273
1	31.7	1.78416
1	31.8	1.7556
1	31.9	1.72704
1	32	1.69848
1	32.1	1.66991
1	32.2	1.64135
1	32.3	1.61279
1	32.4	1.58423
1	32.5	1.55567
1	32.6	1.5271
1	32.7	1.49854
1	32.8	1.46998
1	32.9	1.44142
1	33	1.41286
1	33.1	1.38429
1	33.2	1.35573
1	33.3	1.32717
1	33.4	1.29861
1	33.5	1.27004
1	33.6	1.24148
1	33.7	1.21292
1	33.8	1.18436
1	33.9	1.1558
1	34	1.12723
1	34.1	1.09867
1	34.2	1.07011
1	34.3	1.04155
1	34.4	1.01298
1	34.5	0.984423
1	34.6	0.955861
1	34.7	0.927298
1	34.8	0.898736
1	34.9	0.870174
1	35	0.841612
1	35.1	0.81305
1	35.2	0.784488
1	35.3	0.755925
1	35.4	0.727363
1	35.5	0.698801
1	35.6	0.670239
1	35.7	0.641677
1	35.8	0.613115
1	35.9	0.584552
1	36	0.55599
1	36.1	0.527428
1	36.2	0.498866
1	36.3	0.470304
1	36.4	0.441742
1	36.5	0.413179
1	36.6	0.384617
1	36.7	0.356055
1	36.8	0.327493
1	36.9	0.298931
1	37	0.270369
1	37.1	0.241806
1	37.2	0.213244
1	37.3	0.184682
1	37.4	0.15612
1	37.5	0.127558
1	37.6	0.0989955
1	37.7	0.0704334
1	37.8	0.0418712
1	37.9	0.013309
1	38	-0.0152531
1	38.1	-0.0438153
1	38.2	-0.0723775
1	38.3	-0.10094
1	38.4	-0.129502
1	38.5	-0.158064
1	38.6	-0.186626
1	38.7	-0.215188
1	38.8	-0.24375
1	38.9	-0.272313
1	39	-0.300875
1	39.1	-0.329437
1	39.2	-0.357999
1	39.3	-0.386561
1	39.4	-0.415123
1	39.5	-0.443686
1	39.6	-0.472248
1	39.7	-0.50081
1	39.8	-0.529372
1	39.9	-0.557934
1	40	-0.586496
1	40.1	-0.615059
1	40.2	-0.643621
1	40.3	-0.672183
1	40.4	-0.700745
1	40.5	-0.729307
1	40.6	-0.757869
1	40.7	-0.786432
1	40.8	-0.814994
1	40.9	-0.843556
1	41	-0.872118
1	41.1	-0.90068
1	41.2	-0.929242
1	41.3	-0.957805
1	41.4	-0.986367
1	41.5	-1.01493
1	41.6	-1.04349
1	41.7	-1.07205
1	41.8	-1.10062
1	41.9	-1.12918
1	42	-1.15774
1	42.1	-1.1863
1	42.2	-1.21486
1	42.3	-1.24343
1	42.4	-1.27199
1	42.5	-1.30055
1	42.6	-1.32911
1	42.7	-1.35768
1	42.8	-1.38624
1	42.9	-1.4148
1	43	-1.44336
1	43.1	-1.47192
1	43.2	-1.50049
1	43.3	-1.52905
1	43.4	-1.55761
1	43.5	-1.58617
1	43.6	-1.61473
1	43.7	-1.6433
1	43.8	-1.67186
1	43.9	-1.70042
1	44	-1.72898
1	44.1	-1.75755
1	44.2	-1.78611
1	44.3	-1.81467
1	44.4	-1.84323
1	44.5	-1.87179
1	44.6	-1.90036
1	44.7	-1.92892
1	44.8	-1.95748
1	44.9	-1.98604
1	45	-2.0146
2	0	-5
2	0.1	2.27954
2	0.2	2.70008
2	0.3	2.89359
2	0.4	3.00866
2	0.5	3.0908
2	0.6	3.15853
2	0.7	3.22003
2	0.8	3.27893
2	0.9	3.33679
2	1	3.39425
2	1.1	3.45158
2	1.2	3.50886
2	1.3	3.56612
2	1.4	3.62338
2	1.5	3.68064
2	1.6	3.7379
2	1.7	3.79516
2	1.8	3.85242
2	1.9	3.90968
2	2	3.96694
2	2.1	4.0242
2	2.2	4.08146
2	2.3	4.13872
2	2.4	4.19597
2	2.5	4.25323
2	2.6	4.31049
2	2.7	4.36774
2	2.8	4.425
2	2.9	4.48225
2	3	4.53951
2	3.1	4.59676
2	3.2	4.65401
2	3.3	4.71125
2	3.4	4.7685
2	3.5	4.82574
2	3.6	4.88299
2	3.7	4.94022
2	3.8	4.99746
2	3.9	5.05469
2	4	5.11192
2	4.1	5.16914
2	4.2	5.22635
2	4.3	5.28356
2	4.4	5.34076
2	4.5	5.39796
2	4.6	5.45514
2	4.7	5.51231
2	4.8	5.56947
2	4.9	5.62662
2	5	5.68375
2	5.1	5.74086
2	5.2	5.79795
2	5.3	5.85501
2	5.4	5.91205
2	5.5	5.96906
2	5.6	6.02603
2	5.7	6.08295
2	5.8	6.13984
2	5.9	6.19666
2	6	6.25343
2	6.1	6.31013
2	6.2	6.36675
2	6.3	6.42328
2	6.4	6.47971
2	6.5	6.53602
2	6.6	6.5922
2	6.7	6.64823
2	6.8	6.70409
2	6.9	6.75976
2	7	6.8152
2	7.1	6.8704
2	7.2	6.92531
2	7.3	6.97991
2	7.4	7.03414
2	7.5	7.08797
2	7.6	7.14134
2	7.7	7.19419
2	7.8	7.24646
2	7.9	7.29808
2	8	7.34896
2	8.1	7.39904
2	8.2	7.4482
2	8.3	7.49637
2	8.4	7.54341
2	8.5	7.58924
2	8.6	7.63372
2	8.7	7.67673
2	8.8	7.71815
2	8.9	7.75784
2	9	7.79568
2	9.1	7.83154
2	9.2	7.86531
2	9.3	7.89686
2	9.4	7.9261
2	9.5	7.95294
2	9.6	7.9773
2	9.7	7.99915
2	9.8	8.01845
2	9.9	8.03518
2	10	8.04935
2	10.1	8.06101
2	10.2	8.07019
2	10.3	8.07698
2	10.4	8.08146
2	10.5	8.08372
2	10.6	8.08389
2	10.7	8.08207
2	10.8	8.07839
2	10.9	8.07298
2	11	8.06596
2	11.1	8.05746
2	11.2	8.0476
2	11.3	8.0365
2	11.4	8.02426
2	11.5	8.01099
2	11.6	7.99679
2	11.7	7.98175
2	11.8	7.96594
2	11.9	7.94945
2	12	7.93234
2	12.1	7.91468
2	12.2	7.89652
2	12.3	7.87791
2	12.4	7.8589
2	12.5	7.83953
2	12.6	7.81983
2	12.7	7.79985
2	12.8	7.7796
2	12.9	7.75911
2	13	7.73841
2	13.1	7.71752
2	13.2	7.69646
2	13.3	7.67523
2	13.4	7.65387
2	13.5	7.63237
2	13.6	7.61076
2	13.7	7.58904
2	13.8	7.56722
2	13.9	7.54531
2	14	7.52332
2	14.1	7.50126
2	14.2	7.47913
2	14.3	7.45693
2	14.4	7.43468
2	14.5	7.41237
2	14.6	7.39001
2	14.7	7.36761
2	14.8	7.34516
2	14.9	7.32268
2	15	7.30016
2	15.1	7.27761
2	15.2	7.25502
2	15.3	7.23241
2	15.4	7.20977
2	15.5	7.1871
2	15.6	7.16441
2	15.7	7.1417
2	15.8	7.11897
2	15.9	7.09622
2	16	7.07346
2	16.1	7.05067
2	16.2	7.02787
2	16.3	7.00506
2	16.4	6.98223
2	16.5	6.95939
2	16.6	6.93654
2	16.7	6.91367
2	16.8	6.8908
2	16.9	6.86791
2	17	6.84502
2	17.1	6.82211
2	17.2	6.7992
2	17.3	6.77628
2	17.4	6.75336
2	17.5	6.73042
2	17.6	6.70748
2	17.7	6.68454
2	17.8	6.66159
2	17.9	6.63863
2	18	6.61567
2	18.1	6.5927
2	18.2	6.56973
2	18.3	6.54675
2	18.4	6.52377
2	18.5	6.50078
2	18.6	6.4778
2	18.7	6.4548
2	18.8	6.43181
2	18.9	6.40881
2	19	6.38581
2	19.1	6.36281
2	19.2	6.3398
2	19.3	6.31679
2	19.4	6.29378
2	19.5	6.27077
2	19.6	6.24775
2	19.7	6.22473
2	19.8	6.20171
2	19.9	6.17869
2	20	6.15567
2	20.1	6.13264
2	20.2	6.10962
2	20.3	6.08659
2	20.4	6.06356
2	20.5	6.04053
2	20.6	6.0175
2	20.7	5.99447
2	20.8	5.97143
2	20.9	5.9484
2	21	5.92536
2	21.1	5.90233
2	21.2	5.87929
2	21.3	5.85625
2	21.4	5.83321
2	21.5	5.81017
2	21.6	5.78713
2	21.7	5.76409
2	21.8	5.74105
2	21.9	5.718
2	22	5.69496
2	22.1	5.67192
2	22.2	5.64887
2	22.3	5.62583
2	22.4	5.60278
2	22.5	5.57974
2	22.6	5.55669
2	22.7	5.53365
2	22.8	5.5106
2	22.9	5.48755
2	23	5.46451
2	23.1	5.44146
2	23.2	5.41841
2	23.3	5.39536
2	23.4	5.37231
2	23.5	5.34926
2	23.6	5.32622
2	23.7	5.30317
2	23.8	5.28012
2	23.9	5.25707
2	24	5.23402
2	24.1	5.21097
2	24.2	5.18792
2	24.3	5.16487
2	24.4	5.14182
2	24.5	5.11876
2	24.6	5.09571
2	24.7	5.07266
2	24.8	5.04961
2	24.9	5.02656
2	25	5.00351
2	25.1	4.98046
2	25.2	4.95741
2	25.3	4.93435
2	25.4	4.9113
2	25.5	4.88825
2	25.6	4.8652
2	25.7	4.84215
2	25.8	4.81909
2	25.9	4.79604
2	26	4.77299
2	26.1	4.74994
2	26.2	4.72689
2	26.3	4.70383
2	26.4	4.68078
2	26.5	4.65773
2	26.6	4.63468
2	26.7	4.61162
2	26.8	4.58857
2	26.9	4.56552
2	27	4.54246
2	27.1	4.51941
2	27.2	4.49636
2	27.3	4.47331
2	27.4	4.45025
2	27.5	4.4272
2	27.6	4.40415
2	27.7	4.38109
2	27.8	4.35804
2	27.9	4.33499
2	28	4.31194
2	28.1	4.28888
2	28.2	4.26583
2	28.3	4.24278
2	28.4	4.21972
2	28.5	4.19667
2	28.6	4.17362
2	28.7	4.15056
2	28.8	4.12751
2	28.9	4.10446
2	29	4.0814
2	29.1	4.05835
2	29.2	4.0353
2	29.3	4.01224
2	29.4	3.98919
2	29.5	3.96614
2	29.6	3.94308
2	29.7	3.92003
2	29.8	3.89698
2	29.9	3.87392
2	30	3.85087
2	30.1	3.82782
2	30.2	3.80476
2	30.3	3.78171
2	30.4	3.75866
2	30.5	3.7356
2	30.6	3.71255
2	30.7	3.6895
2	30.8	3.66644
2	30.9	3.64339
2	31	3.62034
2	31.1	3.59728
2	31.2	3.57423
2	31.3	3.55118
2	31.4	3.52812
2	31.5	3.50507
2	31.6	3.48202
2	31.7	3.45896
2	31.8	3.43591
2	31.9	3.41286
2	32	3.3898
2	32.1	3.36675
2	32.2	3.3437
2	32.3	3.32064
2	32.4	3.29759
2	32.5	3.27454
2	32.6	3.25148
2	32.7	3.22843
2	32.8	3.20537
2	32.9	3.18232
2	33	3.15927
2	33.1	3.13621
2	33.2	3.11316
2	33.3	3.09011
2	33.4	3.06705
2	33.5	3.044
2	33.6	3.02095
2	33.7	2.99789
2	33.8	2.97484
2	33.9	2.95179
2	34	2.92873
2	34.1	2.90568
2	34.2	2.88263
2	34.3	2.85957
2	34.4	2.83652
2	34.5	2.81347
2	34.6	2.79041
2	34.7	2.76736
2	34.8	2.74431
2	34.9	2.72125
2	35	2.6982
2	35.1	2.67514
2	35.2	2.65209
2	35.3	2.62904
2	35.4	2.60598
2	35.5	2.58293
2	35.6	2.55988
2	35.7	2.53682
2	35.8	2.51377
2	35.9	2.49072
2	36	2.46766
2	36.1	2.44461
2	36.2	2.42156
2	36.3	2.3985
2	36.4	2.37545
2	36.5	2.3524
2	36.6	2.32934
2	36.7	2.30629
2	36.8	2.28324
2	36.9	2.26018
2	37	2.23713
2	37.1	2.21408
2	37.2	2.19102
2	37.3	2.16797
2	37.4	2.14491
2	37.5	2.12186
2	37.6	2.09881
2	37.7	2.07575
2	37.8	2.0527
2	37.9	2.02965
2	38	2.00659
2	38.1	1.98354
2	38.2	1.96049
2	38.3	1.93743
2	38.4	1.91438
2	38.5	1.89133
2	38.6	1.86827
2	38.7	1.84522
2	38.8	1.82217
2	38.9	1.79911
2	39	1.77606
2	39.1	1.75301
2	39.2	1.72995
2	39.3	1.7069
2	39.4	1.68384
2	39.5	1.66079
2	39.6	1.63774
2	39.7	1.61468
2	39.8	1.59163
2	39.9	1.56858
2	40	1.54552
2	40.1	1.52247
2	40.2	1.49942
2	40.3	1.47636
2	40.4	1.45331
2	40.5	1.43026
2	40.6	1.4072
2	40.7	1.38415
2	40.8	1.3611
2	40.9	1.33804
2	41	1.31499
2	41.1	1.29194
2	41.2	1.26888
2	41.3	1.24583
2	41.4	1.22277
2	41.5	1.19972
2	41.6	1.17667
2	41.7	1.15361
2	41.8	1.13056
2	41.9	1.10751
2	42	1.08445
2	42.1	1.0614
2	42.2	1.03835
2	42.3	1.01529
2	42.4	0.99224
2	42.5	0.969186
2	42.6	0.946133
2	42.7	0.923079
2	42.8	0.900026
2	42.9	0.876972
2	43	0.853919
2	43.1	0.830865
2	43.2	0.807812
2	43.3	0.784759
2	43.4	0.761705
2	43.5	0.738652
2	43.6	0.715598
2	43.7	0.692545
2	43.8	0.669491
2	43.9	0.646438
2	44	0.623384
2	44.1	0.600331
2	44.2	0.577277
2	44.3	0.554224
2	44.4	0.53117
2	44.5	0.508117
2	44.6	0.485063
2	44.7	0.46201
2	44.8	0.438956
2	44.9	0.415903
2	45	0.392849
3	0	-5
3	0.1	2.25918
3	0.2	2.68037
3	0.3	2.87399
3	0.4	2.98846
3	0.5	3.06929
3	0.6	3.13511
3	0.7	3.19426
3	0.8	3.25053
3	0.9	3.30561
3	1	3.3602
3	1.1	3.41461
3	1.2	3.46895
3	1.3	3.52327
3	1.4	3.57758
3	1.5	3.63189
3	1.6	3.6862
3	1.7	3.74051
3	1.8	3.79482
3	1.9	3.84913
3	2	3.90343
3	2.1	3.95774
3	2.2	4.01205
3	2.3	4.06636
3	2.4	4.12066
3	2.5	4.17497
3	2.6	4.22928
3	2.7	4.28358
3	2.8	4.33789
3	2.9	4.39219
3	3	4.4465
3	3.1	4.5008
3	3.2	4.5551
3	3.3	4.6094
3	3.4	4.6637
3	3.5	4.71799
3	3.6	4.77229
3	3.7	4.82658
3	3.8	4.88087
3	3.9	4.93516
3	4	4.98944
3	4.1	5.04373
3	4.2	5.098
3	4.3	5.15227
3	4.4	5.20654
3	4.5	5.2608
3	4.6	5.31506
3	4.7	5.36931
3	4.8	5.42355
3	4.9	5.47778
3	5	5.532
3	5.1	5.5862
3	5.2	5.6404
3	5.3	5.69458
3	5.4	5.74874
3	5.5	5.80288
3	5.6	5.85699
3	5.7	5.91109
3	5.8	5.96515
3	5.9	6.01918
3	6	6.07317
3	6.1	6.12712
3	6.2	6.18103
3	6.3	6.23488
3	6.4	6.28866
3	6.5	6.34238
3	6.6	6.39603
3	6.7	6.44958
3	6.8	6.50303
3	6.9	6.55637
3	7	6.60959
3	7.1	6.66266
3	7.2	6.71556
3	7.3	6.76829
3	7.4	6.82081
3	7.5	6.87309
3	7.6	6.92512
3	7.7	6.97685
3	7.8	7.02825
3	7.9	7.07928
3	8	7.1299
3	8.1	7.18005
3	8.2	7.22969
3	8.3	7.27875
3	8.4	7.32716
3	8.5	7.37487
3	8.6	7.42178
3	8.7	7.46782
3	8.8	7.5129
3	8.9	7.55692
3	9	7.59979
3	9.1	7.6414
3	9.2	7.68165
3	9.3	7.72043
3	9.4	7.75763
3	9.5	7.79313
3	9.6	7.82684
3	9.7	7.85866
3	9.8	7.88849
3	9.9	7.91624
3	10	7.94185
3	10.1	7.96526
3	10.2	7.98642
3	10.3	8.0053
3	10.4	8.0219
3	10.5	8.03622
3	10.6	8.04829
3	10.7	8.05815
3	10.8	8.06585
3	10.9	8.07147
3	11	8.07509
3	11.1	8.07679
3	11.2	8.07668
3	11.3	8.07485
3	11.4	8.07142
3	11.5	8.0665
3	11.6	8.06019
3	11.7	8.0526
3	11.8	8.04382
3	11.9	8.03396
3	12	8.02312
3	12.1	8.01137
3	12.2	7.9988
3	12.3	7.98548
3	12.4	7.97149
3	12.5	7.95689
3	12.6	7.94174
3	12.7	7.9261
3	12.8	7.91
3	12.9	7.8935
3	13	7.87663
3	13.1	7.85943
3	13.2	7.84193
3	13.3	7.82417
3	13.4	7.80616
3	13.5	7.78793
3	13.6	7.7695
3	13.7	7.75089
3	13.8	7.73212
3	13.9	7.7132
3	14	7.69414
3	14.1	7.67496
3	14.2	7.65567
3	14.3	7.63627
3	14.4	7.61678
3	14.5	7.5972
3	14.6	7.57755
3	14.7	7.55782
3	14.8	7.53802
3	14.9	7.51817
3	15	7.49825
3	15.1	7.47829
3	15.2	7.45827
3	15.3	7.43821
3	15.4	7.41811
3	15.5	7.39797
3	15.6	7.37779
3	15.7	7.35758
3	15.8	7.33734
3	15.9	7.31707
3	16	7.29677
3	16.1	7.27645
3	16.2	7.2561
3	16.3	7.23573
3	16.4	7.21534
3	16.5	7.19494
3	16.6	7.17451
3	16.7	7.15407
3	16.8	7.13361
3	16.9	7.11313
3	17	7.09264
3	17.1	7.07214
3	17.2	7.05162
3	17.3	7.0311
3	17.4	7.01056
3	17.5	6.99001
3	17.6	6.96945
3	17.7	6.94888
3	17.8	6.92831
3	17.9	6.90772
3	18	6.88713
3	18.1	6.86653
3	18.2	6.84592
3	18.3	6.82531
3	18.4	6.80469
3	18.5	6.78406
3	18.6	6.76343
3	18.7	6.74279
3	18.8	6.72215
3	18.9	6.7015
3	19	6.68085
3	19.1	6.66019
3	19.2	6.63953
3	19.3	6.61887
3	19.4	6.5982
3	19.5	6.57753
3	19.6	6.55685
3	19.7	6.53618
3	19.8	6.51549
3	19.9	6.49481
3	20	6.47412
3	20.1	6.45343
3	20.2	6.43274
3	20.3	6.41205
3	20.4	6.39135
3	20.5	6.37065
3	20.6	6.34995
3	20.7	6.32925
3	20.8	6.30855
3	20.9	6.28784
3	21	6.26713
3	21.1	6.24642
3	21.2	6.22571
3	21.3	6.205
3	21.4	6.18429
3	21.5	6.16357
3	21.6	6.14286
3	21.7	6.12214
3	21.8	6.10142
3	21.9	6.0807
3	22	6.05998
3	22.1	6.03926
3	22.2	6.01854
3	22.3	5.99782
3	22.4	5.97709
3	22.5	5.95637
3	22.6	5.93564
3	22.7	5.91492
3	22.8	5.89419
3	22.9	5.87346
3	23	5.85274
3	23.1	5.83201
3	23.2	5.81128
3	23.3	5.79055
3	23.4	5.76982
3	23.5	5.74909
3	23.6	5.72836
3	23.7	5.70762
3	23.8	5.68689
3	23.9	5.66616
3	24	5.64543
3	24.1	5.62469
3	24.2	5.60396
3	24.3	5.58323
3	24.4	5.56249
3	24.5	5.54176
3	24.6	5.52102
3	24.7	5.50029
3	24.8	5.47955
3	24.9	5.45882
3	25	5.43808
3	25.1	5.41735
3	25.2	5.39661
3	25.3	5.37587
3	25.4	5.35514
3	25.5	5.3344
3	25.6	5.31366
3	25.7	5.29293
3	25.8	5.27219
3	25.9	5.25145
3	26	5.23071
3	26.1	5.20998
3	26.2	5.18924
3	26.3	5.1685
3	26.4	5.14776
3	26.5	5.12702
3	26.6	5.10629
3	26.7	5.08555
3	26.8	5.06481
3	26.9	5.04407
3	27	5.02333
3	27.1	5.00259
3	27.2	4.98185
3	27.3	4.96112
3	27.4	4.94038
3	27.5	4.91964
3	27.6	4.8989
3	27.7	4.87816
3	27.8	4.85742
3	27.9	4.83668
3	28	4.81594
3	28.1	4.7952
3	28.2	4.77446
3	28.3	4.75372
3	28.4	4.73298
3	28.5	4.71224
3	28.6	4.6915
3	28.7	4.67076
3	28.8	4.65002
3	28.9	4.62928
3	29	4.60854
3	29.1	4.58781
3	29.2	4.56707
3	29.3	4.54633
3	29.4	4.52559
3	29.5	4.50485
3	29.6	4.48411
3	29.7	4.46337
3	29.8	4.44263
3	29.9	4.42189
3	30	4.40115
3	30.1	4.38041
3	30.2	4.35967
3	30.3	4.33892
3	30.4	4.31818
3	30.5	4.29744
3	30.6	4.2767
3	30.7	4.25596
3	30.8	4.23522
3	30.9	4.21448
3	31	4.19374
3	31.1	4.173
3	31.2	4.15226
3	31.3	4.13152
3	31.4	4.11078
3	31.5	4.09004
3	31.6	4.0693
3	31.7	4.04856
3	31.8	4.02782
3	31.9	4.00708
3	32	3.98634
3	32.1	3.9656
3	32.2	3.94486
3	32.3	3.92412
3	32.4	3.90338
3	32.5	3.88264
3	32.6	3.8619
3	32.7	3.84116
3	32.8	3.82042
3	32.9	3.79968
3	33	3.77894
3	33.1	3.7582
3	33.2	3.73746
3	33.3	3.71672
3	33.4	3.69598
3	33.5	3.67523
3	33.6	3.65449
3	33.7	3.63375
3	33.8	3.61301
3	33.9	3.59227
3	34	3.57153
3	34.1	3.55079
3	34.2	3.53005
3	34.3	3.50931
3	34.4	3.48857
3	34.5	3.46783
3	34.6	3.44709
3	34.7	3.42635
3	34.8	3.40561
3	34.9	3.38487
3	35	3.36413
3	35.1	3.34339
3	35.2	3.32265
3	35.3	3.30191
3	35.4	3.28117
3	35.5	3.26043
3	35.6	3.23969
3	35.7	3.21894
3	35.8	3.1982
3	35.9	3.17746
3	36	3.15672
3	36.1	3.13598
3	36.2	3.11524
3	36.3	3.0945
3	36.4	3.07376
3	36.5	3.05302
3	36.6	3.03228
3	36.7	3.01154
3	36.8	2.9908
3	36.9	2.97006
3	37	2.94932
3	37.1	2.92858
3	37.2	2.90784
3	37.3	2.8871
3	37.4	2.86636
3	37.5	2.84562
3	37.6	2.82488
3	37.7	2.80413
3	37.8	2.78339
3	37.9	2.76265
3	38	2.74191
3	38.1	2.72117
3	38.2	2.70043
3	38.3	2.67969
3	38.4	2.65895
3	38.5	2.63821
3	38.6	2.61747
3	38.7	2.59673
3	38.8	2.57599
3	38.9	2.55525
3	39	2.53451
3	39.1	2.51377
3	39.2	2.49303
3	39.3	2.47229
3	39.4	2.45155
3	39.5	2.43081
3	39.6	2.41007
3	39.7	2.38932
3	39.8	2.36858
3	39.9	2.34784
3	40	2.3271
3	40.1	2.30636
3	40.2	2.28562
3	40.3	2.26488
3	40.4	2.24414
3	40.5	2.2234
3	40.6	2.20266
3	40.7	2.18192
3	40.8	2.16118
3	40.9	2.14044
3	41	2.1197
3	41.1	2.09896
3	41.2	2.07822
3	41.3	2.05748
3	41.4	2.03674
3	41.5	2.016
3	41.6	1.99526
3	41.7	1.97451
3	41.8	1.95377
3	41.9	1.93303
3	42	1.91229
3	42.1	1.89155
3	42.2	1.87081
3	42.3	1.85007
3	42.4	1.82933
3	42.5	1.80859
3	42.6	1.78785
3	42.7	1.76711
3	42.8	1.74637
3	42.9	1.72563
3	43	1.70489
3	43.1	1.68415
3	43.2	1.66341
3	43.3	1.64267
3	43.4	1.62193
3	43.5	1.60119
3	43.6	1.58045
3	43.7	1.5597
3	43.8	1.53896
3	43.9	1.51822
3	44	1.49748
3	44.1	1.47674
3	44.2	1.456
3	44.3	1.43526
3	44.4	1.41452
3	44.5	1.39378
3	44.6	1.37304
3	44.7	1.3523
3	44.8	1.33156
3	44.9	1.31082
3	45	1.29008
4	0	-5
4	0.1	2.25563
4	0.2	2.67536
4	0.3	2.8719
4	0.4	2.99476
4	0.5	3.08917
4	0.6	3.17262
4	0.7	3.25211
4	0.8	3.3303
4	0.9	3.40812
4	1	3.48585
4	1.1	3.56357
4	1.2	3.6413
4	1.3	3.71904
4	1.4	3.79678
4	1.5	3.87452
4	1.6	3.95225
4	1.7	4.02999
4	1.8	4.10773
4	1.9	4.18547
4	2	4.2632
4	2.1	4.34094
4	2.2	4.41867
4	2.3	4.4964
4	2.4	4.57413
4	2.5	4.65185
4	2.6	4.72957
4	2.7	4.80729
4	2.8	4.885
4	2.9	4.96271
4	3	5.04041
4	3.1	5.1181
4	3.2	5.19578
4	3.3	5.27346
4	3.4	5.35111
4	3.5	5.42875
4	3.6	5.50637
4	3.7	5.58397
4	3.8	5.66154
4	3.9	5.73907
4	4	5.81656
4	4.1	5.894
4	4.2	5.97139
4	4.3	6.04871
4	4.4	6.12594
4	4.5	6.20307
4	4.6	6.28009
4	4.7	6.35696
4	4.8	6.43367
4	4.9	6.51017
4	5	6.58644
4	5.1	6.66242
4	5.2	6.73806
4	5.3	6.8133
4	5.4	6.88807
4	5.5	6.96227
4	5.6	7.0358
4	5.7	7.10855
4	5.8	7.18038
4	5.9	7.25113
4	6	7.32062
4	6.1	7.38864
4	6.2	7.45498
4	6.3	7.51936
4	6.4	7.58152
4	6.5	7.64117
4	6.6	7.69799
4	6.7	7.75165
4	6.8	7.80186
4	6.9	7.84829
4	7	7.89067
4	7.1	7.92875
4	7.2	7.96234
4	7.3	7.99131
4	7.4	8.01557
4	7.5	8.03514
4	7.6	8.05009
4	7.7	8.06055
4	7.8	8.0667
4	7.9	8.0688
4	8	8.06712
4	8.1	8.06194
4	8.2	8.05358
4	8.3	8.04234
4	8.4	8.02853
4	8.5	8.01242
4	8.6	7.99429
4	8.7	7.97438
4	8.8	7.95291
4	8.9	7.93009
4	9	7.9061
4	9.1	7.8811
4	9.2	7.85522
4	9.3	7.82858
4	9.4	7.80129
4	9.5	7.77343
4	9.6	7.7451
4	9.7	7.71634
4	9.8	7.68723
4	9.9	7.65781
4	10	7.62811
4	10.1	7.59819
4	10.2	7.56806
4	10.3	7.53775
4	10.4	7.50729
4	10.5	7.47669
4	10.6	7.44597
4	10.7	7.41515
4	10.8	7.38424
4	10.9	7.35324
4	11	7.32218
4	11.1	7.29105
4	11.2	7.25986
4	11.3	7.22862
4	11.4	7.19733
4	11.5	7.166
4	11.6	7.13464
4	11.7	7.10324
4	11.8	7.07181
4	11.9	7.04036
4	12	7.00888
4	12.1	6.97737
4	12.2	6.94585
4	12.3	6.9143
4	12.4	6.88274
4	12.5	6.85117
4	12.6	6.81958
4	12.7	6.78798
4	12.8	6.75636
4	12.9	6.72474
4	13	6.6931
4	13.1	6.66145
4	13.2	6.6298
4	13.3	6.59814
4	13.4	6.56647
4	13.5	6.53479
4	13.6	6.50311
4	13.7	6.47142
4	13.8	6.43973
4	13.9	6.40803
4	14	6.37633
4	14.1	6.34463
4	14.2	6.31292
4	14.3	6.2812
4	14.4	6.24948
4	14.5	6.21776
4	14.6	6.18604
4	14.7	6.15432
4	14.8	6.12259
4	14.9	6.09086
4	15	6.05913
4	15.1	6.02739
4	15.2	5.99566
4	15.3	5.96392
4	15.4	5.93218
4	15.5	5.90044
4	15.6	5.8687
4	15.7	5.83696
4	15.8	5.80521
4	15.9	5.77347
4	16	5.74172
4	16.1	5.70997
4	16.2	5.67823
4	16.3	5.64648
4	16.4	5.61473
4	16.5	5.58298
4	16.6	5.55123
4	16.7	5.51948
4	16.8	5.48772
4	16.9	5.45597
4	17	5.42422
4	17.1	5.39247
4	17.2	5.36071
4	17.3	5.32896
4	17.4	5.2972
4	17.5	5.26545
4	17.6	5.23369
4	17.7	5.20194
4	17.8	5.17018
4	17.9	5.13843
4	18	5.10667
4	18.1	5.07492
4	18.2	5.04316
4	18.3	5.0114
4	18.4	4.97965
4	18.5	4.94789
4	18.6	4.91613
4	18.7	4.88438
4	18.8	4.85262
4	18.9	4.82086
4	19	4.7891
4	19.1	4.75735
4	19.2	4.72559
4	19.3	4.69383
4	19.4	4.66207
4	19.5	4.63032
4	19.6	4.59856
4	19.7	4.5668
4	19.8	4.53504
4	19.9	4.50328
4	20	4.47152
4	20.1	4.43977
4	20.2	4.40801
4	20.3	4.37625
4	20.4	4.34449
4	20.5	4.31273
4	20.6	4.28097
4	20.7	4.24922
4	20.8	4.21746
4	20.9	4.1857
4	21	4.15394
4	21.1	4.12218
4	21.2	4.09042
4	21.3	4.05867
4	21.4	4.02691
4	21.5	3.99515
4	21.6	3.96339
4	21.7	3.93163
4	21.8	3.89987
4	21.9	3.86811
4	22	3.83635
4	22.1	3.8046
4	22.2	3.77284
4	22.3	3.74108
4	22.4	3.70932
4	22.5	3.67756
4	22.6	3.6458
4	22.7	3.61404
4	22.8	3.58228
4	22.9	3.55053
4	23	3.51877
4	23.1	3.48701
4	23.2	3.45525
4	23.3	3.42349
4	23.4	3.39173
4	23.5	3.35997
4	23.6	3.32821
4	23.7	3.29646
4	23.8	3.2647
4	23.9	3.23294
4	24	3.20118
4	24.1	3.16942
4	24.2	3.13766
4	24.3	3.1059
4	24.4	3.07414
4	24.5	3.04239
4	24.6	3.01063
4	24.7	2.97887
4	24.8	2.94711
4	24.9	2.91535
4	25	2.88359
4	25.1	2.85183
4	25.2	2.82007
4	25.3	2.78831
4	25.4	2.75656
4	25.5	2.7248
4	25.6	2.69304
4	25.7	2.66128
4	25.8	2.62952
4	25.9	2.59776
4	26	2.566
4	26.1	2.53424
4	26.2	2.50248
4	26.3	2.47073
4	26.4	2.43897
4	26.5	2.40721
4	26.6	2.37545
4	26.7	2.34369
4	26.8	2.31193
4	26.9	2.28017
4	27	2.24841
4	27.1	2.21666
4	27.2	2.1849
4	27.3	2.15314
4	27.4	2.12138
4	27.5	2.08962
4	27.6	2.05786
4	27.7	2.0261
4	27.8	1.99434
4	27.9	1.96258
4	28	1.93083
4	28.1	1.89907
4	28.2	1.86731
4	28.3	1.83555
4	28.4	1.80379
4	28.5	1.77203
4	28.6	1.74027
4	28.7	1.70851
4	28.8	1.67675
4	28.9	1.645
4	29	1.61324
4	29.1	1.58148
4	29.2	1.54972
4	29.3	1.51796
4	29.4	1.4862
4	29.5	1.45444
4	29.6	1.42268
4	29.7	1.39093
4	29.8	1.35917
4	29.9	1.32741
4	30	1.29565
4	30.1	1.26389
4	30.2	1.23213
4	30.3	1.20037
4	30.4	1.16861
4	30.5	1.13685
4	30.6	1.1051
4	30.7	1.07334
4	30.8	1.04158
4	30.9	1.00982
4	31	0.97806
4	31.1	0.946301
4	31.2	0.914542
4	31.3	0.882784
4	31.4	0.851025
4	31.5	0.819266
4	31.6	0.787507
4	31.7	0.755748
4	31.8	0.723989
4	31.9	0.69223
4	32	0.660472
4	32.1	0.628713
4	32.2	0.596954
4	32.3	0.565195
4	32.4	0.533436
4	32.5	0.501677
4	32.6	0.469918
4	32.7	0.43816
4	32.8	0.406401
4	32.9	0.374642
4	33	0.342883
4	33.1	0.311124
4	33.2	0.279365
4	33.3	0.247606
4	33.4	0.215848
4	33.5	0.184089
4	33.6	0.15233
4	33.7	0.120571
4	33.8	0.0888122
4	33.9	0.0570534
4	34	0.0252945
4	34.1	-0.00646434
4	34.2	-0.0382232
4	34.3	-0.069982
4	34.4	-0.101741
4	34.5	-0.1335
4	34.6	-0.165259
4	34.7	-0.197017
4	34.8	-0.228776
4	34.9	-0.260535
4	35	-0.292294
4	35.1	-0.324053
4	35.2	-0.355812
4	35.3	-0.387571
4	35.4	-0.419329
4	35.5	-0.451088
4	35.6	-0.482847
4	35.7	-0.514606
4	35.8	-0.546365
4	35.9	-0.578124
4	36	-0.609883
4	36.1	-0.641641
4	36.2	-0.6734
4	36.3	-0.705159
4	36.4	-0.736918
4	36.5	-0.768677
4	36.6	-0.800436
4	36.7	-0.832195
4	36.8	-0.863953
4	36.9	-0.895712
4	37	-0.927471
4	37.1	-0.95923
4	37.2	-0.990989
4	37.3	-1.02275
4	37.4	-1.05451
4	37.5	-1.08627
4	37.6	-1.11802
4	37.7	-1.14978
4	37.8	-1.18154
4	37.9	-1.2133
4	38	-1.24506
4	38.1	-1.27682
4	38.2	-1.30858
4	38.3	-1.34034
4	38.4	-1.3721
4	38.5	-1.40385
4	38.6	-1.43561
4	38.7	-1.46737
4	38.8	-1.49913
4	38.9	-1.53089
4	39	-1.56265
4	39.1	-1.59441
4	39.2	-1.62617
4	39.3	-1.65792
4	39.4	-1.68968
4	39.5	-1.72144
4	39.6	-1.7532
4	39.7	-1.78496
4	39.8	-1.81672
4	39.9	-1.84848
4	40	-1.88024
4	40.1	-1.912
4	40.2	-1.94375
4	40.3	-1.97551
4	40.4	-2.00727
4	40.5	-2.03903
4	40.6	-2.07079
4	40.7	-2.10255
4	40.8	-2.13431
4	40.9	-2.16607
4	41	-2.19783
4	41.1	-2.22958
4	41.2	-2.26134
4	41.3	-2.2931
4	41.4	-2.32486
4	41.5	-2.35662
4	41.6	-2.38838
4	41.7	-2.42014
4	41.8	-2.4519
4	41.9	-2.48365
4	42	-2.51541
4	42.1	-2.54717
4	42.2	-2.57893
4	42.3	-2.61069
4	42.4	-2.64245
4	42.5	-2.67421
4	42.6	-2.70597
4	42.7	-2.73773
4	42.8	-2.76948
4	42.9	-2.80124
4	43	-2.833
4	43.1	-2.86476
4	43.2	-2.89652
4	43.3	-2.92828
4	43.4	-2.96004
4	43.5	-2.9918
4	43.6	-3.02356
4	43.7	-3.05531
4	43.8	-3.08707
4	43.9	-3.11883
4	44	-3.15059
4	44.1	-3.18235
4	44.2	-3.21411
4	44.3	-3.24587
4	44.4	-3.27762
4	44.5	-3.30938
4	44.6	-3.34114
4	44.7	-3.3729
4	44.8	-3.40466
4	44.9	-3.43641
4	45	-3.46817
5	0	-5
5	0.1	2.24886
5	0.2	2.66892
5	0.3	2.86356
5	0.4	2.98177
5	0.5	3.06901
5	0.6	3.1434
5	0.7	3.21263
5	0.8	3.27989
5	0.9	3.34647
5	1	3.41283
5	1.1	3.47913
5	1.2	3.54541
5	1.3	3.61169
5	1.4	3.67797
5	1.5	3.74426
5	1.6	3.81054
5	1.7	3.87683
5	1.8	3.94312
5	1.9	4.0094
5	2	4.07568
5	2.1	4.14197
5	2.2	4.20825
5	2.3	4.27453
5	2.4	4.34081
5	2.5	4.40709
5	2.6	4.47337
5	2.7	4.53965
5	2.8	4.60592
5	2.9	4.67219
5	3	4.73846
5	3.1	4.80473
5	3.2	4.87099
5	3.3	4.93725
5	3.4	5.0035
5	3.5	5.06975
5	3.6	5.13599
5	3.7	5.20223
5	3.8	5.26845
5	3.9	5.33467
5	4	5.40087
5	4.1	5.46706
5	4.2	5.53323
5	4.3	5.59939
5	4.4	5.66552
5	4.5	5.73163
5	4.6	5.7977
5	4.7	5.86375
5	4.8	5.92975
5	4.9	5.9957
5	5	6.0616
5	5.1	6.12744
5	5.2	6.1932
5	5.3	6.25888
5	5.4	6.32445
5	5.5	6.38991
5	5.6	6.45524
5	5.7	6.52041
5	5.8	6.58539
5	5.9	6.65017
5	6	6.7147
5	6.1	6.77894
5	6.2	6.84286
5	6.3	6.90641
5	6.4	6.96951
5	6.5	7.03211
5	6.6	7.09413
5	6.7	7.15549
5	6.8	7.21609
5	6.9	7.27582
5	7	7.33456
5	7.1	7.39218
5	7.2	7.44853
5	7.3	7.50345
5	7.4	7.55678
5	7.5	7.60832
5	7.6	7.65788
5	7.7	7.70528
5	7.8	7.7503
5	7.9	7.79275
5	8	7.83245
5	8.1	7.86921
5	8.2	7.90288
5	8.3	7.93331
5	8.4	7.96042
5	8.5	7.98412
5	8.6	8.00439
5	8.7	8.02123
5	8.8	8.03469
5	8.9	8.04483
5	9	8.05178
5	9.1	8.05567
5	9.2	8.05666
5	9.3	8.05492
5	9.4	8.05066
5	9.5	8.04405
5	9.6	8.03529
5	9.7	8.02458
5	9.8	8.0121
5	9.9	7.99802
5	10	7.98251
5	10.1	7.96573
5	10.2	7.9478
5	10.3	7.92887
5	10.4	7.90904
5	10.5	7.88842
5	10.6	7.8671
5	10.7	7.84517
5	10.8	7.82269
5	10.9	7.79974
5	11	7.77636
5	11.1	7.75261
5	11.2	7.72853
5	11.3	7.70416
5	11.4	7.67953
5	11.5	7.65468
5	11.6	7.62962
5	11.7	7.60438
5	11.8	7.57898
5	11.9	7.55344
5	12	7.52777
5	12.1	7.50198
5	12.2	7.47609
5	12.3	7.45011
5	12.4	7.42405
5	12.5	7.39791
5	12.6	7.3717
5	12.7	7.34543
5	12.8	7.3191
5	12.9	7.29272
5	13	7.26629
5	13.1	7.23982
5	13.2	7.21332
5	13.3	7.18677
5	13.4	7.1602
5	13.5	7.13359
5	13.6	7.10696
5	13.7	7.0803
5	13.8	7.05361
5	13.9	7.02691
5	14	7.00019
5	14.1	6.97344
5	14.2	6.94668
5	14.3	6.91991
5	14.4	6.89311
5	14.5	6.86631
5	14.6	6.83949
5	14.7	6.81266
5	14.8	6.78582
5	14.9	6.75897
5	15	6.73211
5	15.1	6.70524
5	15.2	6.67837
5	15.3	6.65148
5	15.4	6.62459
5	15.5	6.59769
5	15.6	6.57079
5	15.7	6.54388
5	15.8	6.51696
5	15.9	6.49004
5	16	6.46311
5	16.1	6.43618
5	16.2	6.40925
5	16.3	6.38231
5	16.4	6.35537
5	16.5	6.32842
5	16.6	6.30147
5	16.7	6.27452
5	16.8	6.24757
5	16.9	6.22061
5	17	6.19365
5	17.1	6.16669
5	17.2	6.13972
5	17.3	6.11276
5	17.4	6.08579
5	17.5	6.05882
5	17.6	6.03185
5	17.7	6.00487
5	17.8	5.9779
5	17.9	5.95092
5	18	5.92395
5	18.1	5.89697
5	18.2	5.86999
5	18.3	5.84301
5	18.4	5.81602
5	18.5	5.78904
5	18.6	5.76206
5	18.7	5.73507
5	18.8	5.70809
5	18.9	5.6811
5	19	5.65412
5	19.1	5.62713
5	19.2	5.60014
5	19.3	5.57315
5	19.4	5.54616
[truncated: 22,355 more rows]

## Sheet: Fig3BC
ID	incub	TTP	diff
1	7	8.9	2
2	9	10.6	2
3	11	11.1	0
4	1	7.9	7
5	8	9.2	1
6	4	6.9	3
7	4	9.3	5
8	10	10.8	1
9	6	7.6	2
10	6	8.3	2
11	5	10.7	6
12	7	9.9	3
13	3	8.4	5
14	12	7.5	-4
15	7	11.7	5
16	8	8.4	0
17	2	10.1	8
18	3	11.1	8
19	9	9.1	0
20	6	5.6	0
21	10	9.8	0
22	5	10.4	5
23	6	8.3	2
24	8	11.6	4
25	7	6.4	-1
26	8	12.4	4
27	0	8.7	9
28	4	7.8	4
29	4	11.5	8
30	5	7.3	2
31	6	7.7	2
32	3	15.8	13
33	11	9.8	-1
34	6	7.9	2
35	2	7.9	6
36	10	8.9	-1
37	6	7.1	1
38	10	8.4	-2
39	6	9.8	4
40	14	12.7	-1
41	6	8.4	2
42	6	9.9	4
43	13	11.4	-2
44	0	7.7	8
45	3	7.7	5
46	10	8.5	-2
47	6	5.9	0
48	6	8.8	3
49	7	10.7	4
50	8	8.3	0
51	4	10.8	7
52	2	8.5	6
53	3	6.8	4
54	11	9.7	-1
