# Supplementary material for: Early administration of tecovirimat shortens the time to mpox clearance in a model of human infection
Source: PLoS Biol. 2023 Dec 21;21(12):e3002249. doi: 10.1371/journal.pbio.3002249 (PMC10734935; doi:10.1371/journal.pbio.3002249)
Supplement: S1 Data — Data for Figs 1–4, S1, S3, S5, S6 and S8–S10. Data A in S1 Data (Data description for Fig 1). dosekg: dose (mg) received per kg body weight; time: time postinfection (days); eps, eps05, eps95: median, 5th, and 95th percentile, respectively, for antiviral effect (numeric between 0 and 1); lvl, lvl05, lvl95: median, 5th, and 95th percentile, respectively, for blood viral load (log10 copies/mL). Data B in S1 Data (Data description for Fig 2). dose: dose received (mg); time: time postinfection (days); cc, cc05, cc95: median, 5th, and 95th percentile, respectively, for tecovirimat plasma concentrations (ng/mL); eps, eps05, eps95: median, 5th, and 95th percentile, respectively, for antiviral effect (numeric between 0 and 1). Data C in S1 Data (Data description for Fig 3). ID: subject identity; time: time postinfection (days); incub: time of symptom onset (days postinfection); lvl: lesion viral load (log10 copies/mL); cens: 0 for observed value above the limit of detection (2.9 log10 copies/mL), 1 otherwise; TTP: time to viral peak (days postinfection); diff: delay between viral peak and symptom onset (days). Data D in S1 Data (Data description for Fig 4). initday: time of treatment initiation; dose: dose received; maxvl05, maxvl50, maxvl95: 5th, 50th, and 95th percentile, respectively, for peak viral load (log10 copies/mL); TTP05, TTP50, TTP95: 5th, 50th, and 95th percentile, respectively, for time to viral peak (days postinfection); lloq2.9q05, lloq2.9q50, lloq2.9q95: 5th, 50th, and 95th percentile, respectively, for time to undetectable virus by qPCR (days postinfection); lloq6.5q05, lloq6.5q50, lloq6.5q95: 5th, 50th, and 95th percentile, respectively, for time to undetectable virus by viral culture (days postinfection); dur6.5q05, dur6.5q50, dur6.5q95: 5th, 50th, and 95th percentile, respectively, for duration of positive viral culture (days). Data E in S1 Data (Data description for S1 Fig). ID: animal identity; time: time postinfection (days); lvl: blood viral load (l [file pbio.3002249.s001.zip › DataToEditors/Data_D.xlsx]

## Sheet: Fig4
initday	dose	maxvl05	maxvl50	maxvl95	TTP05	TTP50	TTP95	lloq2.9q05	lloq2.9q50	lloq2.9q95	lloq6.5q05	lloq6.5q50	lloq6.5q95	dur6.5q05	dur6.5q50	dur6.5q95
No treatment	No treatment	7.61795859411114	8.02625679573629	8.46799722424377	6	8.95	13.8	18.595	29	45.01	10.2	15.6	24.1	6	9.9	16.2
Post-exposure prophylaxis (0 dpi)	400 mg bid	6.10654369630049	6.78146892129775	7.48226725887992	5.8	8.6	13.2	15	23.4	37.305	6.9	10.3	15.5	0	2.8	7
Post-exposure prophylaxis (0 dpi)	600 mg bid	5.93484307621852	6.61426226379957	7.33754114725995	5.8	8.6	13.105	14.595	22.7	36.21	6.6	9.8	14.705	0	1.6	6
Post-exposure prophylaxis (0 dpi)	600 mg tid	5.76624439497996	6.45018670872737	7.18742306750762	5.8	8.5	13.105	14.1	22.1	35.21	6.2	9.3	14.3	0	1.41553435639707e-15	5
Treatment at symptom onset	400 mg bid	6.35939496380111	7.36506416610651	8.26210046849867	5.9	8.45	13.005	15.595	23.5	37.21	7.995	11.7	16.5	5.27355936696949e-16	5.6	9.2
Treatment at symptom onset	600 mg bid	6.18784938732166	7.24983398024448	8.25886369927829	5.8	8.4	12.905	15.2	22.85	36.02	7.7	11.3	15.8	0	5	8.6
Treatment at symptom onset	600 mg tid	6.08740536513334	7.27960987633671	8.29323873757978	5.9	8.1	12.705	14.9	22.2	35.205	7.3	10.8	15.3	0	4.7	8.6
