# Supplementary material for: Early administration of tecovirimat shortens the time to mpox clearance in a model of human infection
Source: PLoS Biol. 2023 Dec 21;21(12):e3002249. doi: 10.1371/journal.pbio.3002249 (PMC10734935; doi:10.1371/journal.pbio.3002249)
Supplement: S1 Data — Data for Figs 1–4, S1, S3, S5, S6 and S8–S10. Data A in S1 Data (Data description for Fig 1). dosekg: dose (mg) received per kg body weight; time: time postinfection (days); eps, eps05, eps95: median, 5th, and 95th percentile, respectively, for antiviral effect (numeric between 0 and 1); lvl, lvl05, lvl95: median, 5th, and 95th percentile, respectively, for blood viral load (log10 copies/mL). Data B in S1 Data (Data description for Fig 2). dose: dose received (mg); time: time postinfection (days); cc, cc05, cc95: median, 5th, and 95th percentile, respectively, for tecovirimat plasma concentrations (ng/mL); eps, eps05, eps95: median, 5th, and 95th percentile, respectively, for antiviral effect (numeric between 0 and 1). Data C in S1 Data (Data description for Fig 3). ID: subject identity; time: time postinfection (days); incub: time of symptom onset (days postinfection); lvl: lesion viral load (log10 copies/mL); cens: 0 for observed value above the limit of detection (2.9 log10 copies/mL), 1 otherwise; TTP: time to viral peak (days postinfection); diff: delay between viral peak and symptom onset (days). Data D in S1 Data (Data description for Fig 4). initday: time of treatment initiation; dose: dose received; maxvl05, maxvl50, maxvl95: 5th, 50th, and 95th percentile, respectively, for peak viral load (log10 copies/mL); TTP05, TTP50, TTP95: 5th, 50th, and 95th percentile, respectively, for time to viral peak (days postinfection); lloq2.9q05, lloq2.9q50, lloq2.9q95: 5th, 50th, and 95th percentile, respectively, for time to undetectable virus by qPCR (days postinfection); lloq6.5q05, lloq6.5q50, lloq6.5q95: 5th, 50th, and 95th percentile, respectively, for time to undetectable virus by viral culture (days postinfection); dur6.5q05, dur6.5q50, dur6.5q95: 5th, 50th, and 95th percentile, respectively, for duration of positive viral culture (days). Data E in S1 Data (Data description for S1 Fig). ID: animal identity; time: time postinfection (days); lvl: blood viral load (l [file pbio.3002249.s001.zip › DataToEditors/Data_E.xlsx]

## Sheet: S1_LVL_obs
ID	time	lvl	cens	dosekg
1001	0	6.40426	0	0
1001	3	4.2214	0	0
1001	6	6.28405	0	0
1001	9	3.20952	0	0
1001	12	7.35347	0	0
1002	0	6.24633	0	0
1002	3	5.0942	0	0
1002	6	6.65418	0	0
1002	9	7.86034	0	0
1002	12	7.92012	0	0
1003	0	6.31387	0	0
1003	3	4.89545	0	0
1003	6	6.54572	0	0
1003	9	7.53275	0	0
1003	12	7.43669	0	0
1003	13	6.76118	0	0
1004	0	6.61278	0	0
1004	3	4.58603	0	0
1004	6	6.45939	0	0
1004	9	7.10494	0	0
1004	12	6.93852	0	0
1004	15	8.07028	0	0
1004	16	6.775	0	0
1005	0	6.42597	0	0
1005	3	5.53561	0	0
1005	6	5.84798	0	0
1005	9	6.84198	0	0
1005	12	6.98408	0	0
1006	0	6.41664	0	0
1006	3	5.03209	0	0
1006	6	6.02134	0	0
1006	9	7.36047	0	0
1006	12	6.92788	0	0
1006	14	6.7456	0	0
2001	0	6.45687	0	3
2001	3	4.35558	0	3
2001	6	5.64872	0	3
2001	9	5.82952	0	3
2001	12	4.95729	0	3
2001	15	3.87274	0	3
2001	18	3.91009	0	3
2001	21	3.46337	0	3
2001	24	3	1	3
2001	28	3	1	3
2002	0	6.24879	0	3
2002	3	4.81783	0	3
2002	6	5.33983	0	3
2002	9	5.01185	0	3
2002	12	5.79634	0	3
2002	15	3.8657	0	3
2002	18	3.53991	0	3
2002	21	3.67213	0	3
2002	24	3.20828	0	3
2002	28	3	1	3
2003	0	6.10065	0	3
2003	3	4.89445	0	3
2003	6	7.1683	0	3
2003	9	6.5611	0	3
2003	12	5.5559	0	3
2003	15	3.79865	0	3
2003	18	3.59632	0	3
2003	21	3.51709	0	3
2003	24	3	1	3
2003	28	3	1	3
2004	0	6.61349	0	3
2004	3	4.84814	0	3
2004	6	6.52934	0	3
2004	9	5.86609	0	3
2004	12	4.89209	0	3
2004	15	4.84962	0	3
2004	18	4.11556	0	3
2004	21	3.3035	0	3
2004	24	3	1	3
2004	28	3	1	3
2005	0	6.82737	0	3
2005	3	4.57557	0	3
2005	6	5.93366	0	3
2005	9	5.31667	0	3
2005	12	4.61944	0	3
2005	15	4.33733	0	3
2005	18	4.15587	0	3
2005	21	3.80486	0	3
2005	24	3.78436	0	3
2005	28	3.51494	0	3
2006	0	6.73719	0	3
2006	3	4.64242	0	3
2006	6	4.95085	0	3
2006	9	4.82304	0	3
2006	12	3.72835	0	3
2006	15	4.4216	0	3
2006	18	3.90528	0	3
2006	21	3	1	3
2006	24	3	1	3
2006	28	3	1	3
3001	0	6.47664	0	10
3001	3	4.2214	0	10
3001	6	4.54398	0	10
3001	9	3.88201	0	10
3001	12	4.21544	0	10
3001	15	3	1	10
3001	18	4.1175	0	10
3001	21	3.70605	0	10
3001	24	3	1	10
3001	28	3	1	10
3002	0	6.56545	0	10
3002	3	5.0942	0	10
3002	6	6.00942	0	10
3002	9	4.84776	0	10
3002	12	4.36541	0	10
3002	15	4.38684	0	10
3002	18	4.19362	0	10
3002	21	4.01804	0	10
3002	24	3.67055	0	10
3002	28	3.89505	0	10
3003	0	6.68034	0	10
3003	3	4.89545	0	10
3003	6	5.43453	0	10
3003	9	4.55968	0	10
3003	12	4.31503	0	10
3003	15	4.4135	0	10
3003	18	4.04811	0	10
3003	21	3.9245	0	10
3003	24	4.05627	0	10
3003	28	3.93078	0	10
3004	0	6.52892	0	10
3004	3	4.58603	0	10
3004	6	4.6529	0	10
3004	9	3.71871	0	10
3004	12	3.98823	0	10
3004	15	4.1232	0	10
3004	18	3.68643	0	10
3004	21	4.00072	0	10
3004	24	3	1	10
3004	28	3	1	10
3005	0	6.27799	0	10
3005	3	5.53561	0	10
3005	6	4.77441	0	10
3005	9	4.05802	0	10
3005	12	3.92699	0	10
3005	15	4.1858	0	10
3005	18	3	1	10
3005	21	3.66118	0	10
3005	24	3	1	10
3005	28	3	1	10
3006	0	6.4194	0	10
3006	3	5.03209	0	10
3006	6	6.82758	0	10
3006	9	6.00526	0	10
3006	12	5.43256	0	10
3006	15	4.82941	0	10
3006	18	4.09664	0	10
3006	21	4.05944	0	10
3006	24	3.48619	0	10
3006	28	3.53233	0	10
4001	0	6.20952	0	20
4001	3	5.09691	0	20
4001	6	6.11394	0	20
4001	9	5.14881	0	20
4001	12	4.96015	0	20
4001	15	3.77134	0	20
4001	18	3.60314	0	20
4001	21	3	1	20
4001	24	3	1	20
4001	28	3	1	20
4002	0	6.06819	0	20
4002	3	4.92686	0	20
4002	6	5.57015	0	20
4002	9	5.23637	0	20
4002	12	4.59915	0	20
4002	15	5.13354	0	20
4002	18	3.88423	0	20
4002	21	3.93591	0	20
4002	24	3.76521	0	20
4002	28	3.72909	0	20
4003	0	6.49462	0	20
4003	3	4.69577	0	20
4003	6	4.68812	0	20
4003	9	4.4319	0	20
4003	12	4.36673	0	20
4003	15	4.20862	0	20
4003	18	3.42272	0	20
4003	21	3	1	20
4003	24	3	1	20
4003	28	3	1	20
4004	0	6.52548	0	20
4004	3	5.11948	0	20
4004	6	6.20952	0	20
4004	9	4.69984	0	20
4004	12	4.19033	0	20
4004	15	4.22202	0	20
4004	18	3	1	20
4004	21	3	1	20
4004	24	3	1	20
4004	28	3.61667	0	20
4005	0	6.5272	0	20
4005	3	5.52027	0	20
4005	6	6.44716	0	20
4005	9	4.36486	0	20
4005	12	4.58244	0	20
4005	15	4.43243	0	20
4005	18	3.68416	0	20
4005	21	3.7967	0	20
4005	24	3.61037	0	20
4005	28	3	1	20
4006	0	6.66683	0	20
4006	3	5.33176	0	20
4006	6	5.37961	0	20
4006	9	4.51764	0	20
4006	12	4.43297	0	20
4006	15	4.37597	0	20
4006	18	4.00195	0	20
4006	21	3.09783	0	20
4006	24	3.79211	0	20
4006	28	3.76468	0	20

## Sheet: S1_LVL_pred
ID	time	lvl	dosekg
1001	2.22045e-16	6.27152	0
1001	3.02205e-16	6.27152	0
1001	4.11305e-16	6.27152	0
1001	5.59791e-16	6.27152	0
1001	7.61882e-16	6.27152	0
1001	1.03693e-15	6.27152	0
1001	1.41128e-15	6.27152	0
1001	1.92076e-15	6.27152	0
1001	2.61418e-15	6.27152	0
1001	3.55793e-15	6.27152	0
1001	4.84239e-15	6.27152	0
1001	6.59055e-15	6.27152	0
1001	8.96981e-15	6.27152	0
1001	1.2208e-14	6.27152	0
1001	1.66153e-14	6.27152	0
1001	2.26136e-14	6.27152	0
1001	3.07773e-14	6.27152	0
1001	4.18883e-14	6.27152	0
1001	5.70105e-14	6.27152	0
1001	7.7592e-14	6.27152	0
1001	1.05604e-13	6.27152	0
1001	1.43728e-13	6.27152	0
1001	1.95615e-13	6.27152	0
1001	2.66235e-13	6.27152	0
1001	3.62349e-13	6.27152	0
1001	4.93161e-13	6.27152	0
1001	6.71198e-13	6.27152	0
1001	9.13508e-13	6.27152	0
1001	1.2433e-12	6.27152	0
1001	1.69214e-12	6.27152	0
1001	2.30302e-12	6.27152	0
1001	3.13444e-12	6.27152	0
1001	4.26601e-12	6.27152	0
1001	5.80609e-12	6.27152	0
1001	7.90216e-12	6.27152	0
1001	1.07549e-11	6.27152	0
1001	1.46376e-11	6.27152	0
1001	1.99219e-11	6.27152	0
1001	2.7114e-11	6.27152	0
1001	3.69025e-11	6.27152	0
1001	5.02247e-11	6.27152	0
1001	6.83564e-11	6.27152	0
1001	9.30339e-11	6.27152	0
1001	1.2662e-10	6.27152	0
1001	1.72332e-10	6.27152	0
1001	2.34545e-10	6.27152	0
1001	3.19219e-10	6.27152	0
1001	4.34461e-10	6.27152	0
1001	5.91307e-10	6.27152	0
1001	8.04775e-10	6.27152	0
1001	1.09531e-09	6.27152	0
1001	1.49073e-09	6.27152	0
1001	2.0289e-09	6.27152	0
1001	2.76136e-09	6.27152	0
1001	3.75824e-09	6.27152	0
1001	5.11501e-09	6.27152	0
1001	6.96159e-09	6.27152	0
1001	9.4748e-09	6.27152	0
1001	1.28953e-08	6.27152	0
1001	1.75507e-08	6.27152	0
1001	2.38867e-08	6.27152	0
1001	3.25101e-08	6.27152	0
1001	4.42466e-08	6.27152	0
1001	6.02201e-08	6.27151	0
1001	8.19603e-08	6.27151	0
1001	1.11549e-07	6.27151	0
1001	1.51819e-07	6.27151	0
1001	2.06628e-07	6.27151	0
1001	2.81223e-07	6.27151	0
1001	3.82748e-07	6.27151	0
1001	5.20925e-07	6.27151	0
1001	7.08985e-07	6.27151	0
1001	9.64937e-07	6.27151	0
1001	1.31329e-06	6.2715	0
1001	1.7874e-06	6.2715	0
1001	2.43268e-06	6.27149	0
1001	3.31091e-06	6.27149	0
1001	4.50618e-06	6.27148	0
1001	6.13297e-06	6.27146	0
1001	8.34704e-06	6.27144	0
1001	1.13604e-05	6.27142	0
1001	1.54617e-05	6.27138	0
1001	2.10435e-05	6.27133	0
1001	2.86405e-05	6.27127	0
1001	3.898e-05	6.27118	0
1001	5.30523e-05	6.27105	0
1001	7.22048e-05	6.27089	0
1001	9.82716e-05	6.27066	0
1001	0.000133749	6.27035	0
1001	0.000182034	6.26993	0
1001	0.00024775	6.26936	0
1001	0.000337191	6.26859	0
1001	0.000458921	6.26753	0
1001	0.000624596	6.26609	0
1001	0.000850083	6.26413	0
1001	0.00115697	6.26146	0
1001	0.00157465	6.25784	0
1001	0.00214312	6.2529	0
1001	0.00291682	6.24618	0
1001	0.00396982	6.23703	0
1001	0.00540298	6.22458	0
1001	0.00735351	6.20764	0
1001	0.0100082	6.18458	0
1001	0.0136213	6.15319	0
1001	0.0185388	6.11048	0
1001	0.0252315	6.05235	0
1001	0.0343403	5.97324	0
1001	0.0467376	5.86562	0
1001	0.0636104	5.71928	0
1001	0.0865746	5.52062	0
1001	0.096	5.43938	0
1001	0.117829	5.2524	0
1001	0.160367	4.89818	0
1001	0.192	4.65464	0
1001	0.218261	4.47817	0
1001	0.288	4.20276	0
1001	0.297056	4.18943	0
1001	0.384	4.20638	0
1001	0.404297	4.22655	0
1001	0.48	4.30446	0
1001	0.550252	4.36729	0
1001	0.576	4.38752	0
1001	0.672	4.45192	0
1001	0.7489	4.49364	0
1001	0.768	4.50294	0
1001	0.864	4.54464	0
1001	0.96	4.57968	0
1001	1.01926	4.59878	0
1001	1.056	4.60984	0
1001	1.152	4.63635	0
1001	1.248	4.66009	0
1001	1.344	4.68169	0
1001	1.38723	4.69086	0
1001	1.44	4.70165	0
1001	1.536	4.7203	0
1001	1.632	4.73794	0
1001	1.728	4.75476	0
1001	1.824	4.77095	0
1001	1.88803	4.78145	0
1001	1.92	4.78662	0
1001	2.016	4.80188	0
1001	2.112	4.81682	0
1001	2.208	4.83149	0
1001	2.304	4.84595	0
1001	2.4	4.86024	0
1001	2.496	4.8744	0
1001	2.56964	4.88518	0
1001	2.592	4.88844	0
1001	2.688	4.9024	0
1001	2.784	4.91628	0
1001	2.88	4.9301	0
1001	2.976	4.94387	0
1001	3	4.94731	0
1001	3.072	4.95761	0
1001	3.168	4.97131	0
1001	3.264	4.98499	0
1001	3.36	4.99864	0
1001	3.456	5.01228	0
1001	3.49731	5.01814	0
1001	3.552	5.0259	0
1001	3.648	5.03951	0
1001	3.744	5.05311	0
1001	3.84	5.06669	0
1001	3.936	5.08027	0
1001	4.032	5.09384	0
1001	4.128	5.10741	0
1001	4.224	5.12097	0
1001	4.32	5.13452	0
1001	4.416	5.14807	0
1001	4.512	5.16161	0
1001	4.608	5.17515	0
1001	4.704	5.18868	0
1001	4.75987	5.19655	0
1001	4.8	5.2022	0
1001	4.896	5.21573	0
1001	4.992	5.22924	0
1001	5.088	5.24275	0
1001	5.184	5.25626	0
1001	5.28	5.26976	0
1001	5.376	5.28326	0
1001	5.472	5.29675	0
1001	5.568	5.31023	0
1001	5.664	5.32371	0
1001	5.76	5.33719	0
1001	5.856	5.35065	0
1001	5.952	5.36412	0
1001	6	5.37084	0
1001	6.048	5.37757	0
1001	6.144	5.39102	0
1001	6.24	5.40446	0
1001	6.336	5.4179	0
1001	6.432	5.43132	0
1001	6.47825	5.43779	0
1001	6.528	5.44475	0
1001	6.624	5.45816	0
1001	6.72	5.47156	0
1001	6.816	5.48496	0
1001	6.912	5.49835	0
1001	7.008	5.51173	0
1001	7.104	5.5251	0
1001	7.2	5.53846	0
1001	7.296	5.55182	0
1001	7.392	5.56516	0
1001	7.488	5.57849	0
1001	7.584	5.59181	0
1001	7.68	5.60513	0
1001	7.776	5.61843	0
1001	7.872	5.63172	0
1001	7.968	5.645	0
1001	8.064	5.65826	0
1001	8.16	5.67152	0
1001	8.256	5.68476	0
1001	8.352	5.69799	0
1001	8.448	5.7112	0
1001	8.544	5.7244	0
1001	8.64	5.73759	0
1001	8.736	5.75076	0
1001	8.81697	5.76186	0
1001	8.832	5.76392	0
1001	8.928	5.77706	0
1001	9	5.78691	0
1001	9.024	5.79019	0
1001	9.12	5.80329	0
1001	9.216	5.81639	0
1001	9.312	5.82946	0
1001	9.408	5.84252	0
1001	9.504	5.85555	0
1001	9.6	5.86857	0
1001	9.696	5.88157	0
1001	9.792	5.89455	0
1001	9.888	5.9075	0
1001	9.984	5.92044	0
1001	10.08	5.93335	0
1001	10.176	5.94624	0
1001	10.272	5.95911	0
1001	10.368	5.97195	0
1001	10.464	5.98477	0
1001	10.56	5.99756	0
1001	10.656	6.01033	0
1001	10.752	6.02306	0
1001	10.848	6.03577	0
1001	10.944	6.04845	0
1001	11.04	6.06111	0
1001	11.136	6.07373	0
1001	11.232	6.08632	0
1001	11.328	6.09887	0
1001	11.424	6.1114	0
1001	11.52	6.12389	0
1001	11.616	6.13635	0
1001	11.712	6.14877	0
1001	11.808	6.16115	0
1001	11.904	6.17349	0
1001	12	6.1858	0
1002	2.22045e-16	6.27152	0
1002	3.02205e-16	6.27152	0
1002	4.11305e-16	6.27152	0
1002	5.59791e-16	6.27152	0
1002	7.61882e-16	6.27152	0
1002	1.03693e-15	6.27152	0
1002	1.41128e-15	6.27152	0
1002	1.92076e-15	6.27152	0
1002	2.61418e-15	6.27152	0
1002	3.55793e-15	6.27152	0
1002	4.84239e-15	6.27152	0
1002	6.59055e-15	6.27152	0
1002	8.96981e-15	6.27152	0
1002	1.2208e-14	6.27152	0
1002	1.66153e-14	6.27152	0
1002	2.26136e-14	6.27152	0
1002	3.07773e-14	6.27152	0
1002	4.18883e-14	6.27152	0
1002	5.70105e-14	6.27152	0
1002	7.7592e-14	6.27152	0
1002	1.05604e-13	6.27152	0
1002	1.43728e-13	6.27152	0
1002	1.95615e-13	6.27152	0
1002	2.66235e-13	6.27152	0
1002	3.62349e-13	6.27152	0
1002	4.93161e-13	6.27152	0
1002	6.71198e-13	6.27152	0
1002	9.13508e-13	6.27152	0
1002	1.2433e-12	6.27152	0
1002	1.69214e-12	6.27152	0
1002	2.30302e-12	6.27152	0
1002	3.13444e-12	6.27152	0
1002	4.26601e-12	6.27152	0
1002	5.80609e-12	6.27152	0
1002	7.90216e-12	6.27152	0
1002	1.07549e-11	6.27152	0
1002	1.46376e-11	6.27152	0
1002	1.99219e-11	6.27152	0
1002	2.7114e-11	6.27152	0
1002	3.69025e-11	6.27152	0
1002	5.02247e-11	6.27152	0
1002	6.83564e-11	6.27152	0
1002	9.30339e-11	6.27152	0
1002	1.2662e-10	6.27152	0
1002	1.72332e-10	6.27152	0
1002	2.34545e-10	6.27152	0
1002	3.19219e-10	6.27152	0
1002	4.34461e-10	6.27152	0
1002	5.91307e-10	6.27152	0
1002	8.04775e-10	6.27152	0
1002	1.09531e-09	6.27152	0
1002	1.49073e-09	6.27152	0
1002	2.0289e-09	6.27152	0
1002	2.76136e-09	6.27152	0
1002	3.75824e-09	6.27152	0
1002	5.11501e-09	6.27152	0
1002	6.96159e-09	6.27152	0
1002	9.4748e-09	6.27152	0
1002	1.28953e-08	6.27152	0
1002	1.75507e-08	6.27152	0
1002	2.38867e-08	6.27152	0
1002	3.25101e-08	6.27152	0
1002	4.42466e-08	6.27152	0
1002	6.02201e-08	6.27151	0
1002	8.19603e-08	6.27151	0
1002	1.11549e-07	6.27151	0
1002	1.51819e-07	6.27151	0
1002	2.06628e-07	6.27151	0
1002	2.81223e-07	6.27151	0
1002	3.82748e-07	6.27151	0
1002	5.20925e-07	6.27151	0
1002	7.08985e-07	6.27151	0
1002	9.64937e-07	6.27151	0
1002	1.31329e-06	6.2715	0
1002	1.7874e-06	6.2715	0
1002	2.43268e-06	6.27149	0
1002	3.31091e-06	6.27149	0
1002	4.50618e-06	6.27148	0
1002	6.13297e-06	6.27146	0
1002	8.34704e-06	6.27144	0
1002	1.13604e-05	6.27142	0
1002	1.54617e-05	6.27138	0
1002	2.10435e-05	6.27133	0
1002	2.86405e-05	6.27127	0
1002	3.898e-05	6.27118	0
1002	5.30523e-05	6.27105	0
1002	7.22048e-05	6.27089	0
1002	9.82716e-05	6.27066	0
1002	0.000133749	6.27035	0
1002	0.000182034	6.26993	0
1002	0.00024775	6.26936	0
1002	0.000337191	6.26859	0
1002	0.000458921	6.26753	0
1002	0.000624596	6.26609	0
1002	0.000850083	6.26413	0
1002	0.00115697	6.26147	0
1002	0.00157465	6.25784	0
1002	0.00214312	6.2529	0
1002	0.00291682	6.24618	0
1002	0.00396982	6.23703	0
1002	0.00540298	6.22458	0
1002	0.00735351	6.20764	0
1002	0.0100082	6.18458	0
1002	0.0136213	6.1532	0
1002	0.0185388	6.11049	0
1002	0.0252315	6.05238	0
1002	0.0343403	5.97333	0
1002	0.0467376	5.86584	0
1002	0.0636104	5.71994	0
1002	0.0865746	5.52277	0
1002	0.096	5.44267	0
1002	0.117829	5.26036	0
1002	0.160367	4.93153	0
1002	0.192	4.73301	0
1002	0.218261	4.61624	0
1002	0.288	4.52723	0
1002	0.297056	4.5319	0
1002	0.384	4.6292	0
1002	0.404297	4.6544	0
1002	0.48	4.73856	0
1002	0.550252	4.80206	0
1002	0.576	4.82238	0
1002	0.672	4.8876	0
1002	0.7489	4.9309	0
1002	0.768	4.94074	0
1002	0.864	4.98593	0
1002	0.96	5.0258	0
1002	1.01926	5.04851	0
1002	1.056	5.06202	0
1002	1.152	5.09571	0
1002	1.248	5.12762	0
1002	1.344	5.15827	0
1002	1.38723	5.17176	0
1002	1.44	5.18803	0
1002	1.536	5.21714	0
1002	1.632	5.2458	0
1002	1.728	5.27412	0
1002	1.824	5.30221	0
1002	1.88803	5.32084	0
1002	1.92	5.33012	0
1002	2.016	5.3579	0
1002	2.112	5.38559	0
1002	2.208	5.41322	0
1002	2.304	5.44079	0
1002	2.4	5.46832	0
1002	2.496	5.49582	0
1002	2.56964	5.5169	0
1002	2.592	5.52329	0
1002	2.688	5.55075	0
1002	2.784	5.57819	0
1002	2.88	5.60561	0
1002	2.976	5.63302	0
1002	3	5.63987	0
1002	3.072	5.66041	0
1002	3.168	5.68779	0
1002	3.264	5.71516	0
1002	3.36	5.74251	0
1002	3.456	5.76985	0
1002	3.49731	5.78161	0
1002	3.552	5.79717	0
1002	3.648	5.82448	0
1002	3.744	5.85177	0
1002	3.84	5.87904	0
1002	3.936	5.90629	0
1002	4.032	5.93353	0
1002	4.128	5.96074	0
1002	4.224	5.98793	0
1002	4.32	6.0151	0
1002	4.416	6.04224	0
1002	4.512	6.06935	0
1002	4.608	6.09644	0
1002	4.704	6.12349	0
1002	4.75987	6.13922	0
1002	4.8	6.15052	0
1002	4.896	6.1775	0
1002	4.992	6.20445	0
1002	5.088	6.23136	0
1002	5.184	6.25823	0
1002	5.28	6.28506	0
1002	5.376	6.31184	0
1002	5.472	6.33856	0
1002	5.568	6.36524	0
1002	5.664	6.39186	0
1002	5.76	6.41842	0
1002	5.856	6.44491	0
1002	5.952	6.47134	0
1002	6	6.48452	0
1002	6.048	6.49769	0
1002	6.144	6.52397	0
1002	6.24	6.55017	0
1002	6.336	6.57629	0
1002	6.432	6.60231	0
1002	6.47825	6.61481	0
1002	6.528	6.62823	0
1002	6.624	6.65406	0
1002	6.72	6.67978	0
1002	6.816	6.70538	0
1002	6.912	6.73086	0
1002	7.008	6.75621	0
1002	7.104	6.78142	0
1002	7.2	6.8065	0
1002	7.296	6.83142	0
1002	7.392	6.85618	0
1002	7.488	6.88077	0
1002	7.584	6.90518	0
1002	7.68	6.92941	0
1002	7.776	6.95344	0
1002	7.872	6.97725	0
1002	7.968	7.00085	0
1002	8.064	7.02422	0
1002	8.16	7.04735	0
1002	8.256	7.07022	0
1002	8.352	7.09282	0
1002	8.448	7.11515	0
1002	8.544	7.13718	0
1002	8.64	7.1589	0
1002	8.736	7.18031	0
1002	8.81697	7.1981	0
1002	8.832	7.20137	0
1002	8.928	7.22209	0
1002	9	7.23739	0
1002	9.024	7.24245	0
1002	9.12	7.26243	0
1002	9.216	7.28201	0
1002	9.312	7.30118	0
1002	9.408	7.31993	0
1002	9.504	7.33825	0
1002	9.6	7.3561	0
1002	9.696	7.3735	0
1002	9.792	7.3904	0
1002	9.888	7.40682	0
1002	9.984	7.42272	0
1002	10.08	7.4381	0
1002	10.176	7.45294	0
1002	10.272	7.46723	0
1002	10.368	7.48096	0
1002	10.464	7.49412	0
1002	10.56	7.5067	0
1002	10.656	7.51869	0
1002	10.752	7.53008	0
1002	10.848	7.54087	0
1002	10.944	7.55104	0
1002	11.04	7.5606	0
1002	11.136	7.56953	0
1002	11.232	7.57784	0
1002	11.328	7.58552	0
1002	11.424	7.59257	0
1002	11.52	7.59899	0
1002	11.616	7.60479	0
1002	11.712	7.60997	0
1002	11.808	7.61452	0
1002	11.904	7.61846	0
1002	12	7.62179	0
1003	2.22045e-16	6.27152	0
1003	3.02399e-16	6.27152	0
1003	4.11832e-16	6.27152	0
1003	5.60868e-16	6.27152	0
1003	7.63836e-16	6.27152	0
1003	1.04026e-15	6.27152	0
1003	1.41671e-15	6.27152	0
1003	1.92939e-15	6.27152	0
1003	2.62761e-15	6.27152	0
1003	3.5785e-15	6.27152	0
1003	4.87349e-15	6.27152	0
1003	6.63713e-15	6.27152	0
1003	9.039e-15	6.27152	0
1003	1.23101e-14	6.27152	0
1003	1.67649e-14	6.27152	0
1003	2.28318e-14	6.27152	0
1003	3.10943e-14	6.27152	0
1003	4.23468e-14	6.27152	0
1003	5.76714e-14	6.27152	0
1003	7.85418e-14	6.27152	0
1003	1.06965e-13	6.27152	0
1003	1.45674e-13	6.27152	0
1003	1.9839e-13	6.27152	0
1003	2.70185e-13	6.27152	0
1003	3.6796e-13	6.27152	0
1003	5.01119e-13	6.27152	0
1003	6.82466e-13	6.27152	0
1003	9.29439e-13	6.27152	0
1003	1.26579e-12	6.27152	0
1003	1.72386e-12	6.27152	0
1003	2.34769e-12	6.27152	0
1003	3.19728e-12	6.27152	0
1003	4.35433e-12	6.27152	0
1003	5.93009e-12	6.27152	0
1003	8.07609e-12	6.27152	0
1003	1.09987e-11	6.27152	0
1003	1.49789e-11	6.27152	0
1003	2.03996e-11	6.27152	0
1003	2.77819e-11	6.27152	0
1003	3.78357e-11	6.27152	0
1003	5.15278e-11	6.27152	0
1003	7.01748e-11	6.27152	0
1003	9.55699e-11	6.27152	0
1003	1.30155e-10	6.27152	0
1003	1.77256e-10	6.27152	0
1003	2.41402e-10	6.27152	0
1003	3.28762e-10	6.27152	0
1003	4.47735e-10	6.27152	0
1003	6.09764e-10	6.27152	0
1003	8.30427e-10	6.27152	0
1003	1.13094e-09	6.27152	0
1003	1.54022e-09	6.27152	0
1003	2.09759e-09	6.27152	0
1003	2.85668e-09	6.27152	0
1003	3.89047e-09	6.27152	0
1003	5.29836e-09	6.27152	0
1003	7.21575e-09	6.27152	0
1003	9.82702e-09	6.27152	0
1003	1.33833e-08	6.27152	0
1003	1.82264e-08	6.27152	0
1003	2.48223e-08	6.27152	0
1003	3.38051e-08	6.27152	0
1003	4.60386e-08	6.27152	0
1003	6.26992e-08	6.27151	0
1003	8.5389e-08	6.27151	0
1003	1.1629e-07	6.27151	0
1003	1.58373e-07	6.27151	0
1003	2.15686e-07	6.27151	0
1003	2.93739e-07	6.27151	0
1003	4.00039e-07	6.27151	0
1003	5.44806e-07	6.27151	0
1003	7.41963e-07	6.27151	0
1003	1.01047e-06	6.27151	0
1003	1.37614e-06	6.2715	0
1003	1.87414e-06	6.2715	0
1003	2.55236e-06	6.27149	0
1003	3.47602e-06	6.27149	0
1003	4.73393e-06	6.27147	0
1003	6.44707e-06	6.27146	0
1003	8.78016e-06	6.27144	0
1003	1.19576e-05	6.27141	0
1003	1.62848e-05	6.27137	0
1003	2.2178e-05	6.27132	0
1003	3.02038e-05	6.27125	0
1003	4.11341e-05	6.27116	0
1003	5.60199e-05	6.27103	0
1003	7.62926e-05	6.27085	0
1003	0.000103902	6.27061	0
1003	0.000141502	6.27029	0
1003	0.000192709	6.26984	0
1003	0.000262448	6.26924	0
1003	0.000357423	6.26841	0
1003	0.000486769	6.26729	0
1003	0.000662922	6.26576	0
1003	0.000902823	6.26367	0
1003	0.00122954	6.26083	0
1003	0.00167449	6.25697	0
1003	0.00228046	6.2517	0
1003	0.00310572	6.24454	0
1003	0.00422963	6.23477	0
1003	0.00576027	6.22147	0
1003	0.00784482	6.20337	0
1003	0.0106837	6.1787	0
1003	0.01455	6.14512	0
1003	0.0198154	6.09939	0
1003	0.0269863	6.03712	0
1003	0.0367522	5.95236	0
1003	0.0500522	5.83705	0
1003	0.0681652	5.68048	0
1003	0.0928331	5.46898	0
1003	0.104	5.37442	0
1003	0.126428	5.18853	0
1003	0.17218	4.84398	0
1003	0.208	4.6399	0
1003	0.234489	4.54479	0
1003	0.312	4.50283	0
1003	0.319347	4.50928	0
1003	0.416	4.62359	0
1003	0.434914	4.64548	0
1003	0.52	4.73119	0
1003	0.592302	4.78945	0
1003	0.624	4.8117	0
1003	0.728	4.87433	0
1003	0.806646	4.9139	0
1003	0.832	4.9256	0
1003	0.936	4.96948	0
1003	1.04	5.00844	0
1003	1.09856	5.02882	0
1003	1.144	5.04404	0
1003	1.248	5.07733	0
1003	1.352	5.109	0
1003	1.456	5.13954	0
1003	1.49611	5.15108	0
1003	1.56	5.16927	0
1003	1.664	5.19842	0
1003	1.768	5.22717	0
1003	1.872	5.25562	0
1003	1.976	5.28385	0
1003	2.03753	5.30048	0
1003	2.08	5.31193	0
1003	2.184	5.33988	0
1003	2.288	5.36775	0
1003	2.392	5.39554	0
1003	2.496	5.42328	0
1003	2.6	5.45098	0
1003	2.704	5.47863	0
1003	2.77487	5.49745	0
1003	2.808	5.50624	0
1003	2.912	5.53382	0
1003	3	5.55713	0
1003	3.016	5.56137	0
1003	3.12	5.58889	0
1003	3.224	5.61637	0
1003	3.328	5.64381	0
1003	3.432	5.67123	0
1003	3.536	5.6986	0
1003	3.64	5.72593	0
1003	3.744	5.75323	0
1003	3.77906	5.76242	0
1003	3.848	5.78048	0
1003	3.952	5.80768	0
1003	4.056	5.83483	0
1003	4.16	5.86193	0
1003	4.264	5.88898	0
1003	4.368	5.91596	0
1003	4.472	5.94289	0
1003	4.576	5.96974	0
1003	4.68	5.99653	0
1003	4.784	6.02324	0
1003	4.888	6.04987	0
1003	4.992	6.07641	0
1003	5.096	6.10287	0
1003	5.14663	6.11572	0
1003	5.2	6.12923	0
1003	5.304	6.15549	0
1003	5.408	6.18164	0
1003	5.512	6.20767	0
1003	5.616	6.23359	0
1003	5.72	6.25938	0
1003	5.824	6.28503	0
1003	5.928	6.31053	0
1003	6	6.32811	0
1003	6.032	6.33589	0
1003	6.136	6.36109	0
1003	6.24	6.38612	0
1003	6.344	6.41096	0
1003	6.448	6.43562	0
1003	6.552	6.46008	0
1003	6.656	6.48433	0
1003	6.76	6.50836	0
1003	6.864	6.53215	0
1003	6.968	6.5557	0
1003	7.00912	6.56494	0
1003	7.072	6.57899	0
1003	7.176	6.60201	0
1003	7.28	6.62475	0
1003	7.384	6.64719	0
1003	7.488	6.66932	0
1003	7.592	6.69112	0
1003	7.696	6.71258	0
1003	7.8	6.73369	0
1003	7.904	6.75442	0
1003	8.008	6.77477	0
1003	8.112	6.79472	0
1003	8.216	6.81425	0
1003	8.32	6.83335	0
1003	8.424	6.852	0
1003	8.528	6.87019	0
1003	8.632	6.88789	0
1003	8.736	6.90511	0
1003	8.84	6.92181	0
1003	8.944	6.938	0
1003	9	6.94649	0
1003	9.048	6.95364	0
1003	9.152	6.96874	0
1003	9.256	6.98327	0
1003	9.36	6.99723	0
1003	9.464	7.0106	0
1003	9.5456	7.02067	0
1003	9.568	7.02338	0
1003	9.672	7.03554	0
1003	9.776	7.0471	0
1003	9.88	7.05803	0
1003	9.984	7.06834	0
1003	10.088	7.07801	0
1003	10.192	7.08705	0
1003	10.296	7.09544	0
1003	10.4	7.1032	0
1003	10.504	7.11031	0
1003	10.608	7.11677	0
1003	10.712	7.1226	0
1003	10.816	7.12779	0
1003	10.92	7.13235	0
1003	11.024	7.13627	0
1003	11.128	7.13958	0
1003	11.232	7.14227	0
1003	11.336	7.14435	0
1003	11.44	7.14584	0
1003	11.544	7.14673	0
1003	11.648	7.14705	0
1003	11.752	7.14679	0
1003	11.856	7.14598	0
1003	11.96	7.14463	0
1003	12	7.14397	0
1003	12.064	7.14275	0
1003	12.168	7.14034	0
1003	12.272	7.13743	0
1003	12.376	7.13403	0
1003	12.48	7.13015	0
1003	12.584	7.1258	0
1003	12.688	7.121	0
1003	12.792	7.11577	0
1003	12.896	7.11011	0
1003	13	7.10403	0
1004	2.22045e-16	6.27152	0
1004	3.02902e-16	6.27152	0
1004	4.13203e-16	6.27152	0
1004	5.6367e-16	6.27152	0
1004	7.68929e-16	6.27152	0
1004	1.04893e-15	6.27152	0
1004	1.4309e-15	6.27152	0
1004	1.95196e-15	6.27152	0
1004	2.66276e-15	6.27152	0
1004	3.6324e-15	6.27152	0
1004	4.95512e-15	6.27152	0
1004	6.75952e-15	6.27152	0
1004	9.22099e-15	6.27152	0
1004	1.25788e-14	6.27152	0
1004	1.71593e-14	6.27152	0
1004	2.34079e-14	6.27152	0
1004	3.19318e-14	6.27152	0
1004	4.35597e-14	6.27152	0
1004	5.94218e-14	6.27152	0
1004	8.10602e-14	6.27152	0
1004	1.10578e-13	6.27152	0
1004	1.50845e-13	6.27152	0
1004	2.05775e-13	6.27152	0
1004	2.80707e-13	6.27152	0
1004	3.82926e-13	6.27152	0
1004	5.22368e-13	6.27152	0
1004	7.12587e-13	6.27152	0
1004	9.72073e-13	6.27152	0
1004	1.32605e-12	6.27152	0
1004	1.80893e-12	6.27152	0
1004	2.46765e-12	6.27152	0
1004	3.36624e-12	6.27152	0
1004	4.59205e-12	6.27152	0
1004	6.26423e-12	6.27152	0
1004	8.54534e-12	6.27152	0
1004	1.16571e-11	6.27152	0
1004	1.5902e-11	6.27152	0
1004	2.16927e-11	6.27152	0
1004	2.9592e-11	6.27152	0
1004	4.03679e-11	6.27152	0
1004	5.50678e-11	6.27152	0
1004	7.51206e-11	6.27152	0
1004	1.02476e-10	6.27152	0
1004	1.39792e-10	6.27152	0
1004	1.90697e-10	6.27152	0
1004	2.60139e-10	6.27152	0
1004	3.54868e-10	6.27152	0
1004	4.84092e-10	6.27152	0
1004	6.60373e-10	6.27152	0
1004	9.00846e-10	6.27152	0
1004	1.22889e-09	6.27152	0
1004	1.67638e-09	6.27152	0
1004	2.28684e-09	6.27152	0
1004	3.11958e-09	6.27152	0
1004	4.25557e-09	6.27152	0
1004	5.80523e-09	6.27152	0
1004	7.91919e-09	6.27152	0
1004	1.08029e-08	6.27152	0
1004	1.47368e-08	6.27152	0
1004	2.01032e-08	6.27152	0
1004	2.74237e-08	6.27152	0
1004	3.741e-08	6.27152	0
1004	5.10328e-08	6.27152	0
1004	6.96163e-08	6.27151	0
1004	9.49669e-08	6.27151	0
1004	1.29549e-07	6.27151	0
1004	1.76724e-07	6.27151	0
1004	2.41077e-07	6.27151	0
1004	3.28865e-07	6.27151	0
1004	4.48621e-07	6.27151	0
1004	6.11985e-07	6.27151	0
1004	8.34838e-07	6.27151	0
1004	1.13884e-06	6.27151	0
1004	1.55355e-06	6.2715	0
1004	2.11927e-06	6.2715	0
1004	2.891e-06	6.27149	0
1004	3.94375e-06	6.27148	0
1004	5.37986e-06	6.27147	0
1004	7.33892e-06	6.27145	0
1004	1.00114e-05	6.27143	0
1004	1.3657e-05	6.2714	0
1004	1.86302e-05	6.27135	0
1004	2.54143e-05	6.27129	0
1004	3.46689e-05	6.27121	0
1004	4.72935e-05	6.2711	0
1004	6.45153e-05	6.27096	0
1004	8.80084e-05	6.27075	0
1004	0.000120056	6.27047	0
1004	0.000163775	6.27009	0
1004	0.000223413	6.26957	0
1004	0.000304768	6.26887	0
1004	0.000415749	6.2679	0
1004	0.000567143	6.26659	0
1004	0.000773667	6.26479	0
1004	0.0010554	6.26235	0
1004	0.00143972	6.25901	0
1004	0.00196399	6.25445	0
1004	0.00267917	6.24824	0
1004	0.00365478	6.23977	0
1004	0.00498566	6.22821	0
1004	0.00680118	6.21244	0
1004	0.00927781	6.19092	0
1004	0.0126563	6.16158	0
1004	0.0172651	6.12155	0
1004	0.0235521	6.06695	0
1004	0.0321286	5.99248	0
1004	0.0438281	5.89097	0
1004	0.059788	5.75271	0
1004	0.0815597	5.5649	0
1004	0.111259	5.31203	0
1004	0.128	5.17287	0
1004	0.151774	4.98308	0
1004	0.207043	4.61739	0
1004	0.256	4.44848	0
1004	0.282437	4.42137	0
1004	0.384	4.49982	0
1004	0.385286	4.50136	0
1004	0.512	4.63774	0
1004	0.525586	4.64987	0
1004	0.64	4.73598	0
1004	0.716978	4.7817	0
1004	0.768	4.80819	0
1004	0.896	4.8651	0
1004	0.978063	4.89643	0
1004	1.024	4.91268	0
1004	1.152	4.95435	0
1004	1.28	4.99218	0
1004	1.33422	5.00738	0
1004	1.408	5.02747	0
1004	1.536	5.06106	0
1004	1.664	5.0935	0
1004	1.792	5.12516	0
1004	1.82008	5.13203	0
1004	1.92	5.15629	0
1004	2.048	5.18705	0
1004	2.176	5.21756	0
1004	2.304	5.24789	0
1004	2.432	5.27809	0
1004	2.48285	5.29007	0
1004	2.56	5.30821	0
1004	2.688	5.33826	0
1004	2.816	5.36825	0
1004	2.944	5.39821	0
1004	3	5.4113	0
1004	3.072	5.42813	0
1004	3.2	5.45803	0
1004	3.328	5.4879	0
1004	3.38698	5.50165	0
1004	3.456	5.51774	0
1004	3.584	5.54756	0
1004	3.712	5.57735	0
1004	3.84	5.60712	0
1004	3.968	5.63686	0
1004	4.096	5.66657	0
1004	4.224	5.69625	0
1004	4.352	5.7259	0
1004	4.48	5.75551	0
1004	4.608	5.78509	0
1004	4.62034	5.78794	0
1004	4.736	5.81463	0
1004	4.864	5.84413	0
1004	4.992	5.87358	0
1004	5.12	5.90299	0
1004	5.248	5.93234	0
1004	5.376	5.96164	0
1004	5.504	5.99088	0
1004	5.632	6.02006	0
1004	5.76	6.04918	0
1004	5.888	6.07822	0
1004	6	6.10357	0
1004	6.016	6.10719	0
1004	6.144	6.13607	0
1004	6.272	6.16487	0
1004	6.30283	6.17179	0
1004	6.4	6.19358	0
1004	6.528	6.22219	0
1004	6.656	6.25069	0
1004	6.784	6.27909	0
1004	6.912	6.30736	0
1004	7.04	6.33551	0
1004	7.168	6.36352	0
1004	7.296	6.39139	0
1004	7.424	6.41911	0
1004	7.552	6.44666	0
1004	7.68	6.47404	0
1004	7.808	6.50124	0
1004	7.936	6.52824	0
1004	8.064	6.55504	0
1004	8.192	6.58161	0
1004	8.32	6.60796	0
1004	8.448	6.63406	0
1004	8.576	6.6599	0
1004	8.59799	6.66432	0
1004	8.704	6.68547	0
1004	8.832	6.71075	0
1004	8.96	6.73572	0
1004	9	6.74346	0
1004	9.088	6.76038	0
1004	9.216	6.78469	0
1004	9.344	6.80865	0
1004	9.472	6.83224	0
1004	9.6	6.85544	0
1004	9.728	6.87822	0
1004	9.856	6.90058	0
1004	9.984	6.92249	0
1004	10.112	6.94393	0
1004	10.24	6.96489	0
1004	10.368	6.98534	0
1004	10.496	7.00526	0
1004	10.624	7.02465	0
1004	10.752	7.04347	0
1004	10.88	7.0617	0
1004	11.008	7.07934	0
1004	11.136	7.09636	0
1004	11.264	7.11275	0
1004	11.392	7.12849	0
1004	11.52	7.14357	0
1004	11.648	7.15797	0
1004	11.7289	7.16672	0
1004	11.776	7.17168	0
1004	11.904	7.18469	0
1004	12	7.19398	0
1004	12.032	7.19699	0
1004	12.16	7.20856	0
1004	12.288	7.21942	0
1004	12.416	7.22954	0
1004	12.544	7.23892	0
1004	12.672	7.24757	0
1004	12.8	7.25548	0
1004	12.928	7.26266	0
1004	13.056	7.2691	0
1004	13.184	7.2748	0
1004	13.312	7.27978	0
1004	13.44	7.28405	0
1004	13.568	7.2876	0
1004	13.696	7.29045	0
1004	13.824	7.29261	0
1004	13.952	7.2941	0
1004	14.08	7.29492	0
1004	14.208	7.29509	0
1004	14.336	7.29462	0
1004	14.464	7.29353	0
1004	14.592	7.29184	0
1004	14.72	7.28956	0
1004	14.848	7.28671	0
1004	14.976	7.2833	0
1004	15	7.2826	0
1004	15.104	7.27935	0
1004	15.232	7.27489	0
1004	15.36	7.26993	0
1004	15.488	7.26447	0
1004	15.616	7.25855	0
1004	15.744	7.25219	0
1004	15.872	7.24538	0
1004	16	7.23816	0
1005	2.22045e-16	6.27152	0
1005	3.02205e-16	6.27152	0
1005	4.11305e-16	6.27152	0
1005	5.59791e-16	6.27152	0
1005	7.61882e-16	6.27152	0
1005	1.03693e-15	6.27152	0
1005	1.41128e-15	6.27152	0
1005	1.92076e-15	6.27152	0
1005	2.61418e-15	6.27152	0
1005	3.55793e-15	6.27152	0
1005	4.84239e-15	6.27152	0
1005	6.59055e-15	6.27152	0
1005	8.96981e-15	6.27152	0
1005	1.2208e-14	6.27152	0
1005	1.66153e-14	6.27152	0
1005	2.26136e-14	6.27152	0
1005	3.07773e-14	6.27152	0
1005	4.18883e-14	6.27152	0
1005	5.70105e-14	6.27152	0
1005	7.7592e-14	6.27152	0
1005	1.05604e-13	6.27152	0
1005	1.43728e-13	6.27152	0
1005	1.95615e-13	6.27152	0
1005	2.66235e-13	6.27152	0
1005	3.62349e-13	6.27152	0
1005	4.93161e-13	6.27152	0
1005	6.71198e-13	6.27152	0
1005	9.13508e-13	6.27152	0
1005	1.2433e-12	6.27152	0
1005	1.69214e-12	6.27152	0
1005	2.30302e-12	6.27152	0
1005	3.13444e-12	6.27152	0
1005	4.26601e-12	6.27152	0
1005	5.80609e-12	6.27152	0
1005	7.90216e-12	6.27152	0
1005	1.07549e-11	6.27152	0
1005	1.46376e-11	6.27152	0
1005	1.99219e-11	6.27152	0
1005	2.7114e-11	6.27152	0
1005	3.69025e-11	6.27152	0
1005	5.02247e-11	6.27152	0
1005	6.83564e-11	6.27152	0
1005	9.30339e-11	6.27152	0
1005	1.2662e-10	6.27152	0
1005	1.72332e-10	6.27152	0
1005	2.34545e-10	6.27152	0
1005	3.19219e-10	6.27152	0
1005	4.34461e-10	6.27152	0
1005	5.91307e-10	6.27152	0
1005	8.04775e-10	6.27152	0
1005	1.09531e-09	6.27152	0
1005	1.49073e-09	6.27152	0
1005	2.0289e-09	6.27152	0
1005	2.76136e-09	6.27152	0
1005	3.75824e-09	6.27152	0
1005	5.11501e-09	6.27152	0
1005	6.96159e-09	6.27152	0
1005	9.4748e-09	6.27152	0
1005	1.28953e-08	6.27152	0
1005	1.75507e-08	6.27152	0
1005	2.38867e-08	6.27152	0
1005	3.25101e-08	6.27152	0
1005	4.42466e-08	6.27152	0
1005	6.02201e-08	6.27151	0
1005	8.19603e-08	6.27151	0
1005	1.11549e-07	6.27151	0
1005	1.51819e-07	6.27151	0
1005	2.06628e-07	6.27151	0
1005	2.81223e-07	6.27151	0
1005	3.82748e-07	6.27151	0
1005	5.20925e-07	6.27151	0
1005	7.08985e-07	6.27151	0
1005	9.64937e-07	6.27151	0
1005	1.31329e-06	6.2715	0
1005	1.7874e-06	6.2715	0
1005	2.43268e-06	6.27149	0
1005	3.31091e-06	6.27149	0
1005	4.50618e-06	6.27148	0
1005	6.13297e-06	6.27146	0
1005	8.34704e-06	6.27144	0
1005	1.13604e-05	6.27142	0
1005	1.54617e-05	6.27138	0
1005	2.10435e-05	6.27133	0
1005	2.86405e-05	6.27127	0
1005	3.898e-05	6.27118	0
1005	5.30523e-05	6.27105	0
1005	7.22048e-05	6.27089	0
1005	9.82716e-05	6.27066	0
1005	0.000133749	6.27035	0
1005	0.000182034	6.26993	0
1005	0.00024775	6.26936	0
1005	0.000337191	6.26859	0
1005	0.000458921	6.26753	0
1005	0.000624596	6.26609	0
1005	0.000850083	6.26413	0
1005	0.00115697	6.26146	0
1005	0.00157465	6.25784	0
1005	0.00214312	6.2529	0
1005	0.00291682	6.24618	0
1005	0.00396982	6.23703	0
1005	0.00540298	6.22458	0
1005	0.00735351	6.20763	0
1005	0.0100082	6.18457	0
1005	0.0136213	6.15318	0
1005	0.0185388	6.11047	0
1005	0.0252315	6.05234	0
1005	0.0343403	5.97325	0
1005	0.0467376	5.8657	0
1005	0.0636104	5.71958	0
1005	0.0865746	5.52173	0
1005	0.096	5.44111	0
1005	0.117829	5.25672	0
1005	0.160367	4.91688	0
1005	0.192	4.69981	0
1005	0.218261	4.56023	0
1005	0.288	4.41225	0
1005	0.297056	4.41214	0
1005	0.384	4.4902	0
1005	0.404297	4.51436	0
1005	0.48	4.59743	0
1005	0.550252	4.6609	0
1005	0.576	4.68121	0
1005	0.672	4.74606	0
1005	0.7489	4.78863	0
1005	0.768	4.79823	0
1005	0.864	4.84185	0
1005	0.96	4.87958	0
1005	1.01926	4.90071	0
1005	1.056	4.91315	0
1005	1.152	4.94373	0
1005	1.248	4.97214	0
1005	1.344	4.99894	0
1005	1.38723	5.01061	0
1005	1.44	5.02457	0
1005	1.536	5.04932	0
1005	1.632	5.0734	0
1005	1.728	5.097	0
1005	1.824	5.12021	0
1005	1.88803	5.13553	0
1005	1.92	5.14314	0
1005	2.016	5.16586	0
1005	2.112	5.18841	0
1005	2.208	5.21083	0
1005	2.304	5.23315	0
1005	2.4	5.25539	0
1005	2.496	5.27757	0
1005	2.56964	5.29455	0
1005	2.592	5.2997	0
1005	2.688	5.32179	0
1005	2.784	5.34384	0
1005	2.88	5.36585	0
1005	2.976	5.38784	0
1005	3	5.39333	0
1005	3.072	5.4098	0
1005	3.168	5.43174	0
1005	3.264	5.45365	0
1005	3.36	5.47554	0
1005	3.456	5.4974	0
1005	3.49731	5.5068	0
1005	3.552	5.51924	0
1005	3.648	5.54106	0
1005	3.744	5.56285	0
1005	3.84	5.58461	0
1005	3.936	5.60634	0
1005	4.032	5.62805	0
1005	4.128	5.64972	0
1005	4.224	5.67137	0
1005	4.32	5.69298	0
1005	4.416	5.71455	0
1005	4.512	5.73609	0
1005	4.608	5.75759	0
1005	4.704	5.77905	0
1005	4.75987	5.79153	0
1005	4.8	5.80047	0
1005	4.896	5.82185	0
1005	4.992	5.84318	0
1005	5.088	5.86446	0
1005	5.184	5.88569	0
1005	5.28	5.90686	0
1005	5.376	5.92799	0
1005	5.472	5.94905	0
1005	5.568	5.97005	0
1005	5.664	5.99098	0
1005	5.76	6.01185	0
1005	5.856	6.03265	0
1005	5.952	6.05337	0
1005	6	6.06371	0
1005	6.048	6.07402	0
1005	6.144	6.09459	0
1005	6.24	6.11507	0
1005	6.336	6.13546	0
1005	6.432	6.15576	0
1005	6.47825	6.1655	0
1005	6.528	6.17596	0
1005	6.624	6.19606	0
1005	6.72	6.21605	0
1005	6.816	6.23593	0
1005	6.912	6.2557	0
1005	7.008	6.27534	0
1005	7.104	6.29486	0
1005	7.2	6.31425	0
1005	7.296	6.3335	0
1005	7.392	6.35261	0
1005	7.488	6.37157	0
1005	7.584	6.39037	0
1005	7.68	6.40901	0
1005	7.776	6.42749	0
1005	7.872	6.44579	0
1005	7.968	6.46391	0
1005	8.064	6.48184	0
1005	8.16	6.49957	0
1005	8.256	6.51711	0
1005	8.352	6.53443	0
1005	8.448	6.55154	0
1005	8.544	6.56843	0
1005	8.64	6.58508	0
1005	8.736	6.60149	0
1005	8.81697	6.61514	0
1005	8.832	6.61766	0
1005	8.928	6.63357	0
1005	9	6.64533	0
1005	9.024	6.64922	0
1005	9.12	6.66459	0
1005	9.216	6.67969	0
1005	9.312	6.6945	0
1005	9.408	6.70901	0
1005	9.504	6.72323	0
1005	9.6	6.73713	0
1005	9.696	6.75072	0
1005	9.792	6.76399	0
1005	9.888	6.77692	0
1005	9.984	6.78951	0
1005	10.08	6.80176	0
1005	10.176	6.81366	0
1005	10.272	6.82521	0
1005	10.368	6.83638	0
1005	10.464	6.84719	0
1005	10.56	6.85763	0
1005	10.656	6.86769	0
1005	10.752	6.87736	0
1005	10.848	6.88665	0
1005	10.944	6.89554	0
1005	11.04	6.90405	0
1005	11.136	6.91215	0
1005	11.232	6.91986	0
1005	11.328	6.92716	0
1005	11.424	6.93406	0
1005	11.52	6.94056	0
1005	11.616	6.94666	0
1005	11.712	6.95235	0
1005	11.808	6.95764	0
1005	11.904	6.96253	0
1005	12	6.96702	0
1006	2.22045e-16	6.27152	0
1006	3.02578e-16	6.27152	0
1006	4.12321e-16	6.27152	0
1006	5.61866e-16	6.27152	0
1006	7.6565e-16	6.27152	0
1006	1.04334e-15	6.27152	0
1006	1.42176e-15	6.27152	0
1006	1.93742e-15	6.27152	0
1006	2.6401e-15	6.27152	0
1006	3.59764e-15	6.27152	0
1006	4.90247e-15	6.27152	0
1006	6.68056e-15	6.27152	0
1006	9.10354e-15	6.27152	0
1006	1.24053e-14	6.27152	0
1006	1.69046e-14	6.27152	0
1006	2.30358e-14	6.27152	0
1006	3.13906e-14	6.27152	0
1006	4.27758e-14	6.27152	0
1006	5.82902e-14	6.27152	0
1006	7.94315e-14	6.27152	0
1006	1.08241e-13	6.27152	0
1006	1.47499e-13	6.27152	0
1006	2.00995e-13	6.27152	0
1006	2.73894e-13	6.27152	0
1006	3.73233e-13	6.27152	0
1006	5.08602e-13	6.27152	0
1006	6.93067e-13	6.27152	0
1006	9.44437e-13	6.27152	0
1006	1.28698e-12	6.27152	0
1006	1.75375e-12	6.27152	0
1006	2.38982e-12	6.27152	0
1006	3.25659e-12	6.27152	0
1006	4.43772e-12	6.27152	0
1006	6.04725e-12	6.27152	0
1006	8.24053e-12	6.27152	0
1006	1.12293e-11	6.27152	0
1006	1.53021e-11	6.27152	0
1006	2.0852e-11	6.27152	0
1006	2.84148e-11	6.27152	0
1006	3.87207e-11	6.27152	0
1006	5.27643e-11	6.27152	0
1006	7.19015e-11	6.27152	0
1006	9.79795e-11	6.27152	0
1006	1.33516e-10	6.27152	0
1006	1.81941e-10	6.27152	0
1006	2.47929e-10	6.27152	0
1006	3.37851e-10	6.27152	0
1006	4.60387e-10	6.27152	0
1006	6.27365e-10	6.27152	0
1006	8.54905e-10	6.27152	0
1006	1.16497e-09	6.27152	0
1006	1.5875e-09	6.27152	0
1006	2.16327e-09	6.27152	0
1006	2.94787e-09	6.27152	0
1006	4.01703e-09	6.27152	0
1006	5.47398e-09	6.27152	0
1006	7.45934e-09	6.27152	0
1006	1.01648e-08	6.27152	0
1006	1.38515e-08	6.27152	0
1006	1.88753e-08	6.27152	0
1006	2.57211e-08	6.27152	0
1006	3.505e-08	6.27152	0
1006	4.77623e-08	6.27152	0
1006	6.50853e-08	6.27151	0
1006	8.86912e-08	6.27151	0
1006	1.20859e-07	6.27151	0
1006	1.64693e-07	6.27151	0
1006	2.24426e-07	6.27151	0
1006	3.05823e-07	6.27151	0
1006	4.16743e-07	6.27151	0
1006	5.67892e-07	6.27151	0
1006	7.73861e-07	6.27151	0
1006	1.05453e-06	6.27151	0
1006	1.437e-06	6.2715	0
1006	1.95819e-06	6.2715	0
1006	2.66841e-06	6.27149	0
1006	3.63622e-06	6.27148	0
1006	4.95505e-06	6.27147	0
1006	6.7522e-06	6.27146	0
1006	9.20117e-06	6.27144	0
1006	1.25384e-05	6.27141	0
1006	1.70859e-05	6.27137	0
1006	2.32828e-05	6.27131	0
1006	3.17273e-05	6.27124	0
1006	4.32345e-05	6.27114	0
1006	5.89153e-05	6.271	0
1006	8.02833e-05	6.27082	0
1006	0.000109401	6.27056	0
1006	0.00014908	6.27022	0
1006	0.000203151	6.26975	0
1006	0.000276831	6.26911	0
1006	0.000377236	6.26824	0
1006	0.000514056	6.26705	0
1006	0.0007005	6.26543	0
1006	0.000954565	6.26322	0
1006	0.00130078	6.26021	0
1006	0.00177256	6.25612	0
1006	0.00241545	6.25053	0
1006	0.00329151	6.24292	0
1006	0.00448532	6.23255	0
1006	0.0061121	6.21841	0
1006	0.00832891	6.19916	0
1006	0.0113497	6.17291	0
1006	0.0154662	6.13715	0
1006	0.0210756	6.08843	0
1006	0.0287196	6.02205	0
1006	0.0391359	5.93164	0
1006	0.0533302	5.80858	0
1006	0.0726726	5.64141	0
1006	0.0990303	5.41568	0
1006	0.112	5.30622	0
1006	0.134948	5.11736	0
1006	0.183892	4.75807	0
1006	0.224	4.552	0
1006	0.250588	4.47671	0
1006	0.336	4.47374	0
1006	0.341474	4.47952	0
1006	0.448	4.60404	0
1006	0.465324	4.62248	0
1006	0.56	4.70876	0
1006	0.634093	4.7623	0
1006	0.672	4.78614	0
1006	0.784	4.84636	0
1006	0.864073	4.88257	0
1006	0.896	4.89582	0
1006	1.008	4.93831	0
1006	1.12	4.97616	0
1006	1.17747	4.99428	0
1006	1.232	5.01085	0
1006	1.344	5.04338	0
1006	1.456	5.07439	0
1006	1.568	5.10435	0
1006	1.60452	5.11394	0
1006	1.68	5.13355	0
1006	1.792	5.16221	0
1006	1.904	5.1905	0
1006	2.016	5.2185	0
1006	2.128	5.2463	0
1006	2.18647	5.26075	0
1006	2.24	5.27395	0
1006	2.352	5.30149	0
1006	2.464	5.32894	0
1006	2.576	5.35631	0
1006	2.688	5.38362	0
1006	2.8	5.41088	0
1006	2.912	5.4381	0
1006	2.97948	5.45447	0
1006	3	5.45945	0
1006	3.024	5.46527	0
1006	3.136	5.49239	0
1006	3.248	5.51948	0
1006	3.36	5.54652	0
1006	3.472	5.57351	0
1006	3.584	5.60046	0
1006	3.696	5.62737	0
1006	3.808	5.65422	0
1006	3.92	5.68101	0
1006	4.032	5.70775	0
1006	4.06011	5.71445	0
1006	4.144	5.73443	0
1006	4.256	5.76105	0
1006	4.368	5.78759	0
1006	4.48	5.81407	0
1006	4.592	5.84047	0
1006	4.704	5.86679	0
1006	4.816	5.89302	0
1006	4.928	5.91916	0
1006	5.04	5.94521	0
1006	5.152	5.97115	0
1006	5.264	5.99699	0
1006	5.376	6.02271	0
1006	5.488	6.04831	0
1006	5.53268	6.05849	0
1006	5.6	6.07378	0
1006	5.712	6.09911	0
1006	5.824	6.12431	0
1006	5.936	6.14935	0
1006	6	6.16358	0
1006	6.048	6.17423	0
1006	6.16	6.19894	0
1006	6.272	6.22347	0
1006	6.384	6.24781	0
1006	6.496	6.27196	0
1006	6.608	6.29589	0
1006	6.72	6.31961	0
1006	6.832	6.34309	0
1006	6.944	6.36633	0
1006	7.056	6.38931	0
1006	7.168	6.41203	0
1006	7.28	6.43446	0
1006	7.392	6.4566	0
1006	7.504	6.47843	0
1006	7.53933	6.48525	0
1006	7.616	6.49994	0
1006	7.728	6.52111	0
1006	7.84	6.54193	0
1006	7.952	6.56239	0
1006	8.064	6.58247	0
1006	8.176	6.60215	0
1006	8.288	6.62142	0
1006	8.4	6.64026	0
1006	8.512	6.65866	0
1006	8.624	6.67661	0
1006	8.736	6.69409	0
1006	8.848	6.71109	0
1006	8.96	6.72758	0
1006	9	6.73335	0
1006	9.072	6.74356	0
1006	9.184	6.75902	0
1006	9.296	6.77394	0
1006	9.408	6.78831	0
1006	9.52	6.80212	0
1006	9.632	6.81535	0
1006	9.744	6.828	0
1006	9.856	6.84006	0
1006	9.968	6.85153	0
1006	10.08	6.86238	0
1006	10.192	6.87262	0
1006	10.2738	6.87972	0
1006	10.304	6.88225	0
1006	10.416	6.89126	0
1006	10.528	6.89964	0
1006	10.64	6.9074	0
1006	10.752	6.91453	0
1006	10.864	6.92104	0
1006	10.976	6.92692	0
1006	11.088	6.93219	0
1006	11.2	6.93684	0
1006	11.312	6.94088	0
1006	11.424	6.94431	0
1006	11.536	6.94715	0
1006	11.648	6.94939	0
1006	11.76	6.95106	0
1006	11.872	6.95216	0
1006	11.984	6.95269	0
1006	12	6.95272	0
1006	12.096	6.95267	0
1006	12.208	6.95211	0
1006	12.32	6.95103	0
1006	12.432	6.94943	0
1006	12.544	6.94733	0
1006	12.656	6.94474	0
1006	12.768	6.94167	0
1006	12.88	6.93813	0
1006	12.992	6.93415	0
1006	13.104	6.92973	0
1006	13.216	6.92489	0
1006	13.328	6.91964	0
1006	13.44	6.91399	0
1006	13.552	6.90796	0
1006	13.664	6.90156	0
1006	13.776	6.8948	0
1006	13.888	6.8877	0
1006	14	6.88027	0
2001	2.22045e-16	6.27152	3
2001	2.995e-16	6.27152	3
2001	4.03975e-16	6.27152	3
2001	5.44893e-16	6.27152	3
2001	7.34968e-16	6.27152	3
2001	9.91346e-16	6.27152	3
2001	1.33716e-15	6.27152	3
2001	1.8036e-15	6.27152	3
2001	2.43274e-15	6.27152	3
2001	3.28135e-15	6.27152	3
2001	4.42599e-15	6.27152	3
2001	5.9699e-15	6.27152	3
2001	8.05238e-15	6.27152	3
2001	1.08613e-14	6.27152	3
2001	1.465e-14	6.27152	3
2001	1.97604e-14	6.27152	3
2001	2.66534e-14	6.27152	3
2001	3.59508e-14	6.27152	3
2001	4.84916e-14	6.27152	3
2001	6.54068e-14	6.27152	3
2001	8.82227e-14	6.27152	3
2001	1.18997e-13	6.27152	3
2001	1.60507e-13	6.27152	3
2001	2.16497e-13	6.27152	3
2001	2.92017e-13	6.27152	3
2001	3.93881e-13	6.27152	3
2001	5.31278e-13	6.27152	3
2001	7.16604e-13	6.27152	3
2001	9.66576e-13	6.27152	3
2001	1.30375e-12	6.27152	3
2001	1.75853e-12	6.27152	3
2001	2.37196e-12	6.27152	3
2001	3.19937e-12	6.27152	3
2001	4.3154e-12	6.27152	3
2001	5.82074e-12	6.27152	3
2001	7.85118e-12	6.27152	3
2001	1.05899e-11	6.27152	3
2001	1.4284e-11	6.27152	3
2001	1.92666e-11	6.27152	3
2001	2.59874e-11	6.27152	3
2001	3.50526e-11	6.27152	3
2001	4.728e-11	6.27152	3
2001	6.37726e-11	6.27152	3
2001	8.60183e-11	6.27152	3
2001	1.16024e-10	6.27152	3
2001	1.56497e-10	6.27152	3
2001	2.11087e-10	6.27152	3
2001	2.84721e-10	6.27152	3
2001	3.8404e-10	6.27152	3
2001	5.18004e-10	6.27152	3
2001	6.98699e-10	6.27152	3
2001	9.42425e-10	6.27152	3
2001	1.27117e-09	6.27152	3
2001	1.71459e-09	6.27152	3
2001	2.31269e-09	6.27152	3
2001	3.11943e-09	6.27152	3
2001	4.20758e-09	6.27152	3
2001	5.6753e-09	6.27152	3
2001	7.65501e-09	6.27152	3
2001	1.03253e-08	6.27152	3
2001	1.39271e-08	6.27152	3
2001	1.87852e-08	6.27152	3
2001	2.53381e-08	6.27152	3
2001	3.41768e-08	6.27152	3
2001	4.60986e-08	6.27152	3
2001	6.21792e-08	6.27151	3
2001	8.38691e-08	6.27151	3
2001	1.13125e-07	6.27151	3
2001	1.52586e-07	6.27151	3
2001	2.05813e-07	6.27151	3
2001	2.77607e-07	6.27151	3
2001	3.74444e-07	6.27151	3
2001	5.05061e-07	6.27151	3
2001	6.81241e-07	6.27151	3
2001	9.18878e-07	6.27151	3
2001	1.23941e-06	6.2715	3
2001	1.67175e-06	6.2715	3
2001	2.25491e-06	6.2715	3
2001	3.04149e-06	6.27149	3
2001	4.10245e-06	6.27148	3
2001	5.5335e-06	6.27147	3
2001	7.46375e-06	6.27145	3
2001	1.00673e-05	6.27143	3
2001	1.35791e-05	6.2714	3
2001	1.83159e-05	6.27136	3
2001	2.4705e-05	6.2713	3
2001	3.33228e-05	6.27123	3
2001	4.49468e-05	6.27112	3
2001	6.06256e-05	6.27099	3
2001	8.17735e-05	6.2708	3
2001	0.000110299	6.27055	3
2001	0.000148774	6.27022	3
2001	0.000200671	6.26977	3
2001	0.00027067	6.26916	3
2001	0.000365088	6.26834	3
2001	0.000492442	6.26723	3
2001	0.00066422	6.26573	3
2001	0.000895919	6.26371	3
2001	0.00120844	6.26099	3
2001	0.00162998	6.25732	3
2001	0.00219857	6.25237	3
2001	0.00296549	6.24569	3
2001	0.00399994	6.23668	3
2001	0.00539524	6.22452	3
2001	0.00727726	6.20813	3
2001	0.00981578	6.18602	3
2001	0.0132398	6.1562	3
2001	0.0178582	6.11598	3
2001	0.0240877	6.06174	3
2001	0.0312	5.99984	3
2001	0.0324902	5.98861	3
2001	0.0438238	5.89005	3
2001	0.0591108	5.75736	3
2001	0.0624	5.72886	3
2001	0.0797304	5.57926	3
2001	0.0936	5.4605	3
2001	0.107543	5.3425	3
2001	0.1248	5.19946	3
2001	0.145057	5.03838	3
2001	0.156	4.9559	3
2001	0.1872	4.74773	3
2001	0.195657	4.70037	3
2001	0.2184	4.59701	3
2001	0.2496	4.51553	3
2001	0.263907	4.49931	3
2001	0.2808	4.49347	3
2001	0.312	4.50841	3
2001	0.3432	4.54076	3
2001	0.355966	4.55609	3
2001	0.3744	4.57891	3
2001	0.4056	4.61728	3
2001	0.4368	4.65358	3
2001	0.468	4.68709	3
2001	0.480138	4.69934	3
2001	0.4992	4.71773	3
2001	0.5304	4.74571	3
2001	0.5616	4.77131	3
2001	0.5928	4.79482	3
2001	0.624	4.81651	3
2001	0.647624	4.83187	3
2001	0.6552	4.83662	3
2001	0.6864	4.85534	3
2001	0.7176	4.87286	3
2001	0.7488	4.88932	3
2001	0.78	4.90486	3
2001	0.8112	4.91959	3
2001	0.8424	4.9336	3
2001	0.873534	4.94694	3
2001	0.8736	4.94697	3
2001	0.9048	4.95978	3
2001	0.936	4.97209	3
2001	0.9672	4.98395	3
2001	0.9984	4.99542	3
2001	1.0296	5.00653	3
2001	1.0608	5.01732	3
2001	1.092	5.02783	3
2001	1.1232	5.03807	3
2001	1.1544	5.04809	3
2001	1.17825	5.0556	3
2001	1.1856	5.05789	3
2001	1.2168	5.06751	3
2001	1.248	5.07695	3
2001	1.2792	5.08623	3
2001	1.3104	5.09538	3
2001	1.3416	5.10439	3
2001	1.3728	5.11329	3
2001	1.404	5.12207	3
2001	1.4352	5.13076	3
2001	1.4664	5.13936	3
2001	1.4976	5.14787	3
2001	1.5288	5.1563	3
2001	1.56	5.16466	3
2001	1.58926	5.17244	3
2001	1.5912	5.17296	3
2001	1.6224	5.18119	3
2001	1.6536	5.18937	3
2001	1.6848	5.19748	3
2001	1.716	5.20555	3
2001	1.7472	5.21357	3
2001	1.7784	5.22154	3
2001	1.8096	5.22947	3
2001	1.8408	5.23736	3
2001	1.872	5.24521	3
2001	1.9032	5.25302	3
2001	1.9344	5.26079	3
2001	1.9656	5.26853	3
2001	1.9968	5.27623	3
2001	2.028	5.2839	3
2001	2.0592	5.29153	3
2001	2.0904	5.29914	3
2001	2.1216	5.30671	3
2001	2.14363	5.31204	3
2001	2.1528	5.31425	3
2001	2.184	5.32176	3
2001	2.2152	5.32924	3
2001	2.2464	5.33668	3
2001	2.2776	5.3441	3
2001	2.3088	5.35149	3
2001	2.34	5.35885	3
2001	2.3712	5.36618	3
2001	2.4024	5.37348	3
2001	2.4336	5.38075	3
2001	2.4648	5.38799	3
2001	2.496	5.3952	3
2001	2.5272	5.40238	3
2001	2.5584	5.40953	3
2001	2.5896	5.41665	3
2001	2.6208	5.42373	3
2001	2.652	5.43079	3
2001	2.6832	5.43781	3
2001	2.7144	5.44481	3
2001	2.7456	5.45177	3
2001	2.7768	5.4587	3
2001	2.808	5.46559	3
2001	2.8392	5.47246	3
2001	2.8704	5.47929	3
2001	2.8914	5.48387	3
2001	2.9016	5.48609	3
2001	2.9328	5.49285	3
2001	2.964	5.49958	3
2001	2.9952	5.50627	3
2001	3	5.5073	3
2001	3.0264	5.51293	3
2001	3.0576	5.51955	3
2001	3.0888	5.52614	3
2001	3.12	5.53269	3
2001	3.1512	5.5392	3
2001	3.1824	5.54567	3
2001	3.2136	5.55211	3
2001	3.2448	5.55851	3
2001	3.276	5.56487	3
2001	3.3072	5.57119	3
2001	3.3384	5.57747	3
2001	3.3696	5.58371	3
2001	3.4008	5.58991	3
2001	3.432	5.59607	3
2001	3.4632	5.60219	3
2001	3.4944	5.60827	3
2001	3.5256	5.6143	3
2001	3.5568	5.62029	3
2001	3.588	5.62624	3
2001	3.6192	5.63215	3
2001	3.6504	5.638	3
2001	3.6816	5.64382	3
2001	3.7128	5.64959	3
2001	3.744	5.65531	3
2001	3.7752	5.66099	3
2001	3.8064	5.66662	3
2001	3.8376	5.67221	3
2001	3.8688	5.67774	3
2001	3.9	5.68323	3
2001	4	5.7005	3
2001	4.02911	5.70535	3
2001	4.04167	5.70717	3
2001	4.0472	5.70788	3
2001	4.05842	5.70912	3
2001	4.08795	5.71106	3
2001	4.0944	5.71125	3
2001	4.1177	5.71136	3
2001	4.125	5.71123	3
2001	4.1416	5.71073	3
2001	4.14766	5.71048	3
2001	4.16667	5.70955	3
2001	4.17784	5.70893	3
2001	4.1888	5.70829	3
2001	4.20824	5.70711	3
2001	4.236	5.70548	3
2001	4.23886	5.70532	3
2001	4.2697	5.70375	3
2001	4.2832	5.70317	3
2001	4.30077	5.70253	3
2001	4.3304	5.70172	3
2001	4.33206	5.70169	3
2001	4.33333	5.70166	3
2001	4.36358	5.70126	3
2001	4.3776	5.70119	3
2001	4.39533	5.70121	3
2001	4.4248	5.70149	3
2001	4.42731	5.70152	3
2001	4.45953	5.70216	3
2001	4.472	5.70248	3
2001	4.49198	5.70307	3
2001	4.5	5.70333	3
2001	4.5192	5.70402	3
2001	4.52466	5.70423	3
2001	4.55759	5.70559	3
2001	4.5664	5.70598	3
2001	4.59075	5.70713	3
2001	4.6136	5.70826	3
2001	4.62415	5.70881	3
2001	4.6578	5.71061	3
2001	4.6608	5.71078	3
2001	4.69169	5.71251	3
2001	4.708	5.71345	3
2001	4.72583	5.71449	3
2001	4.75	5.71593	3
2001	4.7552	5.71624	3
2001	4.76021	5.71654	3
2001	4.79485	5.71864	3
2001	4.8024	5.7191	3
2001	4.82974	5.72078	3
2001	4.8496	5.722	3
2001	4.86488	5.72295	3
2001	4.8968	5.72492	3
2001	4.90028	5.72514	3
2001	4.93594	5.72735	3
2001	4.944	5.72784	3
2001	4.97185	5.72956	3
2001	4.9912	5.73074	3
2001	5	5.73128	3
2001	5.00803	5.73177	3
2001	5.0384	5.73341	3
2001	5.04447	5.73362	3
2001	5.08117	5.73359	3
2001	5.0856	5.73344	3
2001	5.11814	5.73149	3
2001	5.1328	5.73022	3
2001	5.15538	5.72796	3
2001	5.18	5.72523	3
2001	5.1929	5.72374	3
2001	5.2272	5.71976	3
2001	5.23068	5.71936	3
2001	5.26874	5.71519	3
2001	5.2744	5.7146	3
2001	5.30708	5.71141	3
2001	5.3216	5.71011	3
2001	5.34569	5.70811	3
2001	5.3688	5.70637	3
2001	5.38459	5.70528	3
2001	5.416	5.70333	3
2001	5.42377	5.70289	3
2001	5.4632	5.7009	3
2001	5.46323	5.7009	3
2001	5.50299	5.69924	3
2001	5.5104	5.69897	3
2001	5.54303	5.69786	3
2001	5.5576	5.69742	3
2001	5.58336	5.69671	3
2001	5.6048	5.69618	3
2001	5.62399	5.69575	3
2001	5.652	5.69517	3
2001	5.66491	5.69493	3
2001	5.6992	5.69434	3
2001	5.70613	5.69423	3
2001	5.7464	5.69363	3
2001	5.74765	5.69361	3
2001	5.78947	5.69306	3
2001	5.7936	5.69301	3
2001	5.83159	5.69256	3
2001	5.8408	5.69246	3
2001	5.87403	5.69209	3
2001	5.888	5.69195	3
2001	5.91677	5.69165	3
2001	5.9352	5.69146	3
2001	5.95982	5.69121	3
2001	5.9824	5.69098	3
2001	6	5.69081	3
2001	6.00318	5.69077	3
2001	6.0296	5.69045	3
2001	6.04687	5.68997	3
2001	6.0768	5.68824	3
2001	6.09086	5.68702	3
2001	6.124	5.6833	3
2001	6.13518	5.68183	3
2001	6.1712	5.67667	3
2001	6.17982	5.67537	3
2001	6.2184	5.66947	3
2001	6.22479	5.6685	3
2001	6.2656	5.66243	3
2001	6.27008	5.66179	3
2001	6.3128	5.6559	3
2001	6.31571	5.65552	3
2001	6.36	5.64999	3
2001	6.36166	5.64979	3
2001	6.4072	5.64469	3
2001	6.40795	5.64461	3
2001	6.4544	5.63992	3
2001	6.45458	5.6399	3
2001	6.50154	5.6356	3
2001	6.5016	5.63559	3
2001	6.5488	5.63163	3
2001	6.54885	5.63163	3
2001	6.596	5.62796	3
2001	6.5965	5.62792	3
2001	6.6432	5.62452	3
2001	6.6445	5.62442	3
2001	6.6904	5.62125	3
2001	6.69284	5.62108	3
2001	6.7376	5.61812	3
2001	6.74154	5.61786	3
2001	6.7848	5.6151	3
2001	6.7906	5.61473	3
2001	6.832	5.61216	3
2001	6.84001	5.61166	3
2001	6.8792	5.60928	3
2001	6.88978	5.60864	3
2001	6.9264	5.60644	3
2001	6.93991	5.60564	3
2001	6.9736	5.60364	3
2001	6.9904	5.60265	3
2001	7	5.60208	3
2001	7.0208	5.60085	3
2001	7.04127	5.59947	3
2001	7.068	5.59705	3
2001	7.0925	5.59414	3
2001	7.1152	5.59092	3
2001	7.14411	5.58629	3
2001	7.1624	5.58316	3
2001	7.19609	5.57718	3
2001	7.2096	5.57476	3
2001	7.24845	5.56787	3
2001	7.2568	5.56642	3
2001	7.30119	5.55893	3
2001	7.304	5.55847	3
2001	7.3512	5.55106	3
2001	7.35432	5.55059	3
2001	7.3984	5.54419	3
2001	7.40783	5.54288	3
2001	7.4456	5.53781	3
2001	7.46173	5.53573	3
2001	7.4928	5.53185	3
2001	7.51603	5.52905	3
2001	7.54	5.52624	3
2001	7.57072	5.52274	3
2001	7.5872	5.5209	3
2001	7.6258	5.51671	3
2001	7.6344	5.5158	3
2001	7.68129	5.5109	3
2001	7.6816	5.51087	3
2001	7.7288	5.50609	3
2001	7.73718	5.50526	3
2001	7.776	5.50143	3
2001	7.79348	5.49973	3
2001	7.8232	5.49687	3
2001	7.85019	5.49429	3
2001	7.8704	5.49238	3
2001	7.90731	5.48891	3
2001	7.9176	5.48795	3
2001	7.9648	5.48358	3
2001	7.96484	5.48357	3
2001	8	5.48034	3
2001	8.012	5.47924	3
2001	8.0228	5.47824	3
2001	8.0592	5.47436	3
2001	8.08117	5.47143	3
2001	8.1064	5.46753	3
2001	8.13997	5.46168	3
2001	8.1536	5.45915	3
2001	8.1992	5.4504	3
2001	8.2008	5.45009	3
2001	8.248	5.44098	3
2001	8.25886	5.43892	3
2001	8.2952	5.43219	3
2001	8.31895	5.42794	3
2001	8.3424	5.42386	3
2001	8.37949	5.41766	3
2001	8.3896	5.41602	3
2001	8.4368	5.40862	3
2001	8.44046	5.40806	3
2001	8.484	5.40161	3
2001	8.50187	5.39905	3
2001	8.5312	5.39494	3
2001	8.56373	5.39049	3
2001	8.5784	5.38853	3
2001	8.6256	5.38234	3
2001	8.62605	5.38228	3
2001	8.6728	5.37633	3
2001	8.68881	5.37433	3
2001	8.72	5.37047	3
2001	8.75203	5.36657	3
2001	8.7672	5.36474	3
2001	8.8144	5.3591	3
2001	8.81572	5.35895	3
2001	8.8616	5.35355	3
2001	8.87986	5.35143	3
2001	8.9088	5.34807	3
2001	8.94447	5.34397	3
[truncated: 18,153 more rows]

## Sheet: S1_eps_pred
ID	time	eps	dosekg
2001	0	0	3
2001	0.1	0	3
2001	0.2	0	3
2001	0.3	0	3
2001	0.4	0	3
2001	0.5	0	3
2001	0.6	0	3
2001	0.7	0	3
2001	0.8	0	3
2001	0.9	0	3
2001	1	0	3
2001	1.1	0	3
2001	1.2	0	3
2001	1.3	0	3
2001	1.4	0	3
2001	1.5	0	3
2001	1.6	0	3
2001	1.7	0	3
2001	1.8	0	3
2001	1.9	0	3
2001	2	0	3
2001	2.1	0	3
2001	2.2	0	3
2001	2.3	0	3
2001	2.4	0	3
2001	2.5	0	3
2001	2.6	0	3
2001	2.7	0	3
2001	2.8	0	3
2001	2.9	0	3
2001	3	0	3
2001	3.1	0	3
2001	3.2	0	3
2001	3.3	0	3
2001	3.4	0	3
2001	3.5	0	3
2001	3.6	0	3
2001	3.7	0	3
2001	3.8	0	3
2001	3.9	0	3
2001	4	0	3
2001	4.1	0.0465994	3
2001	4.2	0.102445	3
2001	4.3	0.135752	3
2001	4.4	0.15676	3
2001	4.5	0.171423	3
2001	4.6	0.182313	3
2001	4.7	0.190647	3
2001	4.8	0.197113	3
2001	4.9	0.202162	3
2001	5	0.206119	3
2001	5.1	0.238651	3
2001	5.2	0.276741	3
2001	5.3	0.300043	3
2001	5.4	0.315031	3
2001	5.5	0.325609	3
2001	5.6	0.333508	3
2001	5.7	0.339566	3
2001	5.8	0.344267	3
2001	5.9	0.347935	3
2001	6	0.350804	3
2001	6.1	0.372878	3
2001	6.2	0.399057	3
2001	6.3	0.415303	3
2001	6.4	0.425845	3
2001	6.5	0.433324	3
2001	6.6	0.438926	3
2001	6.7	0.443229	3
2001	6.8	0.446569	3
2001	6.9	0.449173	3
2001	7	0.451206	3
2001	7.1	0.467045	3
2001	7.2	0.486051	3
2001	7.3	0.497959	3
2001	7.4	0.505728	3
2001	7.5	0.511257	3
2001	7.6	0.515406	3
2001	7.7	0.518594	3
2001	7.8	0.521069	3
2001	7.9	0.522995	3
2001	8	0.524495	3
2001	8.1	0.536407	3
2001	8.2	0.550832	3
2001	8.3	0.559931	3
2001	8.4	0.565891	3
2001	8.5	0.57014	3
2001	8.6	0.573331	3
2001	8.7	0.575784	3
2001	8.8	0.577685	3
2001	8.9	0.579163	3
2001	9	0.58031	3
2001	9.1	0.589597	3
2001	9.2	0.600924	3
2001	9.3	0.608105	3
2001	9.4	0.61282	3
2001	9.5	0.616186	3
2001	9.6	0.618715	3
2001	9.7	0.620658	3
2001	9.8	0.622163	3
2001	9.9	0.623329	3
2001	10	0.624231	3
2001	10.1	0.631678	3
2001	10.2	0.640811	3
2001	10.3	0.646624	3
2001	10.4	0.650448	3
2001	10.5	0.65318	3
2001	10.6	0.655233	3
2001	10.7	0.656808	3
2001	10.8	0.658026	3
2001	10.9	0.658968	3
2001	11	0.659694	3
2001	11.1	0.6658	3
2001	11.2	0.673324	3
2001	11.3	0.678127	3
2001	11.4	0.681291	3
2001	11.5	0.683552	3
2001	11.6	0.68525	3
2001	11.7	0.686552	3
2001	11.8	0.687557	3
2001	11.9	0.688332	3
2001	12	0.688927	3
2001	12.1	0.694026	3
2001	12.2	0.700334	3
2001	12.3	0.704371	3
2001	12.4	0.707032	3
2001	12.5	0.708934	3
2001	12.6	0.710361	3
2001	12.7	0.711454	3
2001	12.8	0.712296	3
2001	12.9	0.712944	3
2001	13	0.713439	3
2001	13.1	0.717762	3
2001	13.2	0.72313	3
2001	13.3	0.72657	3
2001	13.4	0.728839	3
2001	13.5	0.730461	3
2001	13.6	0.731677	3
2001	13.7	0.732607	3
2001	13.8	0.733322	3
2001	13.9	0.733871	3
2001	14	0.734288	3
2001	14.1	0.738001	3
2001	14.2	0.742625	3
2001	14.3	0.745593	3
2001	14.4	0.747551	3
2001	14.5	0.74895	3
2001	14.6	0.749998	3
2001	14.7	0.750798	3
2001	14.8	0.751413	3
2001	14.9	0.751882	3
2001	15	0.752238	3
2001	15.1	0.755463	3
2001	15.2	0.759489	3
2001	15.3	0.762076	3
2001	15.4	0.763783	3
2001	15.5	0.765002	3
2001	15.6	0.765914	3
2001	15.7	0.766609	3
2001	15.8	0.767142	3
2001	15.9	0.767548	3
2001	16	0.767854	3
2001	16.1	0.770681	3
2001	16.2	0.774219	3
2001	16.3	0.776495	3
2001	16.4	0.777997	3
2001	16.5	0.779068	3
2001	16.6	0.779869	3
2001	16.7	0.780478	3
2001	16.8	0.780944	3
2001	16.9	0.781298	3
2001	17	0.781563	3
2001	17.1	0.784063	3
2001	17.2	0.787198	3
2001	17.3	0.789216	3
2001	17.4	0.790547	3
2001	17.5	0.791495	3
2001	17.6	0.792204	3
2001	17.7	0.792742	3
2001	17.8	0.793152	3
2001	17.9	0.793463	3
2001	18	0.793695	3
2001	18.1	0.793865	3
2001	18.2	0.793986	3
2001	18.3	0.794068	3
2001	18.4	0.794119	3
2001	18.5	0.794146	3
2001	18.6	0.794153	3
2001	18.7	0.794144	3
2001	18.8	0.794123	3
2001	18.9	0.794092	3
2001	19	0.794053	3
2001	19.1	0.794008	3
2001	19.2	0.793958	3
2001	19.3	0.793904	3
2001	19.4	0.793847	3
2001	19.5	0.793788	3
2001	19.6	0.793726	3
2001	19.7	0.793663	3
2001	19.8	0.793598	3
2001	19.9	0.793533	3
2001	20	0.793466	3
2001	20.1	0.793399	3
2001	20.2	0.793332	3
2001	20.3	0.793264	3
2001	20.4	0.793195	3
2001	20.5	0.793127	3
2001	20.6	0.793058	3
2001	20.7	0.792989	3
2001	20.8	0.79292	3
2001	20.9	0.79285	3
2001	21	0.792781	3
2001	21.1	0.792712	3
2001	21.2	0.792642	3
2001	21.3	0.792573	3
2001	21.4	0.792503	3
2001	21.5	0.792433	3
2001	21.6	0.792364	3
2001	21.7	0.792294	3
2001	21.8	0.792224	3
2001	21.9	0.792154	3
2001	22	0.792084	3
2001	22.1	0.792014	3
2001	22.2	0.791945	3
2001	22.3	0.791875	3
2001	22.4	0.791805	3
2001	22.5	0.791735	3
2001	22.6	0.791665	3
2001	22.7	0.791595	3
2001	22.8	0.791525	3
2001	22.9	0.791455	3
2001	23	0.791385	3
2001	23.1	0.791315	3
2001	23.2	0.791245	3
2001	23.3	0.791175	3
2001	23.4	0.791104	3
2001	23.5	0.791034	3
2001	23.6	0.790964	3
2001	23.7	0.790894	3
2001	23.8	0.790824	3
2001	23.9	0.790754	3
2001	24	0.790683	3
2001	24.1	0.790613	3
2001	24.2	0.790543	3
2001	24.3	0.790473	3
2001	24.4	0.790402	3
2001	24.5	0.790332	3
2001	24.6	0.790262	3
2001	24.7	0.790191	3
2001	24.8	0.790121	3
2001	24.9	0.790051	3
2001	25	0.78998	3
2001	25.1	0.78991	3
2001	25.2	0.789839	3
2001	25.3	0.789769	3
2001	25.4	0.789699	3
2001	25.5	0.789628	3
2001	25.6	0.789558	3
2001	25.7	0.789487	3
2001	25.8	0.789417	3
2001	25.9	0.789346	3
2001	26	0.789275	3
2001	26.1	0.789205	3
2001	26.2	0.789134	3
2001	26.3	0.789064	3
2001	26.4	0.788993	3
2001	26.5	0.788922	3
2001	26.6	0.788852	3
2001	26.7	0.788781	3
2001	26.8	0.78871	3
2001	26.9	0.78864	3
2001	27	0.788569	3
2001	27.1	0.788498	3
2001	27.2	0.788427	3
2001	27.3	0.788357	3
2001	27.4	0.788286	3
2001	27.5	0.788215	3
2001	27.6	0.788144	3
2001	27.7	0.788073	3
2001	27.8	0.788002	3
2001	27.9	0.787931	3
2001	28	0.787861	3
2002	0	0	3
2002	0.1	0	3
2002	0.2	0	3
2002	0.3	0	3
2002	0.4	0	3
2002	0.5	0	3
2002	0.6	0	3
2002	0.7	0	3
2002	0.8	0	3
2002	0.9	0	3
2002	1	0	3
2002	1.1	0	3
2002	1.2	0	3
2002	1.3	0	3
2002	1.4	0	3
2002	1.5	0	3
2002	1.6	0	3
2002	1.7	0	3
2002	1.8	0	3
2002	1.9	0	3
2002	2	0	3
2002	2.1	0	3
2002	2.2	0	3
2002	2.3	0	3
2002	2.4	0	3
2002	2.5	0	3
2002	2.6	0	3
2002	2.7	0	3
2002	2.8	0	3
2002	2.9	0	3
2002	3	0	3
2002	3.1	0	3
2002	3.2	0	3
2002	3.3	0	3
2002	3.4	0	3
2002	3.5	0	3
2002	3.6	0	3
2002	3.7	0	3
2002	3.8	0	3
2002	3.9	0	3
2002	4	0	3
2002	4.1	0.0521256	3
2002	4.2	0.112497	3
2002	4.3	0.149165	3
2002	4.4	0.173335	3
2002	4.5	0.190734	3
2002	4.6	0.203818	3
2002	4.7	0.21385	3
2002	4.8	0.221612	3
2002	4.9	0.22765	3
2002	5	0.232361	3
2002	5.1	0.266846	3
2002	5.2	0.30589	3
2002	5.3	0.330279	3
2002	5.4	0.346659	3
2002	5.5	0.358566	3
2002	5.6	0.367566	3
2002	5.7	0.374483	3
2002	5.8	0.379841	3
2002	5.9	0.384006	3
2002	6	0.387251	3
2002	6.1	0.409593	3
2002	6.2	0.43529	3
2002	6.3	0.451613	3
2002	6.4	0.462691	3
2002	6.5	0.470797	3
2002	6.6	0.47695	3
2002	6.7	0.48169	3
2002	6.8	0.485364	3
2002	6.9	0.48822	3
2002	7	0.490441	3
2002	7.1	0.505963	3
2002	7.2	0.524059	3
2002	7.3	0.53568	3
2002	7.4	0.543619	3
2002	7.5	0.549453	3
2002	7.6	0.553892	3
2002	7.7	0.557315	3
2002	7.8	0.55997	3
2002	7.9	0.56203	3
2002	8	0.563628	3
2002	8.1	0.575033	3
2002	8.2	0.588465	3
2002	8.3	0.597157	3
2002	8.4	0.603121	3
2002	8.5	0.607515	3
2002	8.6	0.610864	3
2002	8.7	0.613448	3
2002	8.8	0.615449	3
2002	8.9	0.617	3
2002	9	0.618199	3
2002	9.1	0.626936	3
2002	9.2	0.637306	3
2002	9.3	0.644054	3
2002	9.4	0.648698	3
2002	9.5	0.652126	3
2002	9.6	0.65474	3
2002	9.7	0.656756	3
2002	9.8	0.658317	3
2002	9.9	0.659523	3
2002	10	0.660452	3
2002	10.1	0.667362	3
2002	10.2	0.675614	3
2002	10.3	0.681006	3
2002	10.4	0.684725	3
2002	10.5	0.687473	3
2002	10.6	0.689569	3
2002	10.7	0.691185	3
2002	10.8	0.692433	3
2002	10.9	0.693395	3
2002	11	0.694134	3
2002	11.1	0.699738	3
2002	11.2	0.706465	3
2002	11.3	0.710873	3
2002	11.4	0.713919	3
2002	11.5	0.71617	3
2002	11.6	0.717887	3
2002	11.7	0.719209	3
2002	11.8	0.720229	3
2002	11.9	0.721013	3
2002	12	0.721613	3
2002	12.1	0.726251	3
2002	12.2	0.731841	3
2002	12.3	0.735514	3
2002	12.4	0.738054	3
2002	12.5	0.739932	3
2002	12.6	0.741364	3
2002	12.7	0.742465	3
2002	12.8	0.743313	3
2002	12.9	0.743963	3
2002	13	0.744457	3
2002	13.1	0.74836	3
2002	13.2	0.753083	3
2002	13.3	0.756191	3
2002	13.4	0.758341	3
2002	13.5	0.759931	3
2002	13.6	0.761143	3
2002	13.7	0.762073	3
2002	13.8	0.762788	3
2002	13.9	0.763334	3
2002	14	0.763748	3
2002	14.1	0.767079	3
2002	14.2	0.771123	3
2002	14.3	0.773787	3
2002	14.4	0.775632	3
2002	14.5	0.776996	3
2002	14.6	0.778033	3
2002	14.7	0.77883	3
2002	14.8	0.77944	3
2002	14.9	0.779904	3
2002	15	0.780254	3
2002	15.1	0.783132	3
2002	15.2	0.786634	3
2002	15.3	0.788945	3
2002	15.4	0.790545	3
2002	15.5	0.791727	3
2002	15.6	0.792625	3
2002	15.7	0.793314	3
2002	15.8	0.79384	3
2002	15.9	0.794239	3
2002	16	0.794539	3
2002	16.1	0.79705	3
2002	16.2	0.800114	3
2002	16.3	0.802137	3
2002	16.4	0.803538	3
2002	16.5	0.804572	3
2002	16.6	0.805358	3
2002	16.7	0.805958	3
2002	16.8	0.806416	3
2002	16.9	0.806763	3
2002	17	0.807021	3
2002	17.1	0.809233	3
2002	17.2	0.811937	3
2002	17.3	0.813723	3
2002	17.4	0.81496	3
2002	17.5	0.815872	3
2002	17.6	0.816565	3
2002	17.7	0.817093	3
2002	17.8	0.817495	3
2002	17.9	0.817798	3
2002	18	0.818022	3
2002	18.1	0.818185	3
2002	18.2	0.818299	3
2002	18.3	0.818375	3
2002	18.4	0.818419	3
2002	18.5	0.81844	3
2002	18.6	0.818441	3
2002	18.7	0.818427	3
2002	18.8	0.8184	3
2002	18.9	0.818364	3
2002	19	0.81832	3
2002	19.1	0.81827	3
2002	19.2	0.818215	3
2002	19.3	0.818157	3
2002	19.4	0.818095	3
2002	19.5	0.818031	3
2002	19.6	0.817964	3
2002	19.7	0.817897	3
2002	19.8	0.817828	3
2002	19.9	0.817758	3
2002	20	0.817687	3
2002	20.1	0.817615	3
2002	20.2	0.817543	3
2002	20.3	0.817471	3
2002	20.4	0.817398	3
2002	20.5	0.817325	3
2002	20.6	0.817252	3
2002	20.7	0.817179	3
2002	20.8	0.817105	3
2002	20.9	0.817031	3
2002	21	0.816958	3
2002	21.1	0.816884	3
2002	21.2	0.81681	3
2002	21.3	0.816736	3
2002	21.4	0.816662	3
2002	21.5	0.816588	3
2002	21.6	0.816513	3
2002	21.7	0.816439	3
2002	21.8	0.816365	3
2002	21.9	0.816291	3
2002	22	0.816217	3
2002	22.1	0.816142	3
2002	22.2	0.816068	3
2002	22.3	0.815993	3
2002	22.4	0.815919	3
2002	22.5	0.815845	3
2002	22.6	0.81577	3
2002	22.7	0.815696	3
2002	22.8	0.815621	3
2002	22.9	0.815547	3
2002	23	0.815472	3
2002	23.1	0.815398	3
2002	23.2	0.815323	3
2002	23.3	0.815248	3
2002	23.4	0.815174	3
2002	23.5	0.815099	3
2002	23.6	0.815024	3
2002	23.7	0.81495	3
2002	23.8	0.814875	3
2002	23.9	0.8148	3
2002	24	0.814725	3
2002	24.1	0.814651	3
2002	24.2	0.814576	3
2002	24.3	0.814501	3
2002	24.4	0.814426	3
2002	24.5	0.814351	3
2002	24.6	0.814276	3
2002	24.7	0.814201	3
2002	24.8	0.814126	3
2002	24.9	0.814051	3
2002	25	0.813976	3
2002	25.1	0.813901	3
2002	25.2	0.813826	3
2002	25.3	0.813751	3
2002	25.4	0.813676	3
2002	25.5	0.813601	3
2002	25.6	0.813526	3
2002	25.7	0.813451	3
2002	25.8	0.813375	3
2002	25.9	0.8133	3
2002	26	0.813225	3
2002	26.1	0.81315	3
2002	26.2	0.813074	3
2002	26.3	0.812999	3
2002	26.4	0.812924	3
2002	26.5	0.812848	3
2002	26.6	0.812773	3
2002	26.7	0.812698	3
2002	26.8	0.812622	3
2002	26.9	0.812547	3
2002	27	0.812471	3
2002	27.1	0.812396	3
2002	27.2	0.81232	3
2002	27.3	0.812245	3
2002	27.4	0.812169	3
2002	27.5	0.812093	3
2002	27.6	0.812018	3
2002	27.7	0.811942	3
2002	27.8	0.811866	3
2002	27.9	0.811791	3
2002	28	0.811715	3
2003	0	0	3
2003	0.1	0	3
2003	0.2	0	3
2003	0.3	0	3
2003	0.4	0	3
2003	0.5	0	3
2003	0.6	0	3
2003	0.7	0	3
2003	0.8	0	3
2003	0.9	0	3
2003	1	0	3
2003	1.1	0	3
2003	1.2	0	3
2003	1.3	0	3
2003	1.4	0	3
2003	1.5	0	3
2003	1.6	0	3
2003	1.7	0	3
2003	1.8	0	3
2003	1.9	0	3
2003	2	0	3
2003	2.1	0	3
2003	2.2	0	3
2003	2.3	0	3
2003	2.4	0	3
2003	2.5	0	3
2003	2.6	0	3
2003	2.7	0	3
2003	2.8	0	3
2003	2.9	0	3
2003	3	0	3
2003	3.1	0	3
2003	3.2	0	3
2003	3.3	0	3
2003	3.4	0	3
2003	3.5	0	3
2003	3.6	0	3
2003	3.7	0	3
2003	3.8	0	3
2003	3.9	0	3
2003	4	0	3
2003	4.1	0.0428107	3
2003	4.2	0.090051	3
2003	4.3	0.117635	3
2003	4.4	0.135684	3
2003	4.5	0.148844	3
2003	4.6	0.158921	3
2003	4.7	0.166787	3
2003	4.8	0.172976	3
2003	4.9	0.177866	3
2003	5	0.181738	3
2003	5.1	0.213486	3
2003	5.2	0.247754	3
2003	5.3	0.268282	3
2003	5.4	0.281949	3
2003	5.5	0.291993	3
2003	5.6	0.299708	3
2003	5.7	0.305737	3
2003	5.8	0.310481	3
2003	5.9	0.314227	3
2003	6	0.31719	3
2003	6.1	0.339634	3
2003	6.2	0.364099	3
2003	6.3	0.37893	3
2003	6.4	0.388877	3
2003	6.5	0.396218	3
2003	6.6	0.401872	3
2003	6.7	0.406298	3
2003	6.8	0.409784	3
2003	6.9	0.412535	3
2003	7	0.41471	3
2003	7.1	0.431273	3
2003	7.2	0.449504	3
2003	7.3	0.460643	3
2003	7.4	0.468147	3
2003	7.5	0.473701	3
2003	7.6	0.477988	3
2003	7.7	0.481346	3
2003	7.8	0.483991	3
2003	7.9	0.486078	3
2003	8	0.487726	3
2003	8.1	0.500442	3
2003	8.2	0.514546	3
2003	8.3	0.523213	3
2003	8.4	0.529071	3
2003	8.5	0.533415	3
2003	8.6	0.536772	3
2003	8.7	0.539402	3
2003	8.8	0.541474	3
2003	8.9	0.543108	3
2003	9	0.544395	3
2003	9.1	0.554466	3
2003	9.2	0.565705	3
2003	9.3	0.572641	3
2003	9.4	0.57734	3
2003	9.5	0.580829	3
2003	9.6	0.583527	3
2003	9.7	0.585642	3
2003	9.8	0.587307	3
2003	9.9	0.588618	3
2003	10	0.589649	3
2003	10.1	0.597825	3
2003	10.2	0.606994	3
2003	10.3	0.612671	3
2003	10.4	0.616524	3
2003	10.5	0.619388	3
2003	10.6	0.621603	3
2003	10.7	0.623339	3
2003	10.8	0.624705	3
2003	10.9	0.625779	3
2003	11	0.626622	3
2003	11.1	0.633393	3
2003	11.2	0.641017	3
2003	11.3	0.645751	3
2003	11.4	0.648967	3
2003	11.5	0.651359	3
2003	11.6	0.65321	3
2003	11.7	0.65466	3
2003	11.8	0.655799	3
2003	11.9	0.656694	3
2003	12	0.657395	3
2003	12.1	0.663096	3
2003	12.2	0.669538	3
2003	12.3	0.673546	3
2003	12.4	0.676271	3
2003	12.5	0.678299	3
2003	12.6	0.679868	3
2003	12.7	0.681096	3
2003	12.8	0.682061	3
2003	12.9	0.682817	3
2003	13	0.683408	3
2003	13.1	0.688275	3
2003	13.2	0.693791	3
2003	13.3	0.697228	3
2003	13.4	0.699567	3
2003	13.5	0.701308	3
2003	13.6	0.702654	3
2003	13.7	0.703708	3
2003	13.8	0.704534	3
2003	13.9	0.705181	3
2003	14	0.705685	3
2003	14.1	0.70989	3
2003	14.2	0.714667	3
2003	14.3	0.717648	3
2003	14.4	0.719678	3
2003	14.5	0.721188	3
2003	14.6	0.722356	3
2003	14.7	0.723269	3
2003	14.8	0.723984	3
2003	14.9	0.724543	3
2003	15	0.724978	3
2003	15.1	0.728647	3
2003	15.2	0.732826	3
2003	15.3	0.735436	3
2003	15.4	0.737214	3
2003	15.5	0.738536	3
2003	15.6	0.739559	3
2003	15.7	0.740357	3
2003	15.8	0.740982	3
2003	15.9	0.741469	3
2003	16	0.741848	3
2003	16.1	0.745078	3
2003	16.2	0.748765	3
2003	16.3	0.75107	3
2003	16.4	0.75264	3
2003	16.5	0.753808	3
2003	16.6	0.75471	3
2003	16.7	0.755414	3
2003	16.8	0.755964	3
2003	16.9	0.756393	3
2003	17	0.756724	3
2003	17.1	0.759591	3
2003	17.2	0.762869	3
2003	17.3	0.764919	3
2003	17.4	0.766316	3
2003	17.5	0.767354	3
2003	17.6	0.768156	3
2003	17.7	0.768781	3
2003	17.8	0.769269	3
2003	17.9	0.769648	3
2003	18	0.769941	3
2003	18.1	0.770164	3
2003	18.2	0.770332	3
2003	18.3	0.770456	3
2003	18.4	0.770545	3
2003	18.5	0.770605	3
2003	18.6	0.770643	3
2003	18.7	0.770662	3
2003	18.8	0.770667	3
2003	18.9	0.77066	3
2003	19	0.770643	3
2003	19.1	0.770619	3
2003	19.2	0.770589	3
2003	19.3	0.770555	3
2003	19.4	0.770516	3
2003	19.5	0.770474	3
2003	19.6	0.77043	3
2003	19.7	0.770383	3
2003	19.8	0.770335	3
2003	19.9	0.770286	3
2003	20	0.770235	3
2003	20.1	0.770184	3
2003	20.2	0.770132	3
2003	20.3	0.77008	3
2003	20.4	0.770027	3
2003	20.5	0.769973	3
2003	20.6	0.76992	3
2003	20.7	0.769866	3
2003	20.8	0.769812	3
2003	20.9	0.769758	3
2003	21	0.769704	3
2003	21.1	0.769649	3
2003	21.2	0.769595	3
2003	21.3	0.76954	3
2003	21.4	0.769486	3
2003	21.5	0.769431	3
2003	21.6	0.769376	3
2003	21.7	0.769322	3
2003	21.8	0.769267	3
2003	21.9	0.769212	3
2003	22	0.769157	3
2003	22.1	0.769102	3
2003	22.2	0.769048	3
2003	22.3	0.768993	3
2003	22.4	0.768938	3
2003	22.5	0.768883	3
2003	22.6	0.768828	3
2003	22.7	0.768773	3
2003	22.8	0.768718	3
2003	22.9	0.768663	3
2003	23	0.768608	3
2003	23.1	0.768553	3
2003	23.2	0.768499	3
2003	23.3	0.768444	3
2003	23.4	0.768389	3
2003	23.5	0.768334	3
2003	23.6	0.768279	3
2003	23.7	0.768224	3
2003	23.8	0.768169	3
2003	23.9	0.768114	3
2003	24	0.768059	3
2003	24.1	0.768003	3
2003	24.2	0.767948	3
2003	24.3	0.767893	3
2003	24.4	0.767838	3
2003	24.5	0.767783	3
2003	24.6	0.767728	3
2003	24.7	0.767673	3
2003	24.8	0.767618	3
2003	24.9	0.767563	3
2003	25	0.767508	3
2003	25.1	0.767453	3
2003	25.2	0.767397	3
2003	25.3	0.767342	3
2003	25.4	0.767287	3
2003	25.5	0.767232	3
2003	25.6	0.767177	3
2003	25.7	0.767122	3
2003	25.8	0.767066	3
2003	25.9	0.767011	3
2003	26	0.766956	3
2003	26.1	0.766901	3
2003	26.2	0.766845	3
2003	26.3	0.76679	3
2003	26.4	0.766735	3
2003	26.5	0.76668	3
2003	26.6	0.766624	3
2003	26.7	0.766569	3
2003	26.8	0.766514	3
2003	26.9	0.766459	3
2003	27	0.766403	3
2003	27.1	0.766348	3
2003	27.2	0.766293	3
2003	27.3	0.766237	3
2003	27.4	0.766182	3
2003	27.5	0.766127	3
2003	27.6	0.766071	3
2003	27.7	0.766016	3
2003	27.8	0.765961	3
2003	27.9	0.765905	3
2003	28	0.76585	3
2004	0	0	3
2004	0.1	0	3
2004	0.2	0	3
2004	0.3	0	3
2004	0.4	0	3
2004	0.5	0	3
2004	0.6	0	3
2004	0.7	0	3
2004	0.8	0	3
2004	0.9	0	3
2004	1	0	3
2004	1.1	0	3
2004	1.2	0	3
2004	1.3	0	3
2004	1.4	0	3
2004	1.5	0	3
2004	1.6	0	3
2004	1.7	0	3
2004	1.8	0	3
2004	1.9	0	3
2004	2	0	3
2004	2.1	0	3
2004	2.2	0	3
2004	2.3	0	3
2004	2.4	0	3
2004	2.5	0	3
2004	2.6	0	3
2004	2.7	0	3
2004	2.8	0	3
2004	2.9	0	3
2004	3	0	3
2004	3.1	0	3
2004	3.2	0	3
2004	3.3	0	3
2004	3.4	0	3
2004	3.5	0	3
2004	3.6	0	3
2004	3.7	0	3
2004	3.8	0	3
2004	3.9	0	3
2004	4	0	3
2004	4.1	0.0424902	3
2004	4.2	0.092237	3
2004	4.3	0.121978	3
2004	4.4	0.141231	3
2004	4.5	0.155066	3
2004	4.6	0.165576	3
2004	4.7	0.173757	3
2004	4.8	0.18019	3
2004	4.9	0.185275	3
2004	5	0.189306	3
2004	5.1	0.22044	3
2004	5.2	0.255909	3
2004	5.3	0.277647	3
2004	5.4	0.291983	3
2004	5.5	0.302383	3
2004	5.6	0.310316	3
2004	5.7	0.3165	3
2004	5.8	0.321364	3
2004	5.9	0.325205	3
2004	6	0.328246	3
2004	6.1	0.349962	3
2004	6.2	0.374951	3
2004	6.3	0.390461	3
2004	6.4	0.400772	3
2004	6.5	0.408287	3
2004	6.6	0.414036	3
2004	6.7	0.418524	3
2004	6.8	0.422057	3
2004	6.9	0.424846	3
2004	7	0.42705	3
2004	7.1	0.442913	3
2004	7.2	0.461355	3
2004	7.3	0.472897	3
2004	7.4	0.480608	3
2004	7.5	0.486245	3
2004	7.6	0.490565	3
2004	7.7	0.49394	3
2004	7.8	0.496597	3
2004	7.9	0.498693	3
2004	8	0.500346	3
2004	8.1	0.512432	3
2004	8.2	0.526596	3
2004	8.3	0.535515	3
2004	8.4	0.541494	3
2004	8.5	0.545872	3
2004	8.6	0.549232	3
2004	8.7	0.551858	3
2004	8.8	0.553923	3
2004	8.9	0.555551	3
2004	9	0.556832	3
2004	9.1	0.566348	3
2004	9.2	0.577572	3
2004	9.3	0.584671	3
2004	9.4	0.589442	3
2004	9.5	0.59294	3
2004	9.6	0.595626	3
2004	9.7	0.597724	3
2004	9.8	0.599374	3
2004	9.9	0.600672	3
2004	10	0.601692	3
2004	10.1	0.60938	3
2004	10.2	0.618497	3
2004	10.3	0.624283	3
2004	10.4	0.628178	3
2004	10.5	0.631037	3
2004	10.6	0.633232	3
2004	10.7	0.634946	3
2004	10.8	0.636293	3
2004	10.9	0.63735	3
2004	11	0.638178	3
2004	11.1	0.644522	3
2004	11.2	0.652076	3
2004	11.3	0.656884	3
2004	11.4	0.660124	3
2004	11.5	0.662503	3
2004	11.6	0.66433	3
2004	11.7	0.665756	3
2004	11.8	0.666875	3
2004	11.9	0.667751	3
2004	12	0.668436	3
2004	12.1	0.673761	3
2004	12.2	0.680125	3
2004	12.3	0.684184	3
2004	12.4	0.686921	3
2004	12.5	0.688932	3
2004	12.6	0.690475	3
2004	12.7	0.691679	3
2004	12.8	0.692622	3
2004	12.9	0.69336	3
2004	13	0.693935	3
2004	13.1	0.698469	3
2004	13.2	0.703905	3
2004	13.3	0.707378	3
2004	13.4	0.709722	3
2004	13.5	0.711443	3
2004	13.6	0.712764	3
2004	13.7	0.713793	3
2004	13.8	0.714598	3
2004	13.9	0.715226	3
2004	14	0.715715	3
2004	14.1	0.719623	3
2004	14.2	0.724322	3
2004	14.3	0.727328	3
2004	14.4	0.729357	3
2004	14.5	0.730847	3
2004	14.6	0.73199	3
2004	14.7	0.732879	3
2004	14.8	0.733574	3
2004	14.9	0.734115	3
2004	15	0.734534	3
2004	15.1	0.737939	3
2004	15.2	0.742042	3
2004	15.3	0.74467	3
2004	15.4	0.746444	3
2004	15.5	0.747746	3
2004	15.6	0.748744	3
2004	15.7	0.74952	3
2004	15.8	0.750125	3
2004	15.9	0.750595	3
2004	16	0.750958	3
2004	16.1	0.753951	3
2004	16.2	0.757566	3
2004	16.3	0.759883	3
2004	16.4	0.761447	3
2004	16.5	0.762595	3
2004	16.6	0.763474	3
2004	16.7	0.764157	3
2004	16.8	0.764688	3
2004	16.9	0.7651	3
2004	17	0.765416	3
2004	17.1	0.768069	3
2004	17.2	0.771279	3
2004	17.3	0.773337	3
2004	17.4	0.774727	3
2004	17.5	0.775746	3
2004	17.6	0.776526	3
2004	17.7	0.777131	3
2004	17.8	0.7776	3
2004	17.9	0.777964	3
2004	18	0.778242	3
2004	18.1	0.778452	3
2004	18.2	0.778609	3
2004	18.3	0.778721	3
2004	18.4	0.778799	3
2004	18.5	0.778849	3
2004	18.6	0.778876	3
2004	18.7	0.778885	3
2004	18.8	0.778879	3
2004	18.9	0.778862	3
2004	19	0.778836	3
2004	19.1	0.778802	3
2004	19.2	0.778761	3
2004	19.3	0.778716	3
2004	19.4	0.778667	3
2004	19.5	0.778615	3
2004	19.6	0.77856	3
2004	19.7	0.778503	3
2004	19.8	0.778445	3
2004	19.9	0.778385	3
2004	20	0.778324	3
2004	20.1	0.778262	3
2004	20.2	0.7782	3
2004	20.3	0.778136	3
2004	20.4	0.778073	3
2004	20.5	0.778009	3
2004	20.6	0.777945	3
2004	20.7	0.77788	3
2004	20.8	0.777816	3
2004	20.9	0.777751	3
2004	21	0.777686	3
2004	21.1	0.777621	3
2004	21.2	0.777555	3
2004	21.3	0.77749	3
2004	21.4	0.777425	3
2004	21.5	0.777359	3
2004	21.6	0.777294	3
2004	21.7	0.777229	3
2004	21.8	0.777163	3
2004	21.9	0.777098	3
2004	22	0.777032	3
2004	22.1	0.776966	3
2004	22.2	0.776901	3
2004	22.3	0.776835	3
2004	22.4	0.776769	3
2004	22.5	0.776704	3
2004	22.6	0.776638	3
2004	22.7	0.776572	3
2004	22.8	0.776507	3
2004	22.9	0.776441	3
2004	23	0.776375	3
2004	23.1	0.776309	3
2004	23.2	0.776244	3
2004	23.3	0.776178	3
2004	23.4	0.776112	3
2004	23.5	0.776046	3
2004	23.6	0.77598	3
2004	23.7	0.775914	3
2004	23.8	0.775849	3
2004	23.9	0.775783	3
2004	24	0.775717	3
2004	24.1	0.775651	3
2004	24.2	0.775585	3
2004	24.3	0.775519	3
2004	24.4	0.775453	3
2004	24.5	0.775387	3
2004	24.6	0.775321	3
2004	24.7	0.775255	3
2004	24.8	0.775189	3
2004	24.9	0.775123	3
2004	25	0.775057	3
2004	25.1	0.774991	3
2004	25.2	0.774925	3
2004	25.3	0.774859	3
2004	25.4	0.774793	3
2004	25.5	0.774727	3
2004	25.6	0.77466	3
2004	25.7	0.774594	3
2004	25.8	0.774528	3
2004	25.9	0.774462	3
2004	26	0.774396	3
2004	26.1	0.77433	3
2004	26.2	0.774263	3
2004	26.3	0.774197	3
2004	26.4	0.774131	3
2004	26.5	0.774065	3
2004	26.6	0.773998	3
2004	26.7	0.773932	3
2004	26.8	0.773866	3
2004	26.9	0.7738	3
2004	27	0.773733	3
2004	27.1	0.773667	3
2004	27.2	0.773601	3
2004	27.3	0.773534	3
2004	27.4	0.773468	3
2004	27.5	0.773402	3
2004	27.6	0.773335	3
2004	27.7	0.773269	3
2004	27.8	0.773202	3
2004	27.9	0.773136	3
2004	28	0.773069	3
2005	0	0	3
2005	0.1	0	3
2005	0.2	0	3
2005	0.3	0	3
2005	0.4	0	3
2005	0.5	0	3
2005	0.6	0	3
2005	0.7	0	3
2005	0.8	0	3
2005	0.9	0	3
2005	1	0	3
2005	1.1	0	3
2005	1.2	0	3
2005	1.3	0	3
2005	1.4	0	3
2005	1.5	0	3
2005	1.6	0	3
2005	1.7	0	3
2005	1.8	0	3
2005	1.9	0	3
2005	2	0	3
2005	2.1	0	3
2005	2.2	0	3
2005	2.3	0	3
2005	2.4	0	3
2005	2.5	0	3
2005	2.6	0	3
2005	2.7	0	3
2005	2.8	0	3
2005	2.9	0	3
2005	3	0	3
2005	3.1	0	3
2005	3.2	0	3
2005	3.3	0	3
2005	3.4	0	3
2005	3.5	0	3
2005	3.6	0	3
2005	3.7	0	3
2005	3.8	0	3
2005	3.9	0	3
2005	4	0	3
2005	4.1	0.130215	3
2005	4.2	0.220899	3
2005	4.3	0.266159	3
2005	4.4	0.297646	3
2005	4.5	0.322653	3
2005	4.6	0.343305	3
2005	4.7	0.360617	3
2005	4.8	0.375256	3
2005	4.9	0.387717	3
2005	5	0.398381	3
2005	5.1	0.455815	3
2005	5.2	0.498565	3
2005	5.3	0.522382	3
2005	5.4	0.539768	3
2005	5.5	0.553841	3
2005	5.6	0.565585	3
2005	5.7	0.575503	3
2005	5.8	0.583939	3
2005	5.9	0.591154	3
2005	6	0.597353	3
2005	6.1	0.625002	3
2005	6.2	0.64666	3
2005	6.3	0.65935	3
2005	6.4	0.668866	3
2005	6.5	0.676699	3
2005	6.6	0.683318	3
2005	6.7	0.688966	3
2005	6.8	0.693811	3
2005	6.9	0.697983	3
2005	7	0.701588	3
2005	7.1	0.717213	3
2005	7.2	0.729834	3
2005	7.3	0.737419	3
2005	7.4	0.743193	3
2005	7.5	0.747998	3
2005	7.6	0.752093	3
2005	7.7	0.755611	3
2005	7.8	0.758647	3
2005	7.9	0.761273	3
2005	8	0.763551	3
2005	8.1	0.773482	3
2005	8.2	0.78166	3
2005	8.3	0.786645	3
2005	8.4	0.790474	3
2005	8.5	0.793682	3
2005	8.6	0.79643	3
2005	8.7	0.798803	3
2005	8.8	0.800857	3
2005	8.9	0.80264	3
2005	9	0.804189	3
2005	9.1	0.811038	3
2005	9.2	0.816753	3
2005	9.3	0.820266	3
2005	9.4	0.822979	3
2005	9.5	0.825262	3
2005	9.6	0.827226	3
2005	9.7	0.828925	3
2005	9.8	0.8304	3
2005	9.9	0.831682	3
2005	10	0.832797	3
2005	10.1	0.837804	3
2005	10.2	0.842021	3
2005	10.3	0.844627	3
2005	10.4	0.846647	3
2005	10.5	0.848352	3
2005	10.6	0.849822	3
2005	10.7	0.851096	3
2005	10.8	0.852204	3
2005	10.9	0.853167	3
2005	11	0.854005	3
2005	11.1	0.857827	3
2005	11.2	0.861067	3
2005	11.3	0.863077	3
2005	11.4	0.864639	3
2005	11.5	0.865959	3
2005	11.6	0.867099	3
2005	11.7	0.868089	3
2005	11.8	0.86895	3
2005	11.9	0.869699	3
2005	12	0.87035	3
2005	12.1	0.873364	3
2005	12.2	0.875933	3
2005	12.3	0.87753	3
2005	12.4	0.878773	3
2005	12.5	0.879826	3
2005	12.6	0.880735	3
2005	12.7	0.881525	3
2005	12.8	0.882213	3
2005	12.9	0.882811	3
2005	13	0.883331	3
2005	13.1	0.88577	3
2005	13.2	0.887858	3
2005	13.3	0.889158	3
2005	13.4	0.89017	3
2005	13.5	0.891028	3
2005	13.6	0.891771	3
2005	13.7	0.892415	3
2005	13.8	0.892976	3
2005	13.9	0.893464	3
2005	14	0.893888	3
2005	14.1	0.895904	3
2005	14.2	0.897635	3
2005	14.3	0.898713	3
2005	14.4	0.899554	3
2005	14.5	0.900267	3
2005	14.6	0.900884	3
2005	14.7	0.90142	3
2005	14.8	0.901886	3
2005	14.9	0.902291	3
2005	15	0.902643	3
2005	15.1	0.904337	3
2005	15.2	0.905796	3
2005	15.3	0.906706	3
2005	15.4	0.907415	3
2005	15.5	0.908017	3
2005	15.6	0.908537	3
2005	15.7	0.90899	3
2005	15.8	0.909383	3
2005	15.9	0.909724	3
2005	16	0.91002	3
2005	16.1	0.911465	3
2005	16.2	0.912712	3
2005	16.3	0.91349	3
2005	16.4	0.914096	3
2005	16.5	0.91461	3
2005	16.6	0.915055	3
2005	16.7	0.915442	3
2005	16.8	0.915777	3
2005	16.9	0.916068	3
2005	17	0.916321	3
2005	17.1	0.917569	3
2005	17.2	0.918647	3
2005	17.3	0.91932	3
2005	17.4	0.919844	3
2005	17.5	0.920288	3
2005	17.6	0.920673	3
2005	17.7	0.921007	3
2005	17.8	0.921296	3
2005	17.9	0.921548	3
2005	18	0.921765	3
2005	18.1	0.921952	3
2005	18.2	0.922113	3
2005	18.3	0.922251	3
2005	18.4	0.922368	3
2005	18.5	0.922468	3
2005	18.6	0.922551	3
2005	18.7	0.92262	3
2005	18.8	0.922676	3
2005	18.9	0.922722	3
2005	19	0.922757	3
2005	19.1	0.922783	3
2005	19.2	0.922802	3
2005	19.3	0.922814	3
2005	19.4	0.922819	3
2005	19.5	0.922819	3
2005	19.6	0.922814	3
2005	19.7	0.922805	3
2005	19.8	0.922792	3
2005	19.9	0.922775	3
2005	20	0.922756	3
2005	20.1	0.922733	3
2005	20.2	0.922708	3
2005	20.3	0.922681	3
2005	20.4	0.922652	3
2005	20.5	0.922621	3
2005	20.6	0.922589	3
2005	20.7	0.922555	3
2005	20.8	0.92252	3
2005	20.9	0.922484	3
2005	21	0.922447	3
2005	21.1	0.922409	3
2005	21.2	0.922371	3
2005	21.3	0.922331	3
2005	21.4	0.922291	3
2005	21.5	0.92225	3
2005	21.6	0.922209	3
2005	21.7	0.922168	3
2005	21.8	0.922126	3
2005	21.9	0.922083	3
2005	22	0.922041	3
2005	22.1	0.921998	3
2005	22.2	0.921954	3
2005	22.3	0.921911	3
2005	22.4	0.921867	3
2005	22.5	0.921823	3
2005	22.6	0.921779	3
2005	22.7	0.921735	3
2005	22.8	0.92169	3
2005	22.9	0.921646	3
2005	23	0.921601	3
2005	23.1	0.921556	3
2005	23.2	0.921511	3
2005	23.3	0.921467	3
2005	23.4	0.921421	3
2005	23.5	0.921376	3
2005	23.6	0.921331	3
2005	23.7	0.921286	3
2005	23.8	0.921241	3
2005	23.9	0.921195	3
2005	24	0.92115	3
2005	24.1	0.921104	3
2005	24.2	0.921059	3
2005	24.3	0.921013	3
2005	24.4	0.920967	3
2005	24.5	0.920922	3
2005	24.6	0.920876	3
2005	24.7	0.92083	3
2005	24.8	0.920784	3
2005	24.9	0.920739	3
2005	25	0.920693	3
2005	25.1	0.920647	3
2005	25.2	0.920601	3
2005	25.3	0.920555	3
2005	25.4	0.920509	3
2005	25.5	0.920463	3
2005	25.6	0.920417	3
2005	25.7	0.920371	3
2005	25.8	0.920325	3
2005	25.9	0.920279	3
2005	26	0.920232	3
2005	26.1	0.920186	3
2005	26.2	0.92014	3
2005	26.3	0.920094	3
2005	26.4	0.920047	3
2005	26.5	0.920001	3
2005	26.6	0.919955	3
2005	26.7	0.919908	3
2005	26.8	0.919862	3
2005	26.9	0.919816	3
2005	27	0.919769	3
2005	27.1	0.919723	3
2005	27.2	0.919676	3
2005	27.3	0.91963	3
2005	27.4	0.919583	3
2005	27.5	0.919537	3
2005	27.6	0.91949	3
2005	27.7	0.919444	3
2005	27.8	0.919397	3
2005	27.9	0.91935	3
2005	28	0.919304	3
2006	0	0	3
2006	0.1	0	3
2006	0.2	0	3
2006	0.3	0	3
2006	0.4	0	3
2006	0.5	0	3
2006	0.6	0	3
2006	0.7	0	3
2006	0.8	0	3
2006	0.9	0	3
2006	1	0	3
2006	1.1	0	3
2006	1.2	0	3
2006	1.3	0	3
2006	1.4	0	3
2006	1.5	0	3
2006	1.6	0	3
2006	1.7	0	3
2006	1.8	0	3
2006	1.9	0	3
2006	2	0	3
2006	2.1	0	3
2006	2.2	0	3
2006	2.3	0	3
2006	2.4	0	3
2006	2.5	0	3
2006	2.6	0	3
2006	2.7	0	3
2006	2.8	0	3
2006	2.9	0	3
2006	3	0	3
2006	3.1	0	3
2006	3.2	0	3
2006	3.3	0	3
2006	3.4	0	3
2006	3.5	0	3
2006	3.6	0	3
2006	3.7	0	3
2006	3.8	0	3
2006	3.9	0	3
2006	4	0	3
2006	4.1	0.0864724	3
2006	4.2	0.172678	3
2006	4.3	0.217278	3
2006	4.4	0.244011	3
2006	4.5	0.262684	3
2006	4.6	0.276797	3
2006	4.7	0.287821	3
2006	4.8	0.296554	3
2006	4.9	0.303521	3
2006	5	0.309103	3
2006	5.1	0.355466	3
2006	5.2	0.402367	3
2006	5.3	0.428049	3
2006	5.4	0.444031	3
2006	5.5	0.45542	3
2006	5.6	0.464113	3
2006	5.7	0.47094	3
2006	5.8	0.476362	3
2006	5.9	0.480694	3
2006	6	0.484163	3
2006	6.1	0.510708	3
2006	6.2	0.538394	3
2006	6.3	0.553991	3
2006	6.4	0.563857	3
2006	6.5	0.570958	3
2006	6.6	0.576412	3
2006	6.7	0.580712	3
2006	6.8	0.584136	3
2006	6.9	0.586874	3
2006	7	0.589065	3
2006	7.1	0.606076	3
2006	7.2	0.624204	3
2006	7.3	0.634588	3
2006	7.4	0.641215	3
2006	7.5	0.646011	3
2006	7.6	0.649708	3
2006	7.7	0.652629	3
2006	7.8	0.654956	3
2006	7.9	0.656816	3
2006	8	0.658301	3
2006	8.1	0.67012	3
2006	8.2	0.682904	3
2006	8.3	0.690305	3
2006	8.4	0.695056	3
2006	8.5	0.698504	3
2006	8.6	0.701167	3
2006	8.7	0.703273	3
2006	8.8	0.70495	3
2006	8.9	0.706289	3
2006	9	0.707355	3
2006	9.1	0.716046	3
2006	9.2	0.725551	3
2006	9.3	0.731093	3
2006	9.4	0.734664	3
2006	9.5	0.737261	3
2006	9.6	0.739268	3
2006	9.7	0.740854	3
2006	9.8	0.742117	3
2006	9.9	0.743123	3
2006	10	0.743922	3
2006	10.1	0.750585	3
2006	10.2	0.757933	3
2006	10.3	0.76224	3
2006	10.4	0.765021	3
2006	10.5	0.767046	3
2006	10.6	0.768611	3
2006	10.7	0.769848	3
2006	10.8	0.770831	3
2006	10.9	0.771612	3
2006	11	0.77223	3
2006	11.1	0.777504	3
2006	11.2	0.783357	3
2006	11.3	0.786802	3
2006	11.4	0.78903	3
2006	11.5	0.790652	3
2006	11.6	0.791905	3
2006	11.7	0.792895	3
2006	11.8	0.79368	3
2006	11.9	0.794302	3
2006	12	0.794793	3
2006	12.1	0.799073	3
2006	12.2	0.803849	3
2006	12.3	0.806668	3
2006	12.4	0.808492	3
2006	12.5	0.80982	3
2006	12.6	0.810846	3
2006	12.7	0.811655	3
2006	12.8	0.812295	3
2006	12.9	0.812801	3
2006	13	0.813199	3
2006	13.1	0.816744	3
2006	13.2	0.820716	3
2006	13.3	0.823066	3
2006	13.4	0.824587	3
2006	13.5	0.825694	3
2006	13.6	0.826548	3
2006	13.7	0.827221	3
2006	13.8	0.827753	3
2006	13.9	0.828171	3
2006	14	0.828499	3
2006	14.1	0.831484	3
2006	14.2	0.834842	3
2006	14.3	0.836831	3
2006	14.4	0.838119	3
2006	14.5	0.839056	3
2006	14.6	0.839778	3
2006	14.7	0.840346	3
2006	14.8	0.840793	3
2006	14.9	0.841145	3
2006	15	0.841418	3
2006	15.1	0.843968	3
2006	15.2	0.846845	3
2006	15.3	0.848551	3
2006	15.4	0.849655	3
2006	15.5	0.850458	3
2006	15.6	0.851076	3
2006	15.7	0.851561	3
2006	15.8	0.851942	3
2006	15.9	0.852241	3
2006	16	0.852472	3
2006	16.1	0.854676	3
2006	16.2	0.85717	3
2006	16.3	0.858649	3
2006	16.4	0.859607	3
2006	16.5	0.860302	3
2006	16.6	0.860837	3
2006	16.7	0.861255	3
2006	16.8	0.861584	3
2006	16.9	0.86184	3
2006	17	0.862037	3
2006	17.1	0.863961	3
2006	17.2	0.866145	3
2006	17.3	0.867441	3
2006	17.4	0.868279	3
2006	17.5	0.868887	3
2006	17.6	0.869353	3
2006	17.7	0.869718	3
2006	17.8	0.870003	3
2006	17.9	0.870225	3
2006	18	0.870395	3
2006	18.1	0.870523	3
2006	18.2	0.870617	3
2006	18.3	0.870682	3
2006	18.4	0.870725	3
2006	18.5	0.870749	3
2006	18.6	0.870758	3
2006	18.7	0.870754	3
2006	18.8	0.87074	3
2006	18.9	0.870718	3
2006	19	0.870689	3
2006	19.1	0.870654	3
2006	19.2	0.870614	3
2006	19.3	0.870571	3
2006	19.4	0.870525	3
2006	19.5	0.870476	3
2006	19.6	0.870425	3
2006	19.7	0.870372	3
2006	19.8	0.870318	3
2006	19.9	0.870262	3
2006	20	0.870206	3
2006	20.1	0.870149	3
2006	20.2	0.870091	3
2006	20.3	0.870033	3
2006	20.4	0.869974	3
2006	20.5	0.869915	3
2006	20.6	0.869855	3
2006	20.7	0.869796	3
2006	20.8	0.869736	3
2006	20.9	0.869675	3
2006	21	0.869615	3
2006	21.1	0.869555	3
2006	21.2	0.869494	3
2006	21.3	0.869434	3
2006	21.4	0.869373	3
2006	21.5	0.869312	3
2006	21.6	0.869251	3
2006	21.7	0.86919	3
2006	21.8	0.869129	3
2006	21.9	0.869068	3
2006	22	0.869007	3
2006	22.1	0.868946	3
2006	22.2	0.868885	3
2006	22.3	0.868824	3
2006	22.4	0.868763	3
2006	22.5	0.868702	3
2006	22.6	0.86864	3
2006	22.7	0.868579	3
2006	22.8	0.868518	3
2006	22.9	0.868456	3
2006	23	0.868395	3
2006	23.1	0.868334	3
2006	23.2	0.868272	3
2006	23.3	0.868211	3
2006	23.4	0.868149	3
2006	23.5	0.868088	3
2006	23.6	0.868026	3
2006	23.7	0.867965	3
2006	23.8	0.867903	3
2006	23.9	0.867842	3
2006	24	0.86778	3
2006	24.1	0.867719	3
2006	24.2	0.867657	3
2006	24.3	0.867595	3
2006	24.4	0.867534	3
2006	24.5	0.867472	3
2006	24.6	0.86741	3
2006	24.7	0.867348	3
2006	24.8	0.867287	3
2006	24.9	0.867225	3
2006	25	0.867163	3
2006	25.1	0.867101	3
2006	25.2	0.867039	3
2006	25.3	0.866977	3
2006	25.4	0.866915	3
2006	25.5	0.866853	3
2006	25.6	0.866791	3
2006	25.7	0.866729	3
2006	25.8	0.866667	3
2006	25.9	0.866605	3
2006	26	0.866543	3
2006	26.1	0.866481	3
2006	26.2	0.866419	3
2006	26.3	0.866357	3
2006	26.4	0.866294	3
2006	26.5	0.866232	3
2006	26.6	0.86617	3
2006	26.7	0.866108	3
2006	26.8	0.866045	3
2006	26.9	0.865983	3
2006	27	0.865921	3
2006	27.1	0.865858	3
2006	27.2	0.865796	3
2006	27.3	0.865734	3
2006	27.4	0.865671	3
2006	27.5	0.865609	3
2006	27.6	0.865546	3
2006	27.7	0.865484	3
2006	27.8	0.865421	3
2006	27.9	0.865359	3
2006	28	0.865296	3
3001	0	0	10
3001	0.1	0	10
3001	0.2	0	10
3001	0.3	0	10
3001	0.4	0	10
3001	0.5	0	10
3001	0.6	0	10
3001	0.7	0	10
3001	0.8	0	10
3001	0.9	0	10
3001	1	0	10
3001	1.1	0	10
3001	1.2	0	10
3001	1.3	0	10
3001	1.4	0	10
3001	1.5	0	10
3001	1.6	0	10
3001	1.7	0	10
3001	1.8	0	10
3001	1.9	0	10
3001	2	0	10
3001	2.1	0	10
3001	2.2	0	10
3001	2.3	0	10
3001	2.4	0	10
3001	2.5	0	10
3001	2.6	0	10
3001	2.7	0	10
3001	2.8	0	10
3001	2.9	0	10
3001	3	0	10
3001	3.1	0	10
3001	3.2	0	10
3001	3.3	0	10
3001	3.4	0	10
3001	3.5	0	10
3001	3.6	0	10
3001	3.7	0	10
3001	3.8	0	10
3001	3.9	0	10
3001	4	0	10
3001	4.1	0.484712	10
3001	4.2	0.665867	10
3001	4.3	0.72342	10
3001	4.4	0.752951	10
3001	4.5	0.772565	10
3001	4.6	0.787119	10
3001	4.7	0.79845	10
3001	4.8	0.8075	10
3001	4.9	0.814852	10
3001	5	0.820902	10
3001	5.1	0.850423	10
3001	5.2	0.8731	10
3001	5.3	0.88411	10
3001	5.4	0.890975	10
3001	5.5	0.896043	10
3001	5.6	0.900064	10
3001	5.7	0.90335	10
3001	5.8	0.906075	10
3001	5.9	0.908358	10
3001	6	0.910282	10
3001	6.1	0.918655	10
3001	6.2	0.926077	10
3001	6.3	0.930123	10
3001	6.4	0.932815	10
3001	6.5	0.934885	10
3001	6.6	0.936577	10
3001	6.7	0.937992	10
3001	6.8	0.939187	10
3001	6.9	0.940203	10
3001	7	0.941071	10
3001	7.1	0.944833	10
3001	7.2	0.948373	10
3001	7.3	0.950397	10
3001	7.4	0.951782	10
3001	7.5	0.952867	10
3001	7.6	0.953767	10
3001	7.7	0.954528	10
3001	7.8	0.955178	10
3001	7.9	0.955734	10
3001	8	0.956211	10
3001	8.1	0.958323	10
3001	8.2	0.960374	10
3001	8.3	0.961575	10
3001	8.4	0.962409	10
3001	8.5	0.963069	10
3001	8.6	0.963621	10
3001	8.7	0.96409	10
3001	8.8	0.964492	10
3001	8.9	0.964838	10
3001	9	0.965136	10
3001	9.1	0.966484	10
3001	9.2	0.967819	10
3001	9.3	0.968612	10
3001	9.4	0.969167	10
3001	9.5	0.969609	10
3001	9.6	0.96998	10
3001	9.7	0.970296	10
3001	9.8	0.970568	10
3001	9.9	0.970803	10
3001	10	0.971005	10
3001	10.1	0.971939	10
3001	10.2	0.972878	10
3001	10.3	0.97344	10
3001	10.4	0.973836	10
3001	10.5	0.974151	10
3001	10.6	0.974417	10
3001	10.7	0.974644	10
3001	10.8	0.97484	10
3001	10.9	0.975008	10
3001	11	0.975153	10
3001	11.1	0.97584	10
3001	11.2	0.976537	10
3001	11.3	0.976956	10
3001	11.4	0.977252	10
3001	11.5	0.977488	10
3001	11.6	0.977688	10
3001	11.7	0.977859	10
3001	11.8	0.978005	10
3001	11.9	0.978132	10
3001	12	0.978241	10
3001	12.1	0.978767	10
3001	12.2	0.979305	10
3001	12.3	0.97963	10
3001	12.4	0.97986	10
3001	12.5	0.980043	10
3001	12.6	0.980198	10
3001	12.7	0.980331	10
3001	12.8	0.980445	10
3001	12.9	0.980544	10
3001	13	0.980628	10
3001	13.1	0.981045	10
3001	13.2	0.981473	10
3001	13.3	0.981732	10
3001	13.4	0.981915	10
3001	13.5	0.982062	10
3001	13.6	0.982186	10
3001	13.7	0.982292	10
3001	13.8	0.982383	10
3001	13.9	0.982461	10
3001	14	0.982529	10
3001	14.1	0.982867	10
3001	14.2	0.983216	10
3001	14.3	0.983428	10
3001	14.4	0.983577	10
3001	14.5	0.983697	10
3001	14.6	0.983798	10
3001	14.7	0.983885	10
3001	14.8	0.983959	10
3001	14.9	0.984023	10
3001	15	0.984077	10
3001	15.1	0.984358	10
3001	15.2	0.984648	10
3001	15.3	0.984824	10
3001	15.4	0.984949	10
3001	15.5	0.985049	10
3001	15.6	0.985133	10
3001	15.7	0.985204	10
3001	15.8	0.985266	10
3001	15.9	0.985319	10
3001	16	0.985364	10
3001	16.1	0.9856	10
3001	16.2	0.985846	10
3001	16.3	0.985995	10
3001	16.4	0.9861	10
3001	16.5	0.986184	10
3001	16.6	0.986255	10
3001	16.7	0.986316	10
3001	16.8	0.986367	10
3001	16.9	0.986412	10
3001	17	0.98645	10
3001	17.1	0.986651	10
3001	17.2	0.986862	10
3001	17.3	0.98699	10
3001	17.4	0.98708	10
3001	17.5	0.987152	10
3001	17.6	0.987212	10
3001	17.7	0.987264	10
3001	17.8	0.987308	10
3001	17.9	0.987346	10
3001	18	0.987378	10
3001	18.1	0.987405	10
3001	18.2	0.987428	10
3001	18.3	0.987447	10
3001	18.4	0.987462	10
3001	18.5	0.987475	10
3001	18.6	0.987485	10
3001	18.7	0.987492	10
3001	18.8	0.987498	10
3001	18.9	0.987502	10
3001	19	0.987504	10
3001	19.1	0.987505	10
3001	19.2	0.987504	10
3001	19.3	0.987503	10
3001	19.4	0.9875	10
3001	19.5	0.987496	10
3001	19.6	0.987492	10
3001	19.7	0.987487	10
3001	19.8	0.987481	10
3001	19.9	0.987475	10
3001	20	0.987469	10
3001	20.1	0.987461	10
3001	20.2	0.987454	10
3001	20.3	0.987446	10
3001	20.4	0.987438	10
3001	20.5	0.98743	10
3001	20.6	0.987421	10
3001	20.7	0.987412	10
3001	20.8	0.987403	10
3001	20.9	0.987394	10
3001	21	0.987384	10
3001	21.1	0.987375	10
3001	21.2	0.987365	10
3001	21.3	0.987356	10
3001	21.4	0.987346	10
3001	21.5	0.987336	10
3001	21.6	0.987326	10
3001	21.7	0.987316	10
3001	21.8	0.987305	10
3001	21.9	0.987295	10
3001	22	0.987285	10
3001	22.1	0.987275	10
3001	22.2	0.987264	10
3001	22.3	0.987254	10
3001	22.4	0.987243	10
3001	22.5	0.987233	10
3001	22.6	0.987222	10
3001	22.7	0.987212	10
3001	22.8	0.987201	10
3001	22.9	0.987191	10
3001	23	0.98718	10
3001	23.1	0.987169	10
3001	23.2	0.987159	10
3001	23.3	0.987148	10
3001	23.4	0.987137	10
3001	23.5	0.987127	10
3001	23.6	0.987116	10
3001	23.7	0.987105	10
3001	23.8	0.987094	10
3001	23.9	0.987084	10
3001	24	0.987073	10
3001	24.1	0.987062	10
3001	24.2	0.987051	10
3001	24.3	0.98704	10
3001	24.4	0.98703	10
3001	24.5	0.987019	10
3001	24.6	0.987008	10
3001	24.7	0.986997	10
3001	24.8	0.986986	10
3001	24.9	0.986975	10
3001	25	0.986964	10
3001	25.1	0.986954	10
3001	25.2	0.986943	10
3001	25.3	0.986932	10
3001	25.4	0.986921	10
3001	25.5	0.98691	10
3001	25.6	0.986899	10
3001	25.7	0.986888	10
3001	25.8	0.986877	10
3001	25.9	0.986866	10
3001	26	0.986855	10
3001	26.1	0.986844	10
3001	26.2	0.986833	10
3001	26.3	0.986822	10
3001	26.4	0.986811	10
3001	26.5	0.9868	10
3001	26.6	0.986789	10
3001	26.7	0.986778	10
3001	26.8	0.986767	10
3001	26.9	0.986756	10
3001	27	0.986744	10
3001	27.1	0.986733	10
3001	27.2	0.986722	10
3001	27.3	0.986711	10
3001	27.4	0.9867	10
3001	27.5	0.986689	10
3001	27.6	0.986678	10
3001	27.7	0.986667	10
3001	27.8	0.986655	10
3001	27.9	0.986644	10
3001	28	0.986633	10
3002	0	0	10
3002	0.1	0	10
3002	0.2	0	10
3002	0.3	0	10
3002	0.4	0	10
3002	0.5	0	10
3002	0.6	0	10
3002	0.7	0	10
3002	0.8	0	10
3002	0.9	0	10
3002	1	0	10
3002	1.1	0	10
3002	1.2	0	10
3002	1.3	0	10
3002	1.4	0	10
3002	1.5	0	10
3002	1.6	0	10
3002	1.7	0	10
3002	1.8	0	10
3002	1.9	0	10
3002	2	0	10
3002	2.1	0	10
3002	2.2	0	10
3002	2.3	0	10
3002	2.4	0	10
3002	2.5	0	10
3002	2.6	0	10
3002	2.7	0	10
3002	2.8	0	10
3002	2.9	0	10
3002	3	0	10
3002	3.1	0	10
[truncated: 3,059 more rows]
