# Supplementary material for: Early administration of tecovirimat shortens the time to mpox clearance in a model of human infection
Source: PLoS Biol. 2023 Dec 21;21(12):e3002249. doi: 10.1371/journal.pbio.3002249 (PMC10734935; doi:10.1371/journal.pbio.3002249)
Supplement: S1 Data — Data for Figs 1–4, S1, S3, S5, S6 and S8–S10. Data A in S1 Data (Data description for Fig 1). dosekg: dose (mg) received per kg body weight; time: time postinfection (days); eps, eps05, eps95: median, 5th, and 95th percentile, respectively, for antiviral effect (numeric between 0 and 1); lvl, lvl05, lvl95: median, 5th, and 95th percentile, respectively, for blood viral load (log10 copies/mL). Data B in S1 Data (Data description for Fig 2). dose: dose received (mg); time: time postinfection (days); cc, cc05, cc95: median, 5th, and 95th percentile, respectively, for tecovirimat plasma concentrations (ng/mL); eps, eps05, eps95: median, 5th, and 95th percentile, respectively, for antiviral effect (numeric between 0 and 1). Data C in S1 Data (Data description for Fig 3). ID: subject identity; time: time postinfection (days); incub: time of symptom onset (days postinfection); lvl: lesion viral load (log10 copies/mL); cens: 0 for observed value above the limit of detection (2.9 log10 copies/mL), 1 otherwise; TTP: time to viral peak (days postinfection); diff: delay between viral peak and symptom onset (days). Data D in S1 Data (Data description for Fig 4). initday: time of treatment initiation; dose: dose received; maxvl05, maxvl50, maxvl95: 5th, 50th, and 95th percentile, respectively, for peak viral load (log10 copies/mL); TTP05, TTP50, TTP95: 5th, 50th, and 95th percentile, respectively, for time to viral peak (days postinfection); lloq2.9q05, lloq2.9q50, lloq2.9q95: 5th, 50th, and 95th percentile, respectively, for time to undetectable virus by qPCR (days postinfection); lloq6.5q05, lloq6.5q50, lloq6.5q95: 5th, 50th, and 95th percentile, respectively, for time to undetectable virus by viral culture (days postinfection); dur6.5q05, dur6.5q50, dur6.5q95: 5th, 50th, and 95th percentile, respectively, for duration of positive viral culture (days). Data E in S1 Data (Data description for S1 Fig). ID: animal identity; time: time postinfection (days); lvl: blood viral load (l [file pbio.3002249.s001.zip › DataToEditors/Data_F.xlsx]

## Sheet: S3A
ID	pkday	timedose	conc	type	dosekg
2001	Day 4	0	0	fit	3
2001	Day 4	0.698640000000005	127.419	fit	3
2001	Day 4	1.00008	190.869	fit	3
2001	Day 4	1.1328	211.746	fit	3
2001	Day 4	1.40208	243.441	fit	3
2001	Day 4	2.1108	278.665	fit	3
2001	Day 4	2.26560000000001	280.067	fit	3
2001	Day 4	2.8248	274.13	fit	3
2001	Day 4	3	269.803	fit	3
2001	Day 4	3.39840000000001	257.405	fit	3
2001	Day 4	3.54384	252.284	fit	3
2001	Day 4	4.00008	235.19	fit	3
2001	Day 4	4.26815999999999	224.876	fit	3
2001	Day 4	4.53119999999999	214.836	fit	3
2001	Day 4	4.99776	197.652	fit	3
2001	Day 4	5.66399999999999	175.225	fit	3
2001	Day 4	5.73264	173.081	fit	3
2001	Day 4	6.47280000000001	151.934	fit	3
2001	Day 4	6.7968	143.8	fit	3
2001	Day 4	7.21848	134.161	fit	3
2001	Day 4	7.9296	120.081	fit	3
2001	Day 4	7.96944000000001	119.365	fit	3
2001	Day 4	7.99992	118.821	fit	3
2001	Day 4	8.72592	107.047	fit	3
2001	Day 4	9.0624	102.262	fit	3
2001	Day 4	9.48792000000001	96.7275	fit	3
2001	Day 4	10.1952	88.6247	fit	3
2001	Day 4	10.25544	87.9885	fit	3
2001	Day 4	11.02872	80.4907	fit	3
2001	Day 4	11.328	77.875	fit	3
2001	Day 4	11.80752	73.9672	fit	3
2001	Day 4	12	72.4865	fit	3
2001	Day 4	12.4608	69.1261	fit	3
2001	Day 4	12.59184	68.2137	fit	3
2001	Day 4	13.38216	63.0758	fit	3
2001	Day 4	13.5936	61.7949	fit	3
2001	Day 4	14.178	58.4379	fit	3
2001	Day 4	14.7264	55.5046	fit	3
2001	Day 4	14.9796	54.2142	fit	3
2001	Day 4	15.7872	50.3401	fit	3
2001	Day 4	15.8592	50.011	fit	3
2001	Day 4	16.60056	46.7673	fit	3
2001	Day 4	16.992	45.1524	fit	3
2001	Day 4	17.41992	43.4588	fit	3
2001	Day 4	18	41.2731	fit	3
2001	Day 4	18.1248	40.8188	fit	3
2001	Day 4	18.24504	40.3859	fit	3
2001	Day 4	19.0764	37.5259	fit	3
2001	Day 4	19.2576	36.9315	fit	3
2001	Day 4	19.91376	34.8603	fit	3
2001	Day 4	20.3904	33.4317	fit	3
2001	Day 4	20.75712	32.3738	fit	3
2001	Day 4	21.5232	30.2735	fit	3
2001	Day 4	21.60672	30.0531	fit	3
2001	Day 4	22.46256	27.8868	fit	3
2001	Day 4	22.656	27.4192	fit	3
2001	Day 4	23.3244	25.8646	fit	3
2001	Day 4	23.7888	24.8371	fit	3
2001	Day 4	24	24.3836	fit	3
2001	Day 4	24.19272	23.9772	fit	3
2001	Day 4	24.9216	199.155	fit	3
2001	Day 4	25.06728	224.129	fit	3
2001	Day 4	25.94808	295.796	fit	3
2001	Day 4	26.0544	298.101	fit	3
2001	Day 4	26.83536	292.934	fit	3
2001	Day 4	27.1872	282.809	fit	3
2001	Day 4	27.72912	263.087	fit	3
2001	Day 4	28.32	239.616	fit	3
2001	Day 4	28.6296	227.421	fit	3
2001	Day 4	29.4528	197.186	fit	3
2001	Day 4	29.53632	194.35	fit	3
2001	Day 4	30.44976	166.435	fit	3
2001	Day 4	30.5856	162.762	fit	3
2001	Day 4	31.36992	143.772	fit	3
2001	Day 4	31.7184	136.442	fit	3
2001	Day 4	32.29656	125.584	fit	3
2001	Day 4	32.8512	116.495	fit	3
2001	Day 4	33.23016	110.923	fit	3
2001	Day 4	33.984	101.13	fit	3
2001	Day 4	34.17048	98.9371	fit	3
2001	Day 4	35.1168	88.9599	fit	3
2001	Day 4	35.11752	88.9519	fit	3
2001	Day 4	36.07176	80.4628	fit	3
2001	Day 4	36.2496	79.0201	fit	3
2001	Day 4	37.03272	73.1069	fit	3
2001	Day 4	37.3824	70.6702	fit	3
2001	Day 4	38.00064	66.628	fit	3
2001	Day 4	38.5152	63.4937	fit	3
2001	Day 4	38.97576	60.846	fit	3
2001	Day 4	39.648	57.2189	fit	3
2001	Day 4	39.95784	55.6345	fit	3
2001	Day 4	40.7808	51.6655	fit	3
2001	Day 4	40.94712	50.9032	fit	3
2001	Day 4	41.9136	46.7098	fit	3
2001	Day 4	41.9436	46.5861	fit	3
2001	Day 4	42.94728	42.6338	fit	3
2001	Day 4	43.0464	42.2631	fit	3
2001	Day 4	43.95816	39.0079	fit	3
2001	Day 4	44.1792	38.259	fit	3
2001	Day 4	44.97672	35.6771	fit	3
2001	Day 4	45.312	34.6453	fit	3
2001	Day 4	46.00248	32.6157	fit	3
2001	Day 4	46.4448	31.3791	fit	3
2001	Day 4	47.03568	29.8011	fit	3
2001	Day 4	47.5776	28.4243	fit	3
2001	Day 4	48	27.3958	fit	3
2001	Day 4	48.07632	27.2138	fit	3
2001	Day 4	48.7104	156.149	fit	3
2001	Day 4	49.12488	235.426	fit	3
2001	Day 4	49.8432	295.086	fit	3
2001	Day 4	50.18064	302.156	fit	3
2001	Day 4	50.976	291.58	fit	3
2001	Day 4	51.24432	283.18	fit	3
2001	Day 4	52.1088	250.155	fit	3
2001	Day 4	52.31568	241.852	fit	3
2001	Day 4	53.2416	206.468	fit	3
2001	Day 4	53.39496	201.059	fit	3
2001	Day 4	54.3744	170.254	fit	3
2001	Day 4	54.48192	167.265	fit	3
2001	Day 4	55.5072	142.374	fit	3
2001	Day 4	55.57704	140.898	fit	3
2001	Day 4	56.64	121.236	fit	3
2001	Day 4	56.67984	120.592	fit	3
2001	Day 4	57.7728	105.002	fit	3
2001	Day 4	57.7908	104.775	fit	3
2001	Day 4	58.9056	92.2007	fit	3
2001	Day 4	58.90992	92.158	fit	3
2001	Day 4	60.03696	81.8043	fit	3
2001	Day 4	60.0384	81.7924	fit	3
2001	Day 4	61.1712	73.084	fit	3
2001	Day 4	61.1724	73.0759	fit	3
2001	Day 4	62.304	65.6229	fit	3
2001	Day 4	62.316	65.5495	fit	3
2001	Day 4	63.4368	59.1145	fit	3
2001	Day 4	63.468	58.947	fit	3
2001	Day 4	64.5696	53.3635	fit	3
2001	Day 4	64.62816	53.0837	fit	3
2001	Day 4	65.7024	48.2371	fit	3
2001	Day 4	65.79696	47.8339	fit	3
2001	Day 4	66.8352	43.6406	fit	3
2001	Day 4	66.9744	43.109	fit	3
2001	Day 4	67.968	39.5034	fit	3
2001	Day 4	68.16024	38.8431	fit	3
2001	Day 4	69.1008	35.7707	fit	3
2001	Day 4	69.35472	34.985	fit	3
2001	Day 4	70.2336	32.3975	fit	3
2001	Day 4	70.55784	31.493	fit	3
2001	Day 4	71.3664	29.3464	fit	3
2001	Day 4	71.7696	28.3316	fit	3
2001	Day 4	72	27.768	fit	3
2001	Day 4	72.4992	97.9934	fit	3
2001	Day 4	72.99048	216.886	fit	3
2001	Day 4	73.632	288.4	fit	3
2001	Day 4	74.22	305.96	fit	3
2001	Day 4	74.7648	300.419	fit	3
2001	Day 4	75.45864	278.82	fit	3
2001	Day 4	75.8976	261.657	fit	3
2001	Day 4	76.70616	229.119	fit	3
2001	Day 4	77.0304	216.683	fit	3
2001	Day 4	77.9628	184.554	fit	3
2001	Day 4	78.1632	178.427	fit	3
2001	Day 4	79.22856	150.286	fit	3
2001	Day 4	79.296	148.741	fit	3
2001	Day 4	80.4288	126.23	fit	3
2001	Day 4	80.50368	124.948	fit	3
2001	Day 4	81.5616	109.007	fit	3
2001	Day 4	81.78792	106.053	fit	3
2001	Day 4	82.6944	95.4987	fit	3
2001	Day 4	83.08152	91.5197	fit	3
2001	Day 4	83.8272	84.5782	fit	3
2001	Day 4	84.38472	79.9116	fit	3
2001	Day 4	84.96	75.4869	fit	3
2001	Day 4	85.69728	70.3097	fit	3
2001	Day 4	86.0928	67.7286	fit	3
2001	Day 4	87.0192	62.1453	fit	3
2001	Day 4	87.2256	60.9807	fit	3
2001	Day 4	88.35096	55.0672	fit	3
2001	Day 4	88.3584	55.0303	fit	3
2001	Day 4	89.4912	49.7335	fit	3
2001	Day 4	89.69232	48.8531	fit	3
2001	Day 4	90.624	44.9884	fit	3
2001	Day 4	91.04352	43.3557	fit	3
2001	Day 4	91.7568	40.7201	fit	3
2001	Day 4	92.40456	38.4711	fit	3
2001	Day 4	92.8896	36.8705	fit	3
2001	Day 4	93.77544	34.1215	fit	3
2001	Day 4	94.0224	33.3926	fit	3
2001	Day 4	95.1552	30.2471	fit	3
2001	Day 4	95.15616	30.2445	fit	3
2001	Day 4	96	28.0976	fit	3
2001	Day 4	96.288	27.4005	fit	3
2001	Day 4	96.5472	113.264	fit	3
2001	Day 4	97.4208	272.851	fit	3
2001	Day 4	97.94808	302.131	fit	3
2001	Day 4	98.5536	304.532	fit	3
2001	Day 4	99.35928	282.71	fit	3
2001	Day 4	99.6864	270.315	fit	3
2001	Day 4	100.7808	226.426	fit	3
2001	Day 4	100.8192	224.939	fit	3
2001	Day 4	101.952	185.09	fit	3
2001	Day 4	102.21264	177.148	fit	3
2001	Day 4	103.0848	153.852	fit	3
2001	Day 4	103.6548	141.093	fit	3
2001	Day 4	104.2176	130.133	fit	3
2001	Day 4	105.10776	115.534	fit	3
2001	Day 4	105.3504	112.041	fit	3
2001	Day 4	106.4832	97.9249	fit	3
2001	Day 4	106.57104	96.9594	fit	3
2001	Day 4	107.616	86.5767	fit	3
2001	Day 4	108.04488	82.8225	fit	3
2001	Day 4	108.7488	77.1772	fit	3
2001	Day 4	109.52952	71.5439	fit	3
2001	Day 4	109.8816	69.1888	fit	3
2001	Day 4	111.0144	62.2621	fit	3
2001	Day 4	111.0252	62.2009	fit	3
2001	Day 4	112.1472	56.1672	fit	3
2001	Day 4	112.53144	54.2597	fit	3
2001	Day 4	113.28	50.7497	fit	3
2001	Day 4	114.04872	47.4024	fit	3
2001	Day 4	114.4128	45.9012	fit	3
2001	Day 4	115.5456	41.5426	fit	3
2001	Day 4	115.57728	41.4275	fit	3
2001	Day 4	116.6784	37.6131	fit	3
2001	Day 4	117.11664	36.1973	fit	3
2001	Day 4	117.8112	34.064	fit	3
2001	Day 4	118.66728	31.609	fit	3
2001	Day 4	118.944	30.8546	fit	3
2001	Day 4	120	28.1383	fit	3
2001	Day 4	120.0768	27.9504	fit	3
2001	Day 4	120.22944	27.5809	fit	3
2001	Day 4	121.2096	250.045	fit	3
2001	Day 4	121.80264	297.315	fit	3
2001	Day 4	122.3424	306.377	fit	3
2001	Day 4	123.38736	281.72	fit	3
2001	Day 4	123.4752	278.474	fit	3
2001	Day 4	124.608	233.236	fit	3
2001	Day 4	124.98384	218.675	fit	3
2001	Day 4	125.7408	191.895	fit	3
2001	Day 4	126.59184	166.444	fit	3
2001	Day 4	126.8736	159.074	fit	3
2001	Day 4	128.0064	134.092	fit	3
2001	Day 4	128.21136	130.266	fit	3
2001	Day 4	129.1392	115.087	fit	3
2001	Day 4	129.84288	105.515	fit	3
2001	Day 4	130.272	100.333	fit	3
2001	Day 4	131.4048	88.5397	fit	3
2001	Day 4	131.48616	87.7817	fit	3
2001	Day 4	132.5376	78.8232	fit	3
2001	Day 4	133.14144	74.2832	fit	3
2001	Day 4	133.6704	70.6015	fit	3
2001	Day 4	134.8032	63.496	fit	3
2001	Day 4	134.80872	63.4642	fit	3
2001	Day 4	135.936	57.2585	fit	3
2001	Day 4	136.488	54.4812	fit	3
2001	Day 4	137.0688	51.723	fit	3
2001	Day 4	138.17976	46.865	fit	3
2001	Day 4	138.2016	46.7743	fit	3
2001	Day 4	139.3344	42.3286	fit	3
2001	Day 4	139.88376	40.3347	fit	3
2001	Day 4	140.4672	38.3224	fit	3
2001	Day 4	141.6	34.705	fit	3
2002	Day 4	0	0	fit	3
2002	Day 4	0.698640000000005	135.643	fit	3
2002	Day 4	1.00008	200.967	fit	3
2002	Day 4	1.1328	221.927	fit	3
2002	Day 4	1.40208	252.909	fit	3
2002	Day 4	2.1108	283.888	fit	3
2002	Day 4	2.26560000000001	284.313	fit	3
2002	Day 4	2.8248	275.435	fit	3
2002	Day 4	3	270.433	fit	3
2002	Day 4	3.39840000000001	256.969	fit	3
2002	Day 4	3.54384	251.614	fit	3
2002	Day 4	4.00008	234.265	fit	3
2002	Day 4	4.26815999999999	224.088	fit	3
2002	Day 4	4.53119999999999	214.346	fit	3
2002	Day 4	4.99776	197.99	fit	3
2002	Day 4	5.66399999999999	177.13	fit	3
2002	Day 4	5.73264	175.159	fit	3
2002	Day 4	6.47280000000001	155.886	fit	3
2002	Day 4	6.7968	148.526	fit	3
2002	Day 4	7.21848	139.815	fit	3
2002	Day 4	7.9296	127.048	fit	3
2002	Day 4	7.96944000000001	126.396	fit	3
2002	Day 4	7.99992	125.9	fit	3
2002	Day 4	8.72592	115.076	fit	3
2002	Day 4	9.0624	110.613	fit	3
2002	Day 4	9.48792000000001	105.386	fit	3
2002	Day 4	10.1952	97.5781	fit	3
2002	Day 4	10.25544	96.9559	fit	3
2002	Day 4	11.02872	89.5037	fit	3
2002	Day 4	11.328	86.8485	fit	3
2002	Day 4	11.80752	82.8236	fit	3
2002	Day 4	12	81.2798	fit	3
2002	Day 4	12.4608	77.7372	fit	3
2002	Day 4	12.59184	76.766	fit	3
2002	Day 4	13.38216	71.2233	fit	3
2002	Day 4	13.5936	69.8225	fit	3
2002	Day 4	14.178	66.1174	fit	3
2002	Day 4	14.7264	62.8423	fit	3
2002	Day 4	14.9796	61.3913	fit	3
2002	Day 4	15.7872	57.0024	fit	3
2002	Day 4	15.8592	56.6275	fit	3
2002	Day 4	16.60056	52.9177	fit	3
2002	Day 4	16.992	51.0622	fit	3
2002	Day 4	17.41992	49.1111	fit	3
2002	Day 4	18	46.5871	fit	3
2002	Day 4	18.1248	46.0617	fit	3
2002	Day 4	18.24504	45.5609	fit	3
2002	Day 4	19.0764	42.249	fit	3
2002	Day 4	19.2576	41.5601	fit	3
2002	Day 4	19.91376	39.1591	fit	3
2002	Day 4	20.3904	37.5029	fit	3
2002	Day 4	20.75712	36.2768	fit	3
2002	Day 4	21.5232	33.8441	fit	3
2002	Day 4	21.60672	33.589	fit	3
2002	Day 4	22.46256	31.0836	fit	3
2002	Day 4	22.656	30.5434	fit	3
2002	Day 4	23.3244	28.7492	fit	3
2002	Day 4	23.7888	27.5651	fit	3
2002	Day 4	24	27.0429	fit	3
2002	Day 4	24.19272	26.5752	fit	3
2002	Day 4	24.9216	211.396	fit	3
2002	Day 4	25.06728	236.649	fit	3
2002	Day 4	25.94808	304.176	fit	3
2002	Day 4	26.0544	305.758	fit	3
2002	Day 4	26.83536	296.071	fit	3
2002	Day 4	27.1872	284.654	fit	3
2002	Day 4	27.72912	263.909	fit	3
2002	Day 4	28.32	240.431	fit	3
2002	Day 4	28.6296	228.575	fit	3
2002	Day 4	29.4528	199.912	fit	3
2002	Day 4	29.53632	197.268	fit	3
2002	Day 4	30.44976	171.513	fit	3
2002	Day 4	30.5856	168.15	fit	3
2002	Day 4	31.36992	150.781	fit	3
2002	Day 4	31.7184	144.056	fit	3
2002	Day 4	32.29656	134.02	fit	3
2002	Day 4	32.8512	125.511	fit	3
2002	Day 4	33.23016	120.224	fit	3
2002	Day 4	33.984	110.758	fit	3
2002	Day 4	34.17048	108.602	fit	3
2002	Day 4	35.1168	98.5929	fit	3
2002	Day 4	35.11752	98.5847	fit	3
2002	Day 4	36.07176	89.7793	fit	3
2002	Day 4	36.2496	88.2547	fit	3
2002	Day 4	37.03272	81.9202	fit	3
2002	Day 4	37.3824	79.2709	fit	3
2002	Day 4	38.00064	74.8287	fit	3
2002	Day 4	38.5152	71.3467	fit	3
2002	Day 4	38.97576	68.3822	fit	3
2002	Day 4	39.648	64.2909	fit	3
2002	Day 4	39.95784	62.4942	fit	3
2002	Day 4	40.7808	57.9725	fit	3
2002	Day 4	40.94712	57.101	fit	3
2002	Day 4	41.9136	52.2953	fit	3
2002	Day 4	41.9436	52.1533	fit	3
2002	Day 4	42.94728	47.6107	fit	3
2002	Day 4	43.0464	47.1843	fit	3
2002	Day 4	43.95816	43.4395	fit	3
2002	Day 4	44.1792	42.5781	fit	3
2002	Day 4	44.97672	39.6096	fit	3
2002	Day 4	45.312	38.4241	fit	3
2002	Day 4	46.00248	36.0945	fit	3
2002	Day 4	46.4448	34.6767	fit	3
2002	Day 4	47.03568	32.8698	fit	3
2002	Day 4	47.5776	31.2955	fit	3
2002	Day 4	48	30.1209	fit	3
2002	Day 4	48.07632	29.9132	fit	3
2002	Day 4	48.7104	166.997	fit	3
2002	Day 4	49.12488	247.979	fit	3
2002	Day 4	49.8432	304.217	fit	3
2002	Day 4	50.18064	309.004	fit	3
2002	Day 4	50.976	294.166	fit	3
2002	Day 4	51.24432	284.887	fit	3
2002	Day 4	52.1088	250.877	fit	3
2002	Day 4	52.31568	242.679	fit	3
2002	Day 4	53.2416	208.735	fit	3
2002	Day 4	53.39496	203.661	fit	3
2002	Day 4	54.3744	175.157	fit	3
2002	Day 4	54.48192	172.416	fit	3
2002	Day 4	55.5072	149.625	fit	3
2002	Day 4	55.57704	148.269	fit	3
2002	Day 4	56.64	130.044	fit	3
2002	Day 4	56.67984	129.439	fit	3
2002	Day 4	57.7728	114.553	fit	3
2002	Day 4	57.7908	114.332	fit	3
2002	Day 4	58.9056	101.851	fit	3
2002	Day 4	58.90992	101.808	fit	3
2002	Day 4	60.03696	91.1155	fit	3
2002	Day 4	60.0384	91.1031	fit	3
2002	Day 4	61.1712	81.7923	fit	3
2002	Day 4	61.1724	81.7835	fit	3
2002	Day 4	62.304	73.5964	fit	3
2002	Day 4	62.316	73.5149	fit	3
2002	Day 4	63.4368	66.3078	fit	3
2002	Day 4	63.468	66.1189	fit	3
2002	Day 4	64.5696	59.7859	fit	3
2002	Day 4	64.62816	59.467	fit	3
2002	Day 4	65.7024	53.9284	fit	3
2002	Day 4	65.79696	53.4665	fit	3
2002	Day 4	66.8352	48.6565	fit	3
2002	Day 4	66.9744	48.0462	fit	3
2002	Day 4	67.968	43.9058	fit	3
2002	Day 4	68.16024	43.1477	fit	3
2002	Day 4	69.1008	39.622	fit	3
2002	Day 4	69.35472	38.7212	fit	3
2002	Day 4	70.2336	35.7576	fit	3
2002	Day 4	70.55784	34.7229	fit	3
2002	Day 4	71.3664	32.2708	fit	3
2002	Day 4	71.7696	31.1134	fit	3
2002	Day 4	72	30.4713	fit	3
2002	Day 4	72.4992	105.77	fit	3
2002	Day 4	72.99048	229.581	fit	3
2002	Day 4	73.632	299.132	fit	3
2002	Day 4	74.22	312.743	fit	3
2002	Day 4	74.7648	304.062	fit	3
2002	Day 4	75.45864	280.154	fit	3
2002	Day 4	75.8976	262.497	fit	3
2002	Day 4	76.70616	230.492	fit	3
2002	Day 4	77.0304	218.618	fit	3
2002	Day 4	77.9628	188.592	fit	3
2002	Day 4	78.1632	182.945	fit	3
2002	Day 4	79.22856	157.153	fit	3
2002	Day 4	79.296	155.737	fit	3
2002	Day 4	80.4288	134.954	fit	3
2002	Day 4	80.50368	133.756	fit	3
2002	Day 4	81.5616	118.62	fit	3
2002	Day 4	81.78792	115.755	fit	3
2002	Day 4	82.6944	105.314	fit	3
2002	Day 4	83.08152	101.283	fit	3
2002	Day 4	83.8272	94.1138	fit	3
2002	Day 4	84.38472	89.1916	fit	3
2002	Day 4	84.96	84.4482	fit	3
2002	Day 4	85.69728	78.8074	fit	3
2002	Day 4	86.0928	75.961	fit	3
2002	Day 4	87.0192	69.7346	fit	3
2002	Day 4	87.2256	68.4252	fit	3
2002	Day 4	88.35096	61.7301	fit	3
2002	Day 4	88.3584	61.6882	fit	3
2002	Day 4	89.4912	55.6408	fit	3
2002	Day 4	89.69232	54.6326	fit	3
2002	Day 4	90.624	50.1998	fit	3
2002	Day 4	91.04352	48.3248	fit	3
2002	Day 4	91.7568	45.2976	fit	3
2002	Day 4	92.40456	42.7147	fit	3
2002	Day 4	92.8896	40.8775	fit	3
2002	Day 4	93.77544	37.7253	fit	3
2002	Day 4	94.0224	36.8904	fit	3
2002	Day 4	95.1552	33.2931	fit	3
2002	Day 4	95.15616	33.2901	fit	3
2002	Day 4	96	30.8409	fit	3
2002	Day 4	96.288	30.047	fit	3
2002	Day 4	96.5472	121.994	fit	3
2002	Day 4	97.4208	284.786	fit	3
2002	Day 4	97.94808	310.793	fit	3
2002	Day 4	98.5536	309.3	fit	3
2002	Day 4	99.35928	284.281	fit	3
2002	Day 4	99.6864	271.334	fit	3
2002	Day 4	100.7808	227.938	fit	3
2002	Day 4	100.8192	226.515	fit	3
2002	Day 4	101.952	189.122	fit	3
2002	Day 4	102.21264	181.803	fit	3
2002	Day 4	103.0848	160.451	fit	3
2002	Day 4	103.6548	148.746	fit	3
2002	Day 4	104.2176	138.615	fit	3
2002	Day 4	105.10776	124.897	fit	3
2002	Day 4	105.3504	121.559	fit	3
2002	Day 4	106.4832	107.756	fit	3
2002	Day 4	106.57104	106.79	fit	3
2002	Day 4	107.616	96.2011	fit	3
2002	Day 4	108.04488	92.2745	fit	3
2002	Day 4	108.7488	86.2689	fit	3
2002	Day 4	109.52952	80.1583	fit	3
2002	Day 4	109.8816	77.5709	fit	3
2002	Day 4	111.0144	69.8607	fit	3
2002	Day 4	111.0252	69.792	fit	3
2002	Day 4	112.1472	62.9747	fit	3
2002	Day 4	112.53144	60.8047	fit	3
2002	Day 4	113.28	56.7974	fit	3
2002	Day 4	114.04872	52.9634	fit	3
2002	Day 4	114.4128	51.2413	fit	3
2002	Day 4	115.5456	46.2364	fit	3
2002	Day 4	115.57728	46.1042	fit	3
2002	Day 4	116.6784	41.7242	fit	3
2002	Day 4	117.11664	40.0997	fit	3
2002	Day 4	117.8112	37.6543	fit	3
2002	Day 4	118.66728	34.8445	fit	3
2002	Day 4	118.944	33.9823	fit	3
2002	Day 4	120	30.883	fit	3
2002	Day 4	120.0768	30.669	fit	3
2002	Day 4	120.22944	30.2482	fit	3
2002	Day 4	121.2096	262.732	fit	3
2002	Day 4	121.80264	306.972	fit	3
2002	Day 4	122.3424	312.403	fit	3
2002	Day 4	123.38736	283.228	fit	3
2002	Day 4	123.4752	279.804	fit	3
2002	Day 4	124.608	234.493	fit	3
2002	Day 4	124.98384	220.544	fit	3
2002	Day 4	125.7408	195.422	fit	3
2002	Day 4	126.59184	171.982	fit	3
2002	Day 4	126.8736	165.233	fit	3
2002	Day 4	128.0064	142.288	fit	3
2002	Day 4	128.21136	138.74	fit	3
2002	Day 4	129.1392	124.473	fit	3
2002	Day 4	129.84288	115.247	fit	3
2002	Day 4	130.272	110.151	fit	3
2002	Day 4	131.4048	98.2324	fit	3
2002	Day 4	131.48616	97.4495	fit	3
2002	Day 4	132.5376	88.0314	fit	3
2002	Day 4	133.14144	83.1428	fit	3
2002	Day 4	133.6704	79.1238	fit	3
2002	Day 4	134.8032	71.2426	fit	3
2002	Day 4	134.80872	71.207	fit	3
2002	Day 4	135.936	64.2118	fit	3
2002	Day 4	136.488	61.0554	fit	3
2002	Day 4	137.0688	57.9086	fit	3
2002	Day 4	138.17976	52.3456	fit	3
2002	Day 4	138.2016	52.2415	fit	3
2002	Day 4	139.3344	47.1378	fit	3
2002	Day 4	139.88376	44.8476	fit	3
2002	Day 4	140.4672	42.5371	fit	3
2002	Day 4	141.6	38.3876	fit	3
2003	Day 4	0	0	fit	3
2003	Day 4	0.698640000000005	183.352	fit	3
2003	Day 4	1.00008	269.054	fit	3
2003	Day 4	1.1328	295.839	fit	3
2003	Day 4	1.40208	334.17	fit	3
2003	Day 4	2.1108	366.252	fit	3
2003	Day 4	2.26560000000001	364.867	fit	3
2003	Day 4	2.8248	346.777	fit	3
2003	Day 4	3	338.457	fit	3
2003	Day 4	3.39840000000001	317.336	fit	3
2003	Day 4	3.54384	309.238	fit	3
2003	Day 4	4.00008	283.741	fit	3
2003	Day 4	4.26815999999999	269.197	fit	3
2003	Day 4	4.53119999999999	255.514	fit	3
2003	Day 4	4.99776	233.023	fit	3
2003	Day 4	5.66399999999999	205.189	fit	3
2003	Day 4	5.73264	202.609	fit	3
2003	Day 4	6.47280000000001	177.857	fit	3
2003	Day 4	6.7968	168.646	fit	3
2003	Day 4	7.21848	157.928	fit	3
2003	Day 4	7.9296	142.596	fit	3
2003	Day 4	7.96944000000001	141.824	fit	3
2003	Day 4	7.99992	141.239	fit	3
2003	Day 4	8.72592	128.64	fit	3
2003	Day 4	9.0624	123.542	fit	3
2003	Day 4	9.48792000000001	117.641	fit	3
2003	Day 4	10.1952	108.953	fit	3
2003	Day 4	10.25544	108.267	fit	3
2003	Day 4	11.02872	100.108	fit	3
2003	Day 4	11.328	97.2243	fit	3
2003	Day 4	11.80752	92.8717	fit	3
2003	Day 4	12	91.2072	fit	3
2003	Day 4	12.4608	87.3956	fit	3
2003	Day 4	12.59184	86.3523	fit	3
2003	Day 4	13.38216	80.406	fit	3
2003	Day 4	13.5936	78.9043	fit	3
2003	Day 4	14.178	74.9324	fit	3
2003	Day 4	14.7264	71.4188	fit	3
2003	Day 4	14.9796	69.8608	fit	3
2003	Day 4	15.7872	65.1404	fit	3
2003	Day 4	15.8592	64.7365	fit	3
2003	Day 4	16.60056	60.7339	fit	3
2003	Day 4	16.992	58.7269	fit	3
2003	Day 4	17.41992	56.6125	fit	3
2003	Day 4	18	53.8708	fit	3
2003	Day 4	18.1248	53.299	fit	3
2003	Day 4	18.24504	52.7537	fit	3
2003	Day 4	19.0764	49.1387	fit	3
2003	Day 4	19.2576	48.3848	fit	3
2003	Day 4	19.91376	45.7514	fit	3
2003	Day 4	20.3904	43.9295	fit	3
2003	Day 4	20.75712	42.5776	fit	3
2003	Day 4	21.5232	39.8874	fit	3
2003	Day 4	21.60672	39.6046	fit	3
2003	Day 4	22.46256	36.8206	fit	3
2003	Day 4	22.656	36.2186	fit	3
2003	Day 4	23.3244	34.2146	fit	3
2003	Day 4	23.7888	32.888	fit	3
2003	Day 4	24	32.3019	fit	3
2003	Day 4	24.19272	31.7763	fit	3
2003	Day 4	24.9216	280.206	fit	3
2003	Day 4	25.06728	312.836	fit	3
2003	Day 4	25.94808	392.563	fit	3
2003	Day 4	26.0544	393.324	fit	3
2003	Day 4	26.83536	371.667	fit	3
2003	Day 4	27.1872	353.435	fit	3
2003	Day 4	27.72912	322.346	fit	3
2003	Day 4	28.32	288.809	fit	3
2003	Day 4	28.6296	272.356	fit	3
2003	Day 4	29.4528	233.769	fit	3
2003	Day 4	29.53632	230.292	fit	3
2003	Day 4	30.44976	197.2	fit	3
2003	Day 4	30.5856	192.986	fit	3
2003	Day 4	31.36992	171.642	fit	3
2003	Day 4	31.7184	163.572	fit	3
2003	Day 4	32.29656	151.738	fit	3
2003	Day 4	32.8512	141.898	fit	3
2003	Day 4	33.23016	135.868	fit	3
2003	Day 4	33.984	125.224	fit	3
2003	Day 4	34.17048	122.825	fit	3
2003	Day 4	35.1168	111.782	fit	3
2003	Day 4	35.11752	111.773	fit	3
2003	Day 4	36.07176	102.157	fit	3
2003	Day 4	36.2496	100.498	fit	3
2003	Day 4	37.03272	93.6167	fit	3
2003	Day 4	37.3824	90.7411	fit	3
2003	Day 4	38.00064	85.919	fit	3
2003	Day 4	38.5152	82.1359	fit	3
2003	Day 4	38.97576	78.9112	fit	3
2003	Day 4	39.648	74.4524	fit	3
2003	Day 4	39.95784	72.4906	fit	3
2003	Day 4	40.7808	67.5414	fit	3
2003	Day 4	40.94712	66.5855	fit	3
2003	Day 4	41.9136	61.2992	fit	3
2003	Day 4	41.9436	61.1426	fit	3
2003	Day 4	42.94728	56.1202	fit	3
2003	Day 4	43.0464	55.6474	fit	3
2003	Day 4	43.95816	51.484	fit	3
2003	Day 4	44.1792	50.5234	fit	3
2003	Day 4	44.97672	47.2042	fit	3
2003	Day 4	45.312	45.8746	fit	3
2003	Day 4	46.00248	43.2546	fit	3
2003	Day 4	46.4448	41.6552	fit	3
2003	Day 4	47.03568	39.6111	fit	3
2003	Day 4	47.5776	37.8246	fit	3
2003	Day 4	48	36.4884	fit	3
2003	Day 4	48.07632	36.2517	fit	3
2003	Day 4	48.7104	221.833	fit	3
2003	Day 4	49.12488	327.538	fit	3
2003	Day 4	49.8432	394.069	fit	3
2003	Day 4	50.18064	396.191	fit	3
2003	Day 4	50.976	367.964	fit	3
2003	Day 4	51.24432	353.433	fit	3
2003	Day 4	52.1088	303.495	fit	3
2003	Day 4	52.31568	291.939	fit	3
2003	Day 4	53.2416	245.597	fit	3
2003	Day 4	53.39496	238.868	fit	3
2003	Day 4	54.3744	202.045	fit	3
2003	Day 4	54.48192	198.596	fit	3
2003	Day 4	55.5072	170.579	fit	3
2003	Day 4	55.57704	168.951	fit	3
2003	Day 4	56.64	147.498	fit	3
2003	Day 4	56.67984	146.799	fit	3
2003	Day 4	57.7728	129.868	fit	3
2003	Day 4	57.7908	129.62	fit	3
2003	Day 4	58.9056	115.754	fit	3
2003	Day 4	58.90992	115.706	fit	3
2003	Day 4	60.03696	103.987	fit	3
2003	Day 4	60.0384	103.974	fit	3
2003	Day 4	61.1712	93.8282	fit	3
2003	Day 4	61.1724	93.8186	fit	3
2003	Day 4	62.304	84.9036	fit	3
2003	Day 4	62.316	84.8147	fit	3
2003	Day 4	63.4368	76.9474	fit	3
2003	Day 4	63.468	76.7408	fit	3
2003	Day 4	64.5696	69.798	fit	3
2003	Day 4	64.62816	69.4475	fit	3
2003	Day 4	65.7024	63.3436	fit	3
2003	Day 4	65.79696	62.8332	fit	3
2003	Day 4	66.8352	57.5016	fit	3
2003	Day 4	66.9744	56.8231	fit	3
2003	Day 4	67.968	52.2061	fit	3
2003	Day 4	68.16024	51.3579	fit	3
2003	Day 4	69.1008	47.402	fit	3
2003	Day 4	69.35472	46.388	fit	3
2003	Day 4	70.2336	43.0419	fit	3
2003	Day 4	70.55784	41.8697	fit	3
2003	Day 4	71.3664	39.0837	fit	3
2003	Day 4	71.7696	37.7643	fit	3
2003	Day 4	72	37.031	fit	3
2003	Day 4	72.4992	137.314	fit	3
2003	Day 4	72.99048	297.899	fit	3
2003	Day 4	73.632	381.663	fit	3
2003	Day 4	74.22	391.988	fit	3
2003	Day 4	74.7648	374.706	fit	3
2003	Day 4	75.45864	338.011	fit	3
2003	Day 4	75.8976	312.699	fit	3
2003	Day 4	76.70616	268.797	fit	3
2003	Day 4	77.0304	253.037	fit	3
2003	Day 4	77.9628	214.394	fit	3
2003	Day 4	78.1632	207.326	fit	3
2003	Day 4	79.22856	175.904	fit	3
2003	Day 4	79.296	174.222	fit	3
2003	Day 4	80.4288	150.062	fit	3
2003	Day 4	80.50368	148.699	fit	3
2003	Day 4	81.5616	131.757	fit	3
2003	Day 4	81.78792	128.602	fit	3
2003	Day 4	82.6944	117.223	fit	3
2003	Day 4	83.08152	112.872	fit	3
2003	Day 4	83.8272	105.175	fit	3
2003	Day 4	84.38472	99.9114	fit	3
2003	Day 4	84.96	94.8485	fit	3
2003	Day 4	85.69728	88.8313	fit	3
2003	Day 4	86.0928	85.7936	fit	3
2003	Day 4	87.0192	79.1389	fit	3
2003	Day 4	87.2256	77.737	fit	3
2003	Day 4	88.35096	70.5506	fit	3
2003	Day 4	88.3584	70.5055	fit	3
2003	Day 4	89.4912	63.9813	fit	3
2003	Day 4	89.69232	62.89	fit	3
2003	Day 4	90.624	58.0783	fit	3
2003	Day 4	91.04352	56.036	fit	3
2003	Day 4	91.7568	52.7286	fit	3
2003	Day 4	92.40456	49.8965	fit	3
2003	Day 4	92.8896	47.8759	fit	3
2003	Day 4	93.77544	44.3964	fit	3
2003	Day 4	94.0224	43.4719	fit	3
2003	Day 4	95.1552	39.4741	fit	3
2003	Day 4	95.15616	39.4707	fit	3
2003	Day 4	96	36.7342	fit	3
2003	Day 4	96.288	35.8444	fit	3
2003	Day 4	96.5472	157.958	fit	3
2003	Day 4	97.4208	364.877	fit	3
2003	Day 4	97.94808	392.168	fit	3
2003	Day 4	98.5536	383.071	fit	3
2003	Day 4	99.35928	343.456	fit	3
2003	Day 4	99.6864	324.652	fit	3
2003	Day 4	100.7808	264.867	fit	3
2003	Day 4	100.8192	262.972	fit	3
2003	Day 4	101.952	214.611	fit	3
2003	Day 4	102.21264	205.468	fit	3
2003	Day 4	103.0848	179.445	fit	3
2003	Day 4	103.6548	165.612	fit	3
2003	Day 4	104.2176	153.896	fit	3
2003	Day 4	105.10776	138.407	fit	3
2003	Day 4	105.3504	134.7	fit	3
2003	Day 4	106.4832	119.593	fit	3
2003	Day 4	106.57104	118.548	fit	3
2003	Day 4	107.616	107.162	fit	3
2003	Day 4	108.04488	102.967	fit	3
2003	Day 4	108.7488	96.5666	fit	3
2003	Day 4	109.52952	90.0628	fit	3
2003	Day 4	109.8816	87.3086	fit	3
2003	Day 4	111.0144	79.0896	fit	3
2003	Day 4	111.0252	79.0162	fit	3
2003	Day 4	112.1472	71.722	fit	3
2003	Day 4	112.53144	69.3927	fit	3
2003	Day 4	113.28	65.0802	fit	3
2003	Day 4	114.04872	60.9388	fit	3
2003	Day 4	114.4128	59.0732	fit	3
2003	Day 4	115.5456	53.6305	fit	3
2003	Day 4	115.57728	53.4863	fit	3
2003	Day 4	116.6784	48.6942	fit	3
2003	Day 4	117.11664	46.9095	fit	3
2003	Day 4	117.8112	44.2146	fit	3
2003	Day 4	118.66728	41.1054	fit	3
2003	Day 4	118.944	40.1484	fit	3
2003	Day 4	120	36.6958	fit	3
2003	Day 4	120.0768	36.4566	fit	3
2003	Day 4	120.22944	35.9862	fit	3
2003	Day 4	121.2096	338.383	fit	3
2003	Day 4	121.80264	388.959	fit	3
2003	Day 4	122.3424	389.388	fit	3
2003	Day 4	123.38736	341.828	fit	3
2003	Day 4	123.4752	336.81	fit	3
2003	Day 4	124.608	273.576	fit	3
2003	Day 4	124.98384	255.01	fit	3
2003	Day 4	125.7408	222.512	fit	3
2003	Day 4	126.59184	193.325	fit	3
2003	Day 4	126.8736	185.138	fit	3
2003	Day 4	128.0064	158.074	fit	3
2003	Day 4	128.21136	153.998	fit	3
2003	Day 4	129.1392	137.896	fit	3
2003	Day 4	129.84288	127.714	fit	3
2003	Day 4	130.272	122.157	fit	3
2003	Day 4	131.4048	109.307	fit	3
2003	Day 4	131.48616	108.468	fit	3
2003	Day 4	132.5376	98.4159	fit	3
2003	Day 4	133.14144	93.2128	fit	3
2003	Day 4	133.6704	88.9368	fit	3
2003	Day 4	134.8032	80.5419	fit	3
2003	Day 4	134.80872	80.5039	fit	3
2003	Day 4	135.936	73.0275	fit	3
2003	Day 4	136.488	69.6424	fit	3
2003	Day 4	137.0688	66.2589	fit	3
2003	Day 4	138.17976	60.2529	fit	3
2003	Day 4	138.2016	60.1403	fit	3
2003	Day 4	139.3344	54.5978	fit	3
2003	Day 4	139.88376	52.0997	fit	3
2003	Day 4	140.4672	49.5718	fit	3
2003	Day 4	141.6	45.0111	fit	3
2004	Day 4	0	0	fit	3
2004	Day 4	0.698640000000005	130.075	fit	3
2004	Day 4	1.00008	192.495	fit	3
2004	Day 4	1.1328	212.434	fit	3
2004	Day 4	1.40208	241.711	fit	3
2004	Day 4	2.1108	269.732	fit	3
2004	Day 4	2.26560000000001	269.7	fit	3
2004	Day 4	2.8248	259.506	fit	3
2004	Day 4	3	254.173	fit	3
2004	Day 4	3.39840000000001	240.069	fit	3
2004	Day 4	3.54384	234.514	fit	3
2004	Day 4	4.00008	216.638	fit	3
2004	Day 4	4.26815999999999	206.219	fit	3
2004	Day 4	4.53119999999999	196.283	fit	3
2004	Day 4	4.99776	179.686	fit	3
2004	Day 4	5.66399999999999	158.695	fit	3
2004	Day 4	5.73264	156.724	fit	3
2004	Day 4	6.47280000000001	137.589	fit	3
2004	Day 4	6.7968	130.363	fit	3
2004	Day 4	7.21848	121.885	fit	3
2004	Day 4	7.9296	109.634	fit	3
2004	Day 4	7.96944000000001	109.014	fit	3
2004	Day 4	7.99992	108.544	fit	3
2004	Day 4	8.72592	98.38	fit	3
2004	Day 4	9.0624	94.2523	fit	3
2004	Day 4	9.48792000000001	89.4698	fit	3
2004	Day 4	10.1952	82.4316	fit	3
2004	Day 4	10.25544	81.8763	fit	3
2004	Day 4	11.02872	75.2891	fit	3
2004	Day 4	11.328	72.9694	fit	3
2004	Day 4	11.80752	69.4789	fit	3
2004	Day 4	12	68.1479	fit	3
2004	Day 4	12.4608	65.1089	fit	3
2004	Day 4	12.59184	64.2793	fit	3
2004	Day 4	13.38216	59.5704	fit	3
2004	Day 4	13.5936	58.3867	fit	3
2004	Day 4	14.178	55.2662	fit	3
2004	Day 4	14.7264	52.5188	fit	3
2004	Day 4	14.9796	51.3044	fit	3
2004	Day 4	15.7872	47.6396	fit	3
2004	Day 4	15.8592	47.3271	fit	3
2004	Day 4	16.60056	44.2378	fit	3
2004	Day 4	16.992	42.6946	fit	3
2004	Day 4	17.41992	41.0728	fit	3
2004	Day 4	18	38.976	fit	3
2004	Day 4	18.1248	38.5397	fit	3
2004	Day 4	18.24504	38.1238	fit	3
2004	Day 4	19.0764	35.3737	fit	3
2004	Day 4	19.2576	34.8017	fit	3
2004	Day 4	19.91376	32.8082	fit	3
2004	Day 4	20.3904	31.4329	fit	3
2004	Day 4	20.75712	30.4145	fit	3
2004	Day 4	21.5232	28.3935	fit	3
2004	Day 4	21.60672	28.1815	fit	3
2004	Day 4	22.46256	26.0989	fit	3
2004	Day 4	22.656	25.6497	fit	3
2004	Day 4	23.3244	24.1573	fit	3
2004	Day 4	23.7888	23.172	fit	3
2004	Day 4	24	22.7373	fit	3
2004	Day 4	24.19272	22.3479	fit	3
2004	Day 4	24.9216	199.651	fit	3
2004	Day 4	25.06728	223.755	fit	3
2004	Day 4	25.94808	286.984	fit	3
2004	Day 4	26.0544	288.243	fit	3
2004	Day 4	26.83536	276.835	fit	3
2004	Day 4	27.1872	264.898	fit	3
2004	Day 4	27.72912	243.559	fit	3
2004	Day 4	28.32	219.669	fit	3
2004	Day 4	28.6296	207.682	fit	3
2004	Day 4	29.4528	178.934	fit	3
2004	Day 4	29.53632	176.301	fit	3
2004	Day 4	30.44976	150.881	fit	3
2004	Day 4	30.5856	147.598	fit	3
2004	Day 4	31.36992	130.818	fit	3
2004	Day 4	31.7184	124.413	fit	3
2004	Day 4	32.29656	114.972	fit	3
2004	Day 4	32.8512	107.089	fit	3
2004	Day 4	33.23016	102.252	fit	3
2004	Day 4	33.984	93.7184	fit	3
2004	Day 4	34.17048	91.7978	fit	3
2004	Day 4	35.1168	82.988	fit	3
2004	Day 4	35.11752	82.9808	fit	3
2004	Day 4	36.07176	75.3672	fit	3
2004	Day 4	36.2496	74.0605	fit	3
2004	Day 4	37.03272	68.6633	fit	3
2004	Day 4	37.3824	66.4195	fit	3
2004	Day 4	38.00064	62.6726	fit	3
2004	Day 4	38.5152	59.7468	fit	3
2004	Day 4	38.97576	57.2624	fit	3
2004	Day 4	39.648	53.8417	fit	3
2004	Day 4	39.95784	52.3418	fit	3
2004	Day 4	40.7808	48.572	fit	3
2004	Day 4	40.94712	47.8461	fit	3
2004	Day 4	41.9136	43.8453	fit	3
2004	Day 4	41.9436	43.7272	fit	3
2004	Day 4	42.94728	39.9477	fit	3
2004	Day 4	43.0464	39.5929	fit	3
2004	Day 4	43.95816	36.4771	fit	3
2004	Day 4	44.1792	35.7603	fit	3
2004	Day 4	44.97672	33.2895	fit	3
2004	Day 4	45.312	32.3025	fit	3
2004	Day 4	46.00248	30.3622	fit	3
2004	Day 4	46.4448	29.181	fit	3
2004	Day 4	47.03568	27.6749	fit	3
2004	Day 4	47.5776	26.3621	fit	3
2004	Day 4	48	25.3824	fit	3
2004	Day 4	48.07632	25.209	fit	3
2004	Day 4	48.7104	156.869	fit	3
2004	Day 4	49.12488	234.289	fit	3
2004	Day 4	49.8432	287.011	fit	3
2004	Day 4	50.18064	290.788	fit	3
2004	Day 4	50.976	274.382	fit	3
2004	Day 4	51.24432	264.741	fit	3
2004	Day 4	52.1088	229.945	fit	3
2004	Day 4	52.31568	221.633	fit	3
2004	Day 4	53.2416	187.483	fit	3
2004	Day 4	53.39496	182.42	fit	3
2004	Day 4	54.3744	154.249	fit	3
2004	Day 4	54.48192	151.571	fit	3
2004	Day 4	55.5072	129.574	fit	3
2004	Day 4	55.57704	128.284	fit	3
2004	Day 4	56.64	111.189	fit	3
2004	Day 4	56.67984	110.63	fit	3
2004	Day 4	57.7728	97.0805	fit	3
2004	Day 4	57.7908	96.8825	fit	3
2004	Day 4	58.9056	85.8271	fit	3
2004	Day 4	58.90992	85.7893	fit	3
2004	Day 4	60.03696	76.525	fit	3
2004	Day 4	60.0384	76.5143	fit	3
2004	Day 4	61.1712	68.5754	fit	3
2004	Day 4	61.1724	68.5679	fit	3
2004	Day 4	62.304	61.6616	fit	3
2004	Day 4	62.316	61.5932	fit	3
2004	Day 4	63.4368	55.5541	fit	3
2004	Day 4	63.468	55.3962	fit	3
2004	Day 4	64.5696	50.1099	fit	3
2004	Day 4	64.62816	49.844	fit	3
2004	Day 4	65.7024	45.2299	fit	3
2004	Day 4	65.79696	44.8454	fit	3
2004	Day 4	66.8352	40.8413	fit	3
2004	Day 4	66.9744	40.3333	fit	3
2004	Day 4	67.968	36.8868	fit	3
2004	Day 4	68.16024	36.2556	fit	3
2004	Day 4	69.1008	33.3196	fit	3
2004	Day 4	69.35472	32.5692	fit	3
2004	Day 4	70.2336	30.0996	fit	3
2004	Day 4	70.55784	29.2369	fit	3
2004	Day 4	71.3664	27.1919	fit	3
2004	Day 4	71.7696	26.2261	fit	3
2004	Day 4	72	25.6901	fit	3
2004	Day 4	72.4992	97.2186	fit	3
2004	Day 4	72.99048	214.407	fit	3
2004	Day 4	73.632	279.4	fit	3
2004	Day 4	74.22	290.924	fit	3
2004	Day 4	74.7648	281.203	fit	3
2004	Day 4	75.45864	256.626	fit	3
2004	Day 4	75.8976	238.775	fit	3
2004	Day 4	76.70616	206.736	fit	3
2004	Day 4	77.0304	194.944	fit	3
2004	Day 4	77.9628	165.409	fit	3
2004	Day 4	78.1632	159.912	fit	3
2004	Day 4	79.22856	135.13	fit	3
2004	Day 4	79.296	133.788	fit	3
2004	Day 4	80.4288	114.385	fit	3
2004	Day 4	80.50368	113.284	fit	3
2004	Day 4	81.5616	99.5902	fit	3
2004	Day 4	81.78792	97.0415	fit	3
2004	Day 4	82.6944	87.8742	fit	3
2004	Day 4	83.08152	84.3844	fit	3
2004	Day 4	83.8272	78.2396	fit	3
2004	Day 4	84.38472	74.0627	fit	3
2004	Day 4	84.96	70.0658	fit	3
2004	Day 4	85.69728	65.3435	fit	3
2004	Day 4	86.0928	62.9712	fit	3
2004	Day 4	87.0192	57.8018	fit	3
2004	Day 4	87.2256	56.7176	fit	3
2004	Day 4	88.35096	51.1852	fit	3
2004	Day 4	88.3584	51.1506	fit	3
2004	Day 4	89.4912	46.1647	fit	3
2004	Day 4	89.69232	45.334	fit	3
2004	Day 4	90.624	41.683	fit	3
2004	Day 4	91.04352	40.1389	fit	3
2004	Day 4	91.7568	37.6458	fit	3
2004	Day 4	92.40456	35.5183	fit	3
2004	Day 4	92.8896	34.0045	fit	3
2004	Day 4	93.77544	31.4064	fit	3
2004	Day 4	94.0224	30.718	fit	3
2004	Day 4	95.1552	27.7504	fit	3
2004	Day 4	95.15616	27.7479	fit	3
2004	Day 4	96	25.7259	fit	3
2004	Day 4	96.288	25.0701	fit	3
2004	Day 4	96.5472	112.303	fit	3
2004	Day 4	97.4208	265.912	fit	3
2004	Day 4	97.94808	289.494	fit	3
2004	Day 4	98.5536	286.509	fit	3
2004	Day 4	99.35928	260.571	fit	3
2004	Day 4	99.6864	247.449	fit	3
2004	Day 4	100.7808	203.98	fit	3
2004	Day 4	100.8192	202.565	fit	3
2004	Day 4	101.952	165.737	fit	3
2004	Day 4	102.21264	158.62	fit	3
2004	Day 4	103.0848	138.097	fit	3
2004	Day 4	103.6548	127.041	fit	3
2004	Day 4	104.2176	117.614	fit	3
2004	Day 4	105.10776	105.093	fit	3
2004	Day 4	105.3504	102.093	fit	3
2004	Day 4	106.4832	89.8909	fit	3
2004	Day 4	106.57104	89.0496	fit	3
2004	Day 4	107.616	79.9231	fit	3
2004	Day 4	108.04488	76.5817	fit	3
2004	Day 4	108.7488	71.5103	fit	3
2004	Day 4	109.52952	66.3916	fit	3
2004	Day 4	109.8816	64.2347	fit	3
2004	Day 4	111.0144	57.8369	fit	3
2004	Day 4	111.0252	57.7801	fit	3
2004	Day 4	112.1472	52.1502	fit	3
2004	Day 4	112.53144	50.3615	fit	3
2004	Day 4	113.28	47.0616	fit	3
2004	Day 4	114.04872	43.9068	fit	3
2004	Day 4	114.4128	42.4901	fit	3
2004	Day 4	115.5456	38.3733	fit	3
2004	Day 4	115.57728	38.2646	fit	3
2004	Day 4	116.6784	34.661	fit	3
2004	Day 4	117.11664	33.3239	fit	3
2004	Day 4	117.8112	31.3106	fit	3
2004	Day 4	118.66728	28.9961	fit	3
2004	Day 4	118.944	28.2855	fit	3
2004	Day 4	120	25.7301	fit	3
2004	Day 4	120.0768	25.5535	fit	3
2004	Day 4	120.22944	25.2064	fit	3
2004	Day 4	121.2096	245.283	fit	3
2004	Day 4	121.80264	286.174	fit	3
2004	Day 4	122.3424	289.994	fit	3
2004	Day 4	123.38736	259.472	fit	3
2004	Day 4	123.4752	255.994	fit	3
2004	Day 4	124.608	210.477	fit	3
2004	Day 4	124.98384	196.619	fit	3
2004	Day 4	125.7408	171.869	fit	3
2004	Day 4	126.59184	149.111	fit	3
2004	Day 4	126.8736	142.638	fit	3
2004	Day 4	128.0064	120.999	fit	3
2004	Day 4	128.21136	117.713	fit	3
2004	Day 4	129.1392	104.696	fit	3
2004	Day 4	129.84288	96.458	fit	3
2004	Day 4	130.272	91.972	fit	3
2004	Day 4	131.4048	81.649	fit	3
2004	Day 4	131.48616	80.9788	fit	3
2004	Day 4	132.5376	72.984	fit	3
2004	Day 4	133.14144	68.8775	fit	3
2004	Day 4	133.6704	65.5196	fit	3
2004	Day 4	134.8032	58.9728	fit	3
2004	Day 4	134.80872	58.9434	fit	3
2004	Day 4	135.936	53.1632	fit	3
2004	Day 4	136.488	50.5613	fit	3
2004	Day 4	137.0688	47.9699	fit	3
2004	Day 4	138.17976	43.3926	fit	3
2004	Day 4	138.2016	43.3071	fit	3
2004	Day 4	139.3344	39.1096	fit	3
2004	Day 4	139.88376	37.2259	fit	3
2004	Day 4	140.4672	35.3251	fit	3
2004	Day 4	141.6	31.9101	fit	3
2005	Day 4	0	0	fit	3
2005	Day 4	0.698640000000005	328.341	fit	3
2005	Day 4	1.00008	447.26	fit	3
2005	Day 4	1.1328	476.422	fit	3
2005	Day 4	1.40208	505.681	fit	3
2005	Day 4	2.1108	477.91	fit	3
2005	Day 4	2.26560000000001	462.519	fit	3
2005	Day 4	2.8248	400.553	fit	3
2005	Day 4	3	381.227	fit	3
2005	Day 4	3.39840000000001	340.105	fit	3
2005	Day 4	3.54384	326.331	fit	3
2005	Day 4	4.00008	287.868	fit	3
2005	Day 4	4.26815999999999	268.588	fit	3
2005	Day 4	4.53119999999999	251.9	fit	3
2005	Day 4	4.99776	227.15	fit	3
2005	Day 4	5.66399999999999	200.551	fit	3
2005	Day 4	5.73264	198.29	fit	3
2005	Day 4	6.47280000000001	178.182	fit	3
2005	Day 4	6.7968	171.372	fit	3
2005	Day 4	7.21848	163.847	fit	3
2005	Day 4	7.9296	153.702	fit	3
2005	Day 4	7.96944000000001	153.207	fit	3
2005	Day 4	7.99992	152.833	fit	3
2005	Day 4	8.72592	144.898	fit	3
2005	Day 4	9.0624	141.728	fit	3
2005	Day 4	9.48792000000001	138.056	fit	3
2005	Day 4	10.1952	132.582	fit	3
2005	Day 4	10.25544	132.144	fit	3
2005	Day 4	11.02872	126.838	fit	3
2005	Day 4	11.328	124.911	fit	3
2005	Day 4	11.80752	121.94	fit	3
2005	Day 4	12	120.783	fit	3
2005	Day 4	12.4608	118.085	fit	3
2005	Day 4	12.59184	117.335	fit	3
2005	Day 4	13.38216	112.951	fit	3
2005	Day 4	13.5936	111.814	fit	3
2005	Day 4	14.178	108.746	fit	3
2005	Day 4	14.7264	105.955	fit	3
2005	Day 4	14.9796	104.694	fit	3
2005	Day 4	15.7872	100.781	fit	3
2005	Day 4	15.8592	100.44	fit	3
2005	Day 4	16.60056	96.9962	fit	3
2005	Day 4	16.992	95.2274	fit	3
2005	Day 4	17.41992	93.3319	fit	3
2005	Day 4	18	90.823	fit	3
2005	Day 4	18.1248	90.2923	fit	3
2005	Day 4	18.24504	89.7837	fit	3
2005	Day 4	19.0764	86.3474	fit	3
2005	Day 4	19.2576	85.6162	fit	3
2005	Day 4	19.91376	83.02	fit	3
2005	Day 4	20.3904	81.1836	fit	3
2005	Day 4	20.75712	79.7984	fit	3
2005	Day 4	21.5232	76.9811	fit	3
2005	Day 4	21.60672	76.68	fit	3
2005	Day 4	22.46256	73.6623	fit	3
2005	Day 4	22.656	72.9964	fit	3
2005	Day 4	23.3244	70.7427	fit	3
2005	Day 4	23.7888	69.218	fit	3
2005	Day 4	24	68.5356	fit	3
2005	Day 4	24.19272	67.9189	fit	3
2005	Day 4	24.9216	489.79	fit	3
2005	Day 4	25.06728	528.653	fit	3
2005	Day 4	25.94808	554.496	fit	3
2005	Day 4	26.0544	545.317	fit	3
2005	Day 4	26.83536	459.356	fit	3
2005	Day 4	27.1872	420.353	fit	3
2005	Day 4	27.72912	367.357	fit	3
2005	Day 4	28.32	321.089	fit	3
2005	Day 4	28.6296	301.349	fit	3
2005	Day 4	29.4528	261.095	fit	3
2005	Day 4	29.53632	257.833	fit	3
2005	Day 4	30.44976	229.346	fit	3
2005	Day 4	30.5856	226.015	fit	3
2005	Day 4	31.36992	209.951	fit	3
2005	Day 4	31.7184	204.156	fit	3
2005	Day 4	32.29656	195.818	fit	3
2005	Day 4	32.8512	188.932	fit	3
2005	Day 4	33.23016	184.687	fit	3
2005	Day 4	33.984	177.051	fit	3
2005	Day 4	34.17048	175.292	fit	3
2005	Day 4	35.1168	166.947	fit	3
2005	Day 4	35.11752	166.94	fit	3
2005	Day 4	36.07176	159.257	fit	3
2005	Day 4	36.2496	157.887	fit	3
2005	Day 4	37.03272	152.046	fit	3
2005	Day 4	37.3824	149.529	fit	3
2005	Day 4	38.00064	145.2	fit	3
2005	Day 4	38.5152	141.707	fit	3
2005	Day 4	38.97576	138.659	fit	3
2005	Day 4	39.648	134.336	fit	3
2005	Day 4	39.95784	132.391	fit	3
2005	Day 4	40.7808	127.366	fit	3
2005	Day 4	40.94712	126.375	fit	3
2005	Day 4	41.9136	120.767	fit	3
2005	Day 4	41.9436	120.597	fit	3
2005	Day 4	42.94728	115.047	fit	3
2005	Day 4	43.0464	114.513	fit	3
2005	Day 4	43.95816	109.716	fit	3
2005	Day 4	44.1792	108.584	fit	3
2005	Day 4	44.97672	104.597	fit	3
2005	Day 4	45.312	102.964	fit	3
2005	Day 4	46.00248	99.6817	fit	3
2005	Day 4	46.4448	97.6341	fit	3
2005	Day 4	47.03568	94.9646	fit	3
2005	Day 4	47.5776	92.5805	fit	3
2005	Day 4	48	90.7638	fit	3
2005	Day 4	48.07632	90.439	fit	3
2005	Day 4	48.7104	422.529	fit	3
2005	Day 4	49.12488	561.076	fit	3
2005	Day 4	49.8432	582.565	fit	3
2005	Day 4	50.18064	553.092	fit	3
2005	Day 4	50.976	462.775	fit	3
2005	Day 4	51.24432	433.401	fit	3
2005	Day 4	52.1088	354.607	fit	3
2005	Day 4	52.31568	339.533	fit	3
2005	Day 4	53.2416	287.33	fit	3
2005	Day 4	53.39496	280.688	fit	3
2005	Day 4	54.3744	247.763	fit	3
2005	Day 4	54.48192	244.938	fit	3
2005	Day 4	55.5072	223.216	fit	3
2005	Day 4	55.57704	222.006	fit	3
2005	Day 4	56.64	206.269	fit	3
2005	Day 4	56.67984	205.758	fit	3
2005	Day 4	57.7728	193.153	fit	3
2005	Day 4	57.7908	192.964	fit	3
2005	Day 4	58.9056	182.062	fit	3
2005	Day 4	58.90992	182.024	fit	3
2005	Day 4	60.03696	172.164	fit	3
2005	Day 4	60.0384	172.152	fit	3
2005	Day 4	61.1712	163.025	fit	3
2005	Day 4	61.1724	163.016	fit	3
2005	Day 4	62.304	154.491	fit	3
2005	Day 4	62.316	154.404	fit	3
2005	Day 4	63.4368	146.452	fit	3
2005	Day 4	63.468	146.238	fit	3
2005	Day 4	64.5696	138.853	fit	3
2005	Day 4	64.62816	138.471	fit	3
2005	Day 4	65.7024	131.658	fit	3
2005	Day 4	65.79696	131.074	fit	3
2005	Day 4	66.8352	124.84	fit	3
2005	Day 4	66.9744	124.027	fit	3
2005	Day 4	67.968	118.377	fit	3
2005	Day 4	68.16024	117.314	fit	3
2005	Day 4	69.1008	112.249	fit	3
2005	Day 4	69.35472	110.92	fit	3
2005	Day 4	70.2336	106.439	fit	3
2005	Day 4	70.55784	104.832	fit	3
2005	Day 4	71.3664	100.929	fit	3
2005	Day 4	71.7696	99.0374	fit	3
2005	Day 4	72	97.9732	fit	3
2005	Day 4	72.4992	283.976	fit	3
2005	Day 4	72.99048	524.947	fit	3
2005	Day 4	73.632	584.005	fit	3
2005	Day 4	74.22	541.54	fit	3
2005	Day 4	74.7648	481.165	fit	3
2005	Day 4	75.45864	407.631	fit	3
2005	Day 4	75.8976	368.64	fit	3
2005	Day 4	76.70616	313.272	fit	3
2005	Day 4	77.0304	296.265	fit	3
2005	Day 4	77.9628	259.594	fit	3
2005	Day 4	78.1632	253.551	fit	3
2005	Day 4	79.22856	228.588	fit	3
2005	Day 4	79.296	227.322	fit	3
2005	Day 4	80.4288	209.499	fit	3
2005	Day 4	80.50368	208.5	fit	3
2005	Day 4	81.5616	195.908	fit	3
2005	Day 4	81.78792	193.499	fit	3
2005	Day 4	82.6944	184.536	fit	3
2005	Day 4	83.08152	180.969	fit	3
2005	Day 4	83.8272	174.435	fit	3
2005	Day 4	84.38472	169.785	fit	3
2005	Day 4	84.96	165.162	fit	3
2005	Day 4	85.69728	159.466	fit	3
2005	Day 4	86.0928	156.505	fit	3
2005	Day 4	87.0192	149.806	fit	3
2005	Day 4	87.2256	148.356	fit	3
2005	Day 4	88.35096	140.706	fit	3
2005	Day 4	88.3584	140.656	fit	3
2005	Day 4	89.4912	133.367	fit	3
2005	Day 4	89.69232	132.113	fit	3
2005	Day 4	90.624	126.46	fit	3
2005	Day 4	91.04352	123.994	fit	3
2005	Day 4	91.7568	119.912	fit	3
2005	Day 4	92.40456	116.323	fit	3
2005	Day 4	92.8896	113.705	fit	3
2005	Day 4	93.77544	109.076	fit	3
2005	Day 4	94.0224	107.819	fit	3
2005	Day 4	95.1552	102.239	fit	3
2005	Day 4	95.15616	102.234	fit	3
2005	Day 4	96	98.2655	fit	3
2005	Day 4	96.288	96.9467	fit	3
2005	Day 4	96.5472	320.221	fit	3
2005	Day 4	97.4208	583.349	fit	3
2005	Day 4	97.94808	566.943	fit	3
2005	Day 4	98.5536	505.369	fit	3
2005	Day 4	99.35928	417.596	fit	3
2005	Day 4	99.6864	386.828	fit	3
2005	Day 4	100.7808	309.357	fit	3
2005	Day 4	100.8192	307.28	fit	3
2005	Day 4	101.952	260.159	fit	3
2005	Day 4	102.21264	252.357	fit	3
2005	Day 4	103.0848	231.607	fit	3
2005	Day 4	103.6548	221.227	fit	3
2005	Day 4	104.2176	212.612	fit	3
2005	Day 4	105.10776	201.198	fit	3
2005	Day 4	105.3504	198.421	fit	3
2005	Day 4	106.4832	186.719	fit	3
2005	Day 4	106.57104	185.88	fit	3
2005	Day 4	107.616	176.416	fit	3
2005	Day 4	108.04488	172.763	fit	3
2005	Day 4	108.7488	167	fit	3
2005	Day 4	109.52952	160.895	fit	3
2005	Day 4	109.8816	158.23	fit	3
2005	Day 4	111.0144	149.985	fit	3
2005	Day 4	111.0252	149.909	fit	3
2005	Day 4	112.1472	142.197	fit	3
2005	Day 4	112.53144	139.651	fit	3
2005	Day 4	113.28	134.826	fit	3
2005	Day 4	114.04872	130.046	fit	3
2005	Day 4	114.4128	127.843	fit	3
2005	Day 4	115.5456	121.223	fit	3
2005	Day 4	115.57728	121.044	fit	3
2005	Day 4	116.6784	114.948	fit	3
2005	Day 4	117.11664	112.609	fit	3
2005	Day 4	117.8112	108.998	fit	3
2005	Day 4	118.66728	104.707	fit	3
2005	Day 4	118.944	103.356	fit	3
2005	Day 4	120	98.3604	fit	3
2005	Day 4	120.0768	98.0066	fit	3
2005	Day 4	120.22944	97.3077	fit	3
2005	Day 4	121.2096	566.737	fit	3
2005	Day 4	121.80264	577.13	fit	3
2005	Day 4	122.3424	528.946	fit	3
2005	Day 4	123.38736	414.892	fit	3
2005	Day 4	123.4752	406.371	fit	3
2005	Day 4	124.608	319.27	fit	3
2005	Day 4	124.98384	298.859	fit	3
2005	Day 4	125.7408	267.249	fit	3
2005	Day 4	126.59184	242.52	fit	3
2005	Day 4	126.8736	236.073	fit	3
2005	Day 4	128.0064	215.754	fit	3
2005	Day 4	128.21136	212.765	fit	3
2005	Day 4	129.1392	200.892	fit	3
2005	Day 4	129.84288	193.172	fit	3
2005	Day 4	130.272	188.831	fit	3
2005	Day 4	131.4048	178.314	fit	3
2005	Day 4	131.48616	177.601	fit	3
2005	Day 4	132.5376	168.754	fit	3
2005	Day 4	133.14144	163.947	fit	3
2005	Day 4	133.6704	159.873	fit	3
2005	Day 4	134.8032	151.533	fit	3
2005	Day 4	134.80872	151.494	fit	3
2005	Day 4	135.936	143.661	fit	3
2005	Day 4	136.488	139.98	fit	3
2005	Day 4	137.0688	136.213	fit	3
2005	Day 4	138.17976	129.29	fit	3
2005	Day 4	138.2016	129.157	fit	3
2005	Day 4	139.3344	122.469	fit	3
2005	Day 4	139.88376	119.353	fit	3
2005	Day 4	140.4672	116.129	fit	3
2005	Day 4	141.6	110.118	fit	3
2006	Day 4	0	0	fit	3
2006	Day 4	0.698640000000005	211.087	fit	3
2006	Day 4	1.00008	309.156	fit	3
2006	Day 4	1.1328	339.589	fit	3
2006	Day 4	1.40208	382.678	fit	3
2006	Day 4	2.1108	415.918	fit	3
2006	Day 4	2.26560000000001	413.413	fit	3
2006	Day 4	2.8248	389.253	fit	3
2006	Day 4	3	378.652	fit	3
2006	Day 4	3.39840000000001	352.121	fit	3
2006	Day 4	3.54384	342.038	fit	3
2006	Day 4	4.00008	310.503	fit	3
2006	Day 4	4.26815999999999	292.634	fit	3
2006	Day 4	4.53119999999999	275.894	fit	3
2006	Day 4	4.99776	248.541	fit	3
2006	Day 4	5.66399999999999	215.018	fit	3
2006	Day 4	5.73264	211.933	fit	3
2006	Day 4	6.47280000000001	182.6	fit	3
2006	Day 4	6.7968	171.831	fit	3
2006	Day 4	7.21848	159.432	fit	3
2006	Day 4	7.9296	142.005	fit	3
2006	Day 4	7.96944000000001	141.139	fit	3
2006	Day 4	7.99992	140.484	fit	3
2006	Day 4	8.72592	126.549	fit	3
2006	Day 4	9.0624	121.02	fit	3
2006	Day 4	9.48792000000001	114.707	fit	3
2006	Day 4	10.1952	105.593	fit	3
2006	Day 4	10.25544	104.883	fit	3
2006	Day 4	11.02872	96.5401	fit	3
2006	Day 4	11.328	93.6364	fit	3
2006	Day 4	11.80752	89.2948	fit	3
2006	Day 4	12	87.647	fit	3
2006	Day 4	12.4608	83.8976	fit	3
2006	Day 4	12.59184	82.8767	fit	3
2006	Day 4	13.38216	77.0979	fit	3
2006	Day 4	13.5936	75.648	fit	3
2006	Day 4	14.178	71.828	fit	3
2006	Day 4	14.7264	68.4645	fit	3
2006	Day 4	14.9796	66.9769	fit	3
2006	Day 4	15.7872	62.481	fit	3
2006	Day 4	15.8592	62.097	fit	3
2006	Day 4	16.60056	58.2949	fit	3
2006	Day 4	16.992	56.3907	fit	3
2006	Day 4	17.41992	54.3855	fit	3
2006	Day 4	18	51.7861	fit	3
2006	Day 4	18.1248	51.2441	fit	3
2006	Day 4	18.24504	50.7271	fit	3
2006	Day 4	19.0764	47.3	fit	3
2006	Day 4	19.2576	46.5851	fit	3
2006	Day 4	19.91376	44.0874	fit	3
2006	Day 4	20.3904	42.3587	fit	3
2006	Day 4	20.75712	41.0754	fit	3
2006	Day 4	21.5232	38.5202	fit	3
2006	Day 4	21.60672	38.2515	fit	3
2006	Day 4	22.46256	35.6045	fit	3
2006	Day 4	22.656	35.0318	fit	3
2006	Day 4	23.3244	33.1242	fit	3
2006	Day 4	23.7888	31.8604	fit	3
2006	Day 4	24	31.3018	fit	3
2006	Day 4	24.19272	30.8008	fit	3
2006	Day 4	24.9216	316.789	fit	3
2006	Day 4	25.06728	354.033	fit	3
2006	Day 4	25.94808	442.224	fit	3
2006	Day 4	26.0544	442.545	fit	3
2006	Day 4	26.83536	413.319	fit	3
2006	Day 4	27.1872	390.452	fit	3
2006	Day 4	27.72912	352.038	fit	3
2006	Day 4	28.32	311.065	fit	3
2006	Day 4	28.6296	291.114	fit	3
2006	Day 4	29.4528	244.767	fit	3
2006	Day 4	29.53632	240.628	fit	3
2006	Day 4	30.44976	201.649	fit	3
2006	Day 4	30.5856	196.753	fit	3
2006	Day 4	31.36992	172.268	fit	3
2006	Day 4	31.7184	163.176	fit	3
2006	Day 4	32.29656	150.05	fit	3
2006	Day 4	32.8512	139.347	fit	3
2006	Day 4	33.23016	132.898	fit	3
2006	Day 4	33.984	121.724	fit	3
2006	Day 4	34.17048	119.244	fit	3
2006	Day 4	35.1168	108.008	fit	3
2006	Day 4	35.11752	107.999	fit	3
2006	Day 4	36.07176	98.4377	fit	3
2006	Day 4	36.2496	96.8067	fit	3
2006	Day 4	37.03272	90.0893	fit	3
2006	Day 4	37.3824	87.3029	fit	3
2006	Day 4	38.00064	82.6523	fit	3
2006	Day 4	38.5152	79.0198	fit	3
2006	Day 4	38.97576	75.9324	fit	3
2006	Day 4	39.648	71.6739	fit	3
2006	Day 4	39.95784	69.8032	fit	3
2006	Day 4	40.7808	65.0892	fit	3
2006	Day 4	40.94712	64.1793	fit	3
2006	Day 4	41.9136	59.1494	fit	3
2006	Day 4	41.9436	59.0005	fit	3
2006	Day 4	42.94728	54.222	fit	3
2006	Day 4	43.0464	53.772	fit	3
2006	Day 4	43.95816	49.8086	fit	3
2006	Day 4	44.1792	48.8938	fit	3
2006	Day 4	44.97672	45.7309	fit	3
2006	Day 4	45.312	44.4632	fit	3
2006	Day 4	46.00248	41.9635	fit	3
2006	Day 4	46.4448	40.4366	fit	3
2006	Day 4	47.03568	38.4838	fit	3
2006	Day 4	47.5776	36.776	fit	3
2006	Day 4	48	35.4977	fit	3
2006	Day 4	48.07632	35.2712	fit	3
2006	Day 4	48.7104	249.279	fit	3
2006	Day 4	49.12488	370.244	fit	3
2006	Day 4	49.8432	443.967	fit	3
2006	Day 4	50.18064	444.66	fit	3
2006	Day 4	50.976	407.823	fit	3
2006	Day 4	51.24432	389.697	fit	3
2006	Day 4	52.1088	328.33	fit	3
2006	Day 4	52.31568	314.269	fit	3
2006	Day 4	53.2416	258.397	fit	3
2006	Day 4	53.39496	250.364	fit	3
2006	Day 4	54.3744	206.92	fit	3
2006	Day 4	54.48192	202.907	fit	3
2006	Day 4	55.5072	170.806	fit	3
2006	Day 4	55.57704	168.974	fit	3
2006	Day 4	56.64	145.267	fit	3
2006	Day 4	56.67984	144.51	fit	3
2006	Day 4	57.7728	126.511	fit	3
2006	Day 4	57.7908	126.252	fit	3
2006	Day 4	58.9056	112.026	fit	3
2006	Day 4	58.90992	111.978	fit	3
2006	Day 4	60.03696	100.292	fit	3
2006	Day 4	60.0384	100.279	fit	3
2006	Day 4	61.1712	90.3639	fit	3
2006	Day 4	61.1724	90.3546	fit	3
2006	Day 4	62.304	81.7531	fit	3
2006	Day 4	62.316	81.6678	fit	3
2006	Day 4	63.4368	74.1336	fit	3
2006	Day 4	63.468	73.9362	fit	3
2006	Day 4	64.5696	67.3128	fit	3
2006	Day 4	64.62816	66.9788	fit	3
2006	Day 4	65.7024	61.165	fit	3
2006	Day 4	65.79696	60.679	fit	3
2006	Day 4	66.8352	55.6018	fit	3
2006	Day 4	66.9744	54.9555	fit	3
2006	Day 4	67.968	50.5562	fit	3
2006	Day 4	68.16024	49.7477	fit	3
2006	Day 4	69.1008	45.9743	fit	3
2006	Day 4	69.35472	45.0065	fit	3
2006	Day 4	70.2336	41.8106	fit	3
2006	Day 4	70.55784	40.6903	fit	3
2006	Day 4	71.3664	38.0254	fit	3
2006	Day 4	71.7696	36.7624	fit	3
2006	Day 4	72	36.0601	fit	3
2006	Day 4	72.4992	153.277	fit	3
2006	Day 4	72.99048	339.886	fit	3
2006	Day 4	73.632	435.252	fit	3
2006	Day 4	74.22	444.34	fit	3
2006	Day 4	74.7648	421.248	fit	3
2006	Day 4	75.45864	374.947	fit	3
2006	Day 4	75.8976	343.515	fit	3
2006	Day 4	76.70616	289.581	fit	3
2006	Day 4	77.0304	270.406	fit	3
2006	Day 4	77.9628	223.934	fit	3
2006	Day 4	78.1632	215.543	fit	3
2006	Day 4	79.22856	178.837	fit	3
2006	Day 4	79.296	176.907	fit	3
2006	Day 4	80.4288	149.697	fit	3
2006	Day 4	80.50368	148.195	fit	3
2006	Day 4	81.5616	129.876	fit	3
2006	Day 4	81.78792	126.541	fit	3
2006	Day 4	82.6944	114.713	fit	3
2006	Day 4	83.08152	110.272	fit	3
2006	Day 4	83.8272	102.518	fit	3
2006	Day 4	84.38472	97.2832	fit	3
2006	Day 4	84.96	92.2914	fit	3
2006	Day 4	85.69728	86.4049	fit	3
2006	Day 4	86.0928	83.4488	fit	3
2006	Day 4	87.0192	77.0007	fit	3
2006	Day 4	87.2256	75.6461	fit	3
2006	Day 4	88.35096	68.7167	fit	3
2006	Day 4	88.3584	68.6733	fit	3
2006	Day 4	89.4912	62.3946	fit	3
2006	Day 4	89.69232	61.3448	fit	3
2006	Day 4	90.624	56.7162	fit	3
2006	Day 4	91.04352	54.7512	fit	3
2006	Day 4	91.7568	51.5678	fit	3
2006	Day 4	92.40456	48.8405	fit	3
2006	Day 4	92.8896	46.8934	fit	3
2006	Day 4	93.77544	43.5381	fit	3
2006	Day 4	94.0224	42.6461	fit	3
2006	Day 4	95.1552	38.785	fit	3
2006	Day 4	95.15616	38.7818	fit	3
2006	Day 4	96	36.1355	fit	3
2006	Day 4	96.288	35.2744	fit	3
2006	Day 4	96.5472	177.741	fit	3
2006	Day 4	97.4208	416.956	fit	3
2006	Day 4	97.94808	446.331	fit	3
2006	Day 4	98.5536	432.48	fit	3
2006	Day 4	99.35928	382.084	fit	3
2006	Day 4	99.6864	358.648	fit	3
2006	Day 4	100.7808	285.081	fit	3
2006	Day 4	100.8192	282.772	fit	3
2006	Day 4	101.952	224.45	fit	3
2006	Day 4	102.21264	213.596	fit	3
2006	Day 4	103.0848	183.143	fit	3
2006	Day 4	103.6548	167.307	fit	3
2006	Day 4	104.2176	154.144	fit	3
2006	Day 4	105.10776	137.169	fit	3
2006	Day 4	105.3504	133.187	fit	3
2006	Day 4	106.4832	117.307	fit	3
2006	Day 4	106.57104	116.229	fit	3
2006	Day 4	107.616	104.648	fit	3
2006	Day 4	108.04488	100.45	fit	3
2006	Day 4	108.7488	94.1056	fit	3
2006	Day 4	109.52952	87.722	fit	3
2006	Day 4	109.8816	85.0341	fit	3
2006	Day 4	111.0144	77.0544	fit	3
2006	Day 4	111.0252	76.9834	fit	3
2006	Day 4	112.1472	69.9368	fit	3
2006	Day 4	112.53144	67.6907	fit	3
2006	Day 4	113.28	63.535	fit	3
2006	Day 4	114.04872	59.546	fit	3
2006	Day 4	114.4128	57.749	fit	3
2006	Day 4	115.5456	52.5049	fit	3
2006	Day 4	115.57728	52.3659	fit	3
2006	Day 4	116.6784	47.7446	fit	3
2006	Day 4	117.11664	46.0221	fit	3
2006	Day 4	117.8112	43.4196	fit	3
2006	Day 4	118.66728	40.4141	fit	3
2006	Day 4	118.944	39.4883	fit	3
2006	Day 4	120	36.1456	fit	3
2006	Day 4	120.0768	35.9139	fit	3
2006	Day 4	120.22944	35.458	fit	3
2006	Day 4	121.2096	386.891	fit	3
2006	Day 4	121.80264	443.366	fit	3
2006	Day 4	122.3424	441.041	fit	3
2006	Day 4	123.38736	380.093	fit	3
2006	Day 4	123.4752	373.825	fit	3
2006	Day 4	124.608	295.752	fit	3
2006	Day 4	124.98384	273.123	fit	3
2006	Day 4	125.7408	233.918	fit	3
2006	Day 4	126.59184	199.326	fit	3
2006	Day 4	126.8736	189.77	fit	3
2006	Day 4	128.0064	158.836	fit	3
2006	Day 4	128.21136	154.284	fit	3
2006	Day 4	129.1392	136.643	fit	3
2006	Day 4	129.84288	125.796	fit	3
2006	Day 4	130.272	119.984	fit	3
2006	Day 4	131.4048	106.826	fit	3
2006	Day 4	131.48616	105.981	fit	3
2006	Day 4	132.5376	95.9483	fit	3
2006	Day 4	133.14144	90.8225	fit	3
2006	Day 4	133.6704	86.637	fit	3
2006	Day 4	134.8032	78.4742	fit	3
2006	Day 4	134.80872	78.4374	fit	3
2006	Day 4	135.936	71.2086	fit	3
2006	Day 4	136.488	67.9431	fit	3
2006	Day 4	137.0688	64.6818	fit	3
2006	Day 4	138.17976	58.8954	fit	3
2006	Day 4	138.2016	58.7869	fit	3
2006	Day 4	139.3344	53.4463	fit	3
2006	Day 4	139.88376	51.038	fit	3
2006	Day 4	140.4672	48.5996	fit	3
2006	Day 4	141.6	44.1966	fit	3
3001	Day 4	0	0	fit	10
3001	Day 4	0.698640000000005	403.39	fit	10
3001	Day 4	1.00008	585.449	fit	10
3001	Day 4	1.1328	640.6	fit	10
3001	Day 4	1.40208	716.448	fit	10
3001	Day 4	2.1108	764.809	fit	10
3001	Day 4	2.26560000000001	757.525	fit	10
3001	Day 4	2.8248	705.134	fit	10
3001	Day 4	3	683.779	fit	10
3001	Day 4	3.39840000000001	631.893	fit	10
3001	Day 4	3.54384	612.589	fit	10
3001	Day 4	4.00008	553.323	fit	10
3001	Day 4	4.26815999999999	520.396	fit	10
3001	Day 4	4.53119999999999	489.948	fit	10
3001	Day 4	4.99776	441.022	fit	10
3001	Day 4	5.66399999999999	382.548	fit	10
3001	Day 4	5.73264	377.256	fit	10
3001	Day 4	6.47280000000001	327.835	fit	10
3001	Day 4	6.7968	310.151	fit	10
3001	Day 4	7.21848	290.159	fit	10
3001	Day 4	7.9296	262.845	fit	10
3001	Day 4	7.96944000000001	261.515	fit	10
3001	Day 4	7.99992	260.511	fit	10
3001	Day 4	8.72592	239.559	fit	10
3001	Day 4	9.0624	231.479	fit	10
3001	Day 4	9.48792000000001	222.431	fit	10
3001	Day 4	10.1952	209.71	fit	10
3001	Day 4	10.25544	208.736	fit	10
3001	Day 4	11.02872	197.46	fit	10
3001	Day 4	11.328	193.602	fit	10
3001	Day 4	11.80752	187.885	fit	10
3001	Day 4	12	185.729	fit	10
3001	Day 4	12.4608	180.841	fit	10
3001	Day 4	12.59184	179.513	fit	10
3001	Day 4	13.38216	171.999	fit	10
3001	Day 4	13.5936	170.11	fit	10
3001	Day 4	14.178	165.111	fit	10
3001	Day 4	14.7264	160.671	fit	10
3001	Day 4	14.9796	158.692	fit	10
3001	Day 4	15.7872	152.635	fit	10
3001	Day 4	15.8592	152.112	fit	10
3001	Day 4	16.60056	146.871	fit	10
3001	Day 4	16.992	144.2	fit	10
3001	Day 4	17.41992	141.35	fit	10
3001	Day 4	18	137.594	fit	10
3001	Day 4	18.1248	136.802	fit	10
3001	Day 4	18.24504	136.042	fit	10
3001	Day 4	19.0764	130.925	fit	10
3001	Day 4	19.2576	129.838	fit	10
3001	Day 4	19.91376	125.982	fit	10
3001	Day 4	20.3904	123.257	fit	10
3001	Day 4	20.75712	121.202	fit	10
3001	Day 4	21.5232	117.025	fit	10
3001	Day 4	21.60672	116.579	fit	10
3001	Day 4	22.46256	112.104	fit	10
3001	Day 4	22.656	111.116	fit	10
3001	Day 4	23.3244	107.773	fit	10
3001	Day 4	23.7888	105.51	fit	10
3001	Day 4	24	104.497	fit	10
3001	Day 4	24.19272	103.581	fit	10
3001	Day 4	24.9216	646.488	fit	10
3001	Day 4	25.06728	714.54	fit	10
3001	Day 4	25.94808	862.853	fit	10
3001	Day 4	26.0544	861.463	fit	10
3001	Day 4	26.83536	795.677	fit	10
3001	Day 4	27.1872	750.097	fit	10
3001	Day 4	27.72912	676.277	fit	10
3001	Day 4	28.32	600.024	fit	10
3001	Day 4	28.6296	563.671	fit	10
3001	Day 4	29.4528	481.135	fit	10
3001	Day 4	29.53632	473.899	fit	10
3001	Day 4	30.44976	407.015	fit	10
3001	Day 4	30.5856	398.789	fit	10
3001	Day 4	31.36992	358.357	fit	10
3001	Day 4	31.7184	343.677	fit	10
3001	Day 4	32.29656	322.844	fit	10
3001	Day 4	32.8512	306.201	fit	10
3001	Day 4	33.23016	296.327	fit	10
3001	Day 4	33.984	279.488	fit	10
3001	Day 4	34.17048	275.792	fit	10
3001	Day 4	35.1168	259.199	fit	10
3001	Day 4	35.11752	259.186	fit	10
3001	Day 4	36.07176	245.161	fit	10
3001	Day 4	36.2496	242.766	fit	10
3001	Day 4	37.03272	232.858	fit	10
3001	Day 4	37.3824	228.715	fit	10
3001	Day 4	38.00064	221.737	fit	10
3001	Day 4	38.5152	216.216	fit	10
3001	Day 4	38.97576	211.463	fit	10
3001	Day 4	39.648	204.799	fit	10
3001	Day 4	39.95784	201.828	fit	10
3001	Day 4	40.7808	194.201	fit	10
3001	Day 4	40.94712	192.704	fit	10
3001	Day 4	41.9136	184.266	fit	10
3001	Day 4	41.9436	184.012	fit	10
3001	Day 4	42.94728	175.7	fit	10
3001	Day 4	43.0464	174.901	fit	10
3001	Day 4	43.95816	167.734	fit	10
3001	Day 4	44.1792	166.044	fit	10
3001	Day 4	44.97672	160.091	fit	10
3001	Day 4	45.312	157.653	fit	10
3001	Day 4	46.00248	152.753	fit	10
3001	Day 4	46.4448	149.695	fit	10
3001	Day 4	47.03568	145.707	fit	10
3001	Day 4	47.5776	142.144	fit	10
3001	Day 4	48	139.428	fit	10
3001	Day 4	48.07632	138.942	fit	10
3001	Day 4	48.7104	547.282	fit	10
3001	Day 4	49.12488	770.078	fit	10
3001	Day 4	49.8432	893.54	fit	10
3001	Day 4	50.18064	888.263	fit	10
3001	Day 4	50.976	808.492	fit	10
3001	Day 4	51.24432	772.49	fit	10
3001	Day 4	52.1088	655.324	fit	10
3001	Day 4	52.31568	629.224	fit	10
3001	Day 4	53.2416	527.837	fit	10
3001	Day 4	53.39496	513.568	fit	10
3001	Day 4	54.3744	437.866	fit	10
3001	Day 4	54.48192	431.01	fit	10
3001	Day 4	55.5072	377.154	fit	10
3001	Day 4	55.57704	374.138	fit	10
3001	Day 4	56.64	335.749	fit	10
3001	Day 4	56.67984	334.544	fit	10
3001	Day 4	57.7728	306.237	fit	10
3001	Day 4	57.7908	305.836	fit	10
3001	Day 4	58.9056	283.861	fit	10
3001	Day 4	58.90992	283.788	fit	10
3001	Day 4	60.03696	265.798	fit	10
3001	Day 4	60.0384	265.777	fit	10
3001	Day 4	61.1712	250.343	fit	10
3001	Day 4	61.1724	250.329	fit	10
3001	Day 4	62.304	236.633	fit	10
3001	Day 4	62.316	236.495	fit	10
3001	Day 4	63.4368	224.123	fit	10
3001	Day 4	63.468	223.793	fit	10
3001	Day 4	64.5696	212.516	fit	10
3001	Day 4	64.62816	211.936	fit	10
3001	Day 4	65.7024	201.64	fit	10
3001	Day 4	65.79696	200.761	fit	10
3001	Day 4	66.8352	191.389	fit	10
3001	Day 4	66.9744	190.17	fit	10
3001	Day 4	67.968	181.696	fit	10
3001	Day 4	68.16024	180.104	fit	10
3001	Day 4	69.1008	172.514	fit	10
3001	Day 4	69.35472	170.522	fit	10
3001	Day 4	70.2336	163.805	fit	10
3001	Day 4	70.55784	161.396	fit	10
3001	Day 4	71.3664	155.542	fit	10
3001	Day 4	71.7696	152.703	fit	10
3001	Day 4	72	151.105	fit	10
3001	Day 4	72.4992	383.909	fit	10
3001	Day 4	72.99048	745.643	fit	10
3001	Day 4	73.632	917.824	fit	10
3001	Day 4	74.22	923.157	fit	10
3001	Day 4	74.7648	870.093	fit	10
3001	Day 4	75.45864	774.686	fit	10
3001	Day 4	75.8976	712.558	fit	10
3001	Day 4	76.70616	609.123	fit	10
3001	Day 4	77.0304	573.208	fit	10
3001	Day 4	77.9628	488.075	fit	10
3001	Day 4	78.1632	473.015	fit	10
3001	Day 4	79.22856	408.443	fit	10
3001	Day 4	79.296	405.112	fit	10
3001	Day 4	80.4288	358.965	fit	10
3001	Day 4	80.50368	356.464	fit	10
3001	Day 4	81.5616	326.342	fit	10
3001	Day 4	81.78792	320.928	fit	10
3001	Day 4	82.6944	301.858	fit	10
3001	Day 4	83.08152	294.727	fit	10
3001	Day 4	83.8272	282.262	fit	10
3001	Day 4	84.38472	273.801	fit	10
3001	Day 4	84.96	265.668	fit	10
3001	Day 4	85.69728	255.952	fit	10
3001	Day 4	86.0928	251.007	fit	10
3001	Day 4	87.0192	240.024	fit	10
3001	Day 4	87.2256	237.677	fit	10
3001	Day 4	88.35096	225.415	fit	10
3001	Day 4	88.3584	225.336	fit	10
3001	Day 4	89.4912	213.787	fit	10
3001	Day 4	89.69232	211.809	fit	10
3001	Day 4	90.624	202.909	fit	10
3001	Day 4	91.04352	199.036	fit	10
3001	Day 4	91.7568	192.628	fit	10
3001	Day 4	92.40456	186.997	fit	10
3001	Day 4	92.8896	182.89	fit	10
3001	Day 4	93.77544	175.629	fit	10
3001	Day 4	94.0224	173.657	fit	10
3001	Day 4	95.1552	164.896	fit	10
3001	Day 4	95.15616	164.888	fit	10
3001	Day 4	96	158.653	fit	10
3001	Day 4	96.288	156.58	fit	10
3001	Day 4	96.5472	439.335	fit	10
3001	Day 4	97.4208	894.002	fit	10
3001	Day 4	97.94808	939.165	fit	10
3001	Day 4	98.5536	901.268	fit	10
3001	Day 4	99.35928	795.388	fit	10
3001	Day 4	99.6864	748.544	fit	10
3001	Day 4	100.7808	606.627	fit	10
3001	Day 4	100.8192	602.282	fit	10
3001	Day 4	101.952	494.675	fit	10
3001	Day 4	102.21264	475.139	fit	10
3001	Day 4	103.0848	421.288	fit	10
3001	Day 4	103.6548	393.911	fit	10
3001	Day 4	104.2176	371.525	fit	10
3001	Day 4	105.10776	343.173	fit	10
3001	Day 4	105.3504	336.605	fit	10
3001	Day 4	106.4832	310.655	fit	10
3001	Day 4	106.57104	308.903	fit	10
3001	Day 4	107.616	290.086	fit	10
3001	Day 4	108.04488	283.236	fit	10
3001	Day 4	108.7488	272.809	fit	10
3001	Day 4	109.52952	262.17	fit	10
3001	Day 4	109.8816	257.631	fit	10
3001	Day 4	111.0144	243.883	fit	10
3001	Day 4	111.0252	243.758	fit	10
3001	Day 4	112.1472	231.184	fit	10
3001	Day 4	112.53144	227.073	fit	10
3001	Day 4	113.28	219.316	fit	10
3001	Day 4	114.04872	211.665	fit	10
3001	Day 4	114.4128	208.147	fit	10
3001	Day 4	115.5456	197.595	fit	10
3001	Day 4	115.57728	197.309	fit	10
3001	Day 4	116.6784	187.603	fit	10
3001	Day 4	117.11664	183.879	fit	10
3001	Day 4	117.8112	178.13	fit	10
3001	Day 4	118.66728	171.294	fit	10
3001	Day 4	118.944	169.143	fit	10
3001	Day 4	120	161.177	fit	10
3001	Day 4	120.0768	160.613	fit	10
3001	Day 4	120.22944	159.497	fit	10
3001	Day 4	121.2096	842.523	fit	10
3001	Day 4	121.80264	938.891	fit	10
3001	Day 4	122.3424	923.511	fit	10
3001	Day 4	123.38736	793.515	fit	10
3001	Day 4	123.4752	780.906	fit	10
3001	Day 4	124.608	628.827	fit	10
3001	Day 4	124.98384	586.187	fit	10
3001	Day 4	125.7408	513.779	fit	10
3001	Day 4	126.59184	451.578	fit	10
3001	Day 4	126.8736	434.712	fit	10
3001	Day 4	128.0064	381.206	fit	10
3001	Day 4	128.21136	373.486	fit	10
3001	Day 4	129.1392	343.958	fit	10
3001	Day 4	129.84288	326.087	fit	10
3001	Day 4	130.272	316.58	fit	10
3001	Day 4	131.4048	295.123	fit	10
3001	Day 4	131.48616	293.742	fit	10
3001	Day 4	132.5376	277.267	fit	10
3001	Day 4	133.14144	268.739	fit	10
3001	Day 4	133.6704	261.689	fit	10
3001	Day 4	134.8032	247.642	fit	10
3001	Day 4	134.80872	247.577	fit	10
3001	Day 4	135.936	234.703	fit	10
3001	Day 4	136.488	228.722	fit	10
3001	Day 4	137.0688	222.63	fit	10
3001	Day 4	138.17976	211.493	fit	10
3001	Day 4	138.2016	211.28	fit	10
3001	Day 4	139.3344	200.562	fit	10
3001	Day 4	139.88376	195.574	fit	10
3001	Day 4	140.4672	190.417	fit	10
3001	Day 4	141.6	180.8	fit	10
3002	Day 4	0	0	fit	10
3002	Day 4	0.698640000000005	648.143	fit	10
3002	Day 4	1.00008	924.636	fit	10
3002	Day 4	1.1328	1004.25	fit	10
3002	Day 4	1.40208	1106.71	fit	10
3002	Day 4	2.1108	1139.71	fit	10
3002	Day 4	2.26560000000001	1120.84	fit	10
3002	Day 4	2.8248	1019.63	fit	10
3002	Day 4	3	982.651	fit	10
3002	Day 4	3.39840000000001	897.252	fit	10
3002	Day 4	3.54384	866.693	fit	10
3002	Day 4	4.00008	776.147	fit	10
3002	Day 4	4.26815999999999	727.752	fit	10
3002	Day 4	4.53119999999999	684.131	fit	10
3002	Day 4	4.99776	616.252	fit	10
3002	Day 4	5.66399999999999	538.698	fit	10
3002	Day 4	5.73264	531.873	fit	10
3002	Day 4	6.47280000000001	469.674	fit	10
3002	Day 4	6.7968	448.076	fit	10
3002	Day 4	7.21848	424.036	fit	10
3002	Day 4	7.9296	391.688	fit	10
3002	Day 4	7.96944000000001	390.122	fit	10
3002	Day 4	7.99992	388.939	fit	10
3002	Day 4	8.72592	364.236	fit	10
3002	Day 4	9.0624	354.626	fit	10
3002	Day 4	9.48792000000001	343.734	fit	10
3002	Day 4	10.1952	328.032	fit	10
3002	Day 4	10.25544	326.804	fit	10
3002	Day 4	11.02872	312.245	fit	10
3002	Day 4	11.328	307.094	fit	10
3002	Day 4	11.80752	299.278	fit	10
3002	Day 4	12	296.27	fit	10
3002	Day 4	12.4608	289.324	fit	10
3002	Day 4	12.59184	287.407	fit	10
3002	Day 4	13.38216	276.319	fit	10
3002	Day 4	13.5936	273.469	fit	10
3002	Day 4	14.178	265.819	fit	10
3002	Day 4	14.7264	258.903	fit	10
3002	Day 4	14.9796	255.787	fit	10
3002	Day 4	15.7872	246.148	fit	10
3002	Day 4	15.8592	245.308	fit	10
3002	Day 4	16.60056	236.854	fit	10
3002	Day 4	16.992	232.518	fit	10
3002	Day 4	17.41992	227.876	fit	10
3002	Day 4	18	221.735	fit	10
3002	Day 4	18.1248	220.436	fit	10
3002	Day 4	18.24504	219.192	fit	10
3002	Day 4	19.0764	210.789	fit	10
3002	Day 4	19.2576	209.001	fit	10
3002	Day 4	19.91376	202.656	fit	10
3002	Day 4	20.3904	198.168	fit	10
3002	Day 4	20.75712	194.783	fit	10
3002	Day 4	21.5232	187.9	fit	10
3002	Day 4	21.60672	187.164	fit	10
3002	Day 4	22.46256	179.792	fit	10
3002	Day 4	22.656	178.165	fit	10
3002	Day 4	23.3244	172.66	fit	10
3002	Day 4	23.7888	168.936	fit	10
3002	Day 4	24	167.269	fit	10
3002	Day 4	24.19272	165.763	fit	10
3002	Day 4	24.9216	1026.82	fit	10
3002	Day 4	25.06728	1126.77	fit	10
3002	Day 4	25.94808	1304.96	fit	10
3002	Day 4	26.0544	1296.91	fit	10
3002	Day 4	26.83536	1163.82	fit	10
3002	Day 4	27.1872	1086.47	fit	10
3002	Day 4	27.72912	969.182	fit	10
3002	Day 4	28.32	855.402	fit	10
3002	Day 4	28.6296	803.418	fit	10
3002	Day 4	29.4528	690.491	fit	10
3002	Day 4	29.53632	680.922	fit	10
3002	Day 4	30.44976	594.891	fit	10
3002	Day 4	30.5856	584.595	fit	10
3002	Day 4	31.36992	534.709	fit	10
3002	Day 4	31.7184	516.801	fit	10
3002	Day 4	32.29656	491.397	fit	10
3002	Day 4	32.8512	470.933	fit	10
3002	Day 4	33.23016	458.622	fit	10
3002	Day 4	33.984	437.129	fit	10
3002	Day 4	34.17048	432.299	fit	10
3002	Day 4	35.1168	409.955	fit	10
3002	Day 4	35.11752	409.936	fit	10
3002	Day 4	36.07176	390.065	fit	10
3002	Day 4	36.2496	386.574	fit	10
3002	Day 4	37.03272	371.841	fit	10
3002	Day 4	37.3824	365.548	fit	10
3002	Day 4	38.00064	354.789	fit	10
3002	Day 4	38.5152	346.15	fit	10
3002	Day 4	38.97576	338.638	fit	10
3002	Day 4	39.648	328.008	fit	10
3002	Day 4	39.95784	323.236	fit	10
3002	Day 4	40.7808	310.921	fit	10
3002	Day 4	40.94712	308.494	fit	10
3002	Day 4	41.9136	294.772	fit	10
3002	Day 4	41.9436	294.357	fit	10
3002	Day 4	42.94728	280.789	fit	10
3002	Day 4	43.0464	279.483	fit	10
3002	Day 4	43.95816	267.762	fit	10
3002	Day 4	44.1792	264.998	fit	10
3002	Day 4	44.97672	255.256	fit	10
3002	Day 4	45.312	251.267	fit	10
3002	Day 4	46.00248	243.252	fit	10
3002	Day 4	46.4448	238.251	fit	10
3002	Day 4	47.03568	231.731	fit	10
3002	Day 4	47.5776	225.909	fit	10
3002	Day 4	48	221.472	fit	10
3002	Day 4	48.07632	220.679	fit	10
3002	Day 4	48.7104	876.222	fit	10
3002	Day 4	49.12488	1210.12	fit	10
3002	Day 4	49.8432	1358.57	fit	10
3002	Day 4	50.18064	1331.83	fit	10
3002	Day 4	50.976	1180.36	fit	10
3002	Day 4	51.24432	1120.33	fit	10
3002	Day 4	52.1088	938.655	fit	10
3002	Day 4	52.31568	900.411	fit	10
3002	Day 4	53.2416	758.525	fit	10
3002	Day 4	53.39496	739.38	fit	10
3002	Day 4	54.3744	641.035	fit	10
3002	Day 4	54.48192	632.379	fit	10
3002	Day 4	55.5072	565.488	fit	10
3002	Day 4	55.57704	561.781	fit	10
3002	Day 4	56.64	514.475	fit	10
3002	Day 4	56.67984	512.976	fit	10
3002	Day 4	57.7728	477.067	fit	10
3002	Day 4	57.7908	476.545	fit	10
3002	Day 4	58.9056	447.155	fit	10
3002	Day 4	58.90992	447.053	fit	10
3002	Day 4	60.03696	421.555	fit	10
3002	Day 4	60.0384	421.524	fit	10
3002	Day 4	61.1712	398.534	fit	10
3002	Day 4	61.1724	398.512	fit	10
3002	Day 4	62.304	377.355	fit	10
3002	Day 4	62.316	377.139	fit	10
3002	Day 4	63.4368	357.563	fit	10
3002	Day 4	63.468	357.036	fit	10
3002	Day 4	64.5696	338.93	fit	10
3002	Day 4	64.62816	337.994	fit	10
3002	Day 4	65.7024	321.323	fit	10
3002	Day 4	65.79696	319.896	fit	10
3002	Day 4	66.8352	304.656	fit	10
3002	Day 4	66.9744	302.671	fit	10
3002	Day 4	67.968	288.865	fit	10
3002	Day 4	68.16024	286.27	fit	10
3002	Day 4	69.1008	273.898	fit	10
3002	Day 4	69.35472	270.653	fit	10
3002	Day 4	70.2336	259.709	fit	10
3002	Day 4	70.55784	255.785	fit	10
3002	Day 4	71.3664	246.255	fit	10
3002	Day 4	71.7696	241.636	fit	10
3002	Day 4	72	239.037	fit	10
3002	Day 4	72.4992	600.416	fit	10
3002	Day 4	72.99048	1136.12	fit	10
3002	Day 4	73.632	1355.4	fit	10
3002	Day 4	74.22	1329.98	fit	10
3002	Day 4	74.7648	1230.56	fit	10
3002	Day 4	75.45864	1078.01	fit	10
3002	Day 4	75.8976	985.952	fit	10
3002	Day 4	76.70616	841.686	fit	10
3002	Day 4	77.0304	793.959	fit	10
3002	Day 4	77.9628	685.421	fit	10
3002	Day 4	78.1632	666.86	fit	10
3002	Day 4	79.22856	589.089	fit	10
3002	Day 4	79.296	585.137	fit	10
3002	Day 4	80.4288	530.424	fit	10
3002	Day 4	80.50368	527.435	fit	10
3002	Day 4	81.5616	490.793	fit	10
3002	Day 4	81.78792	484.019	fit	10
3002	Day 4	82.6944	459.471	fit	10
3002	Day 4	83.08152	449.965	fit	10
3002	Day 4	83.8272	432.863	fit	10
3002	Day 4	84.38472	420.894	fit	10
3002	Day 4	84.96	409.123	fit	10
[truncated: 2,825 more rows]

## Sheet: S3B
ID	pkday	timedose	conc	type	dosekg
2001	Day 10	0	28.1433	fit	3
2001	Day 10	1.00080000000001	223.32	fit	3
2001	Day 10	1.01039999999999	224.996	fit	3
2001	Day 10	1.32479999999998	268.947	fit	3
2001	Day 10	2.02320000000002	310.346	fit	3
2001	Day 10	2.64960000000001	309.491	fit	3
2001	Day 10	3	300.881	fit	3
2001	Day 10	3.04079999999999	299.617	fit	3
2001	Day 10	3.97439999999999	264.313	fit	3
2001	Day 10	4.00080000000001	263.252	fit	3
2001	Day 10	4.06319999999999	260.599	fit	3
2001	Day 10	5.09039999999999	219.197	fit	3
2001	Day 10	5.29920000000001	211.418	fit	3
2001	Day 10	6.12240000000001	183.651	fit	3
2001	Day 10	6.624	169.02	fit	3
2001	Day 10	7.15679999999999	155.311	fit	3
2001	Day 10	7.94880000000002	137.989	fit	3
2001	Day 10	7.99919999999999	136.981	fit	3
2001	Day 10	8.196	133.22	fit	3
2001	Day 10	9.23999999999999	115.938	fit	3
2001	Day 10	9.2736	115.459	fit	3
2001	Day 10	10.2888	102.174	fit	3
2001	Day 10	10.5984	98.6447	fit	3
2001	Day 10	11.3424	90.9415	fit	3
2001	Day 10	11.9232	85.5774	fit	3
2001	Day 10	12	84.9056	fit	3
2001	Day 10	12.3984	81.5383	fit	3
2001	Day 10	13.248	75.0078	fit	3
2001	Day 10	13.4616	73.484	fit	3
2001	Day 10	14.5272	66.4546	fit	3
2001	Day 10	14.5728	66.1751	fit	3
2001	Day 10	15.5976	60.2315	fit	3
2001	Day 10	15.8976	58.6179	fit	3
2001	Day 10	16.6728	54.6654	fit	3
2001	Day 10	17.2224	52.0495	fit	3
2001	Day 10	17.7528	49.6517	fit	3
2001	Day 10	18	48.577	fit	3
2001	Day 10	18.5472	46.2833	fit	3
2001	Day 10	18.8376	45.1141	fit	3
2001	Day 10	19.872	41.1905	fit	3
2001	Day 10	19.9272	40.9951	fit	3
2001	Day 10	21.0192	37.2492	fit	3
2001	Day 10	21.1968	36.676	fit	3
2001	Day 10	22.1184	33.8389	fit	3
2001	Day 10	22.5216	32.6655	fit	3
2001	Day 10	23.22	30.7325	fit	3
2001	Day 10	23.8464	29.0983	fit	3
2001	Day 10	24	28.711	fit	3
2001	Day 10	24.3264	38.2874	fit	3
2001	Day 10	25.1712	250.585	fit	3
2001	Day 10	25.44	280.793	fit	3
2001	Day 10	26.496	312.242	fit	3
2001	Day 10	26.556	311.471	fit	3
2001	Day 10	27.6768	276.868	fit	3
2001	Day 10	27.8208	271.046	fit	3
2001	Day 10	28.8024	230.714	fit	3
2001	Day 10	29.1456	217.482	fit	3
2001	Day 10	29.9352	189.899	fit	3
2001	Day 10	30.4704	173.634	fit	3
2001	Day 10	31.0704	157.743	fit	3
2001	Day 10	31.7952	141.379	fit	3
2001	Day 10	32.2104	133.25	fit	3
2001	Day 10	33.12	117.988	fit	3
2001	Day 10	33.3552	114.535	fit	3
2001	Day 10	34.4448	100.6	fit	3
2001	Day 10	34.5048	99.9163	fit	3
2001	Day 10	35.6592	88.1513	fit	3
2001	Day 10	35.7696	87.1494	fit	3
2001	Day 10	36.8184	78.3942	fit	3
2001	Day 10	37.0944	76.3143	fit	3
2001	Day 10	37.9848	70.09	fit	3
2001	Day 10	38.4192	67.2885	fit	3
2001	Day 10	39.1536	62.8787	fit	3
2001	Day 10	39.744	59.583	fit	3
2001	Day 10	40.3272	56.5254	fit	3
2001	Day 10	41.0688	52.8953	fit	3
2001	Day 10	41.5056	50.8728	fit	3
2001	Day 10	42.3936	47.0296	fit	3
2001	Day 10	42.6912	45.8115	fit	3
2001	Day 10	43.7184	41.8516	fit	3
2001	Day 10	43.8792	41.2615	fit	3
2001	Day 10	45.0432	37.263	fit	3
2001	Day 10	45.0744	37.1617	fit	3
2001	Day 10	46.2744	33.4626	fit	3
2001	Day 10	46.368	33.1876	fit	3
2001	Day 10	47.4768	30.1229	fit	3
2001	Day 10	47.6928	29.5629	fit	3
2001	Day 10	48	28.7811	fit	3
2001	Day 10	48.6864	155.961	fit	3
2001	Day 10	49.0176	226.96	fit	3
2001	Day 10	49.9008	307.748	fit	3
2001	Day 10	50.3424	313.417	fit	3
2001	Day 10	51.12	297.574	fit	3
2001	Day 10	51.6672	277.327	fit	3
2001	Day 10	52.3464	249.347	fit	3
2001	Day 10	52.992	223.383	fit	3
2001	Day 10	53.5752	201.955	fit	3
2001	Day 10	54.3168	178.129	fit	3
2001	Day 10	54.8112	164.374	fit	3
2001	Day 10	55.6416	144.64	fit	3
2001	Day 10	56.0496	136.313	fit	3
2001	Day 10	56.9664	120.377	fit	3
2001	Day 10	57.2952	115.418	fit	3
2001	Day 10	58.2912	102.411	fit	3
2001	Day 10	58.5456	99.4761	fit	3
2001	Day 10	59.616	88.5807	fit	3
2001	Day 10	59.8032	86.8782	fit	3
2001	Day 10	60.9408	77.4887	fit	3
2001	Day 10	61.0632	76.5655	fit	3
2001	Day 10	62.2656	68.2803	fit	3
2001	Day 10	62.3304	67.87	fit	3
2001	Day 10	63.5904	60.4377	fit	3
2001	Day 10	63.6024	60.3746	fit	3
2001	Day 10	64.8792	53.8151	fit	3
2001	Day 10	64.9152	53.6415	fit	3
2001	Day 10	66.1608	48.0184	fit	3
2001	Day 10	66.24	47.6865	fit	3
2001	Day 10	67.4496	42.865	fit	3
2001	Day 10	67.5648	42.4328	fit	3
2001	Day 10	68.7432	38.2675	fit	3
2001	Day 10	68.8896	37.7788	fit	3
2001	Day 10	70.0416	34.1579	fit	3
2001	Day 10	70.2144	33.646	fit	3
2001	Day 10	71.3448	30.4809	fit	3
2001	Day 10	71.5392	29.9709	fit	3
2001	Day 10	72	28.7898	fit	3
2001	Day 10	72.6552	152.929	fit	3
2001	Day 10	72.864	205.389	fit	3
2001	Day 10	73.9704	322.532	fit	3
2001	Day 10	74.1888	326.123	fit	3
2001	Day 10	75.2904	303.853	fit	3
2001	Day 10	75.5136	295.182	fit	3
2001	Day 10	76.6176	248.041	fit	3
2001	Day 10	76.8384	238.843	fit	3
2001	Day 10	77.9496	197.188	fit	3
2001	Day 10	78.1632	190.21	fit	3
2001	Day 10	79.2864	158.738	fit	3
2001	Day 10	79.488	153.972	fit	3
2001	Day 10	80.6304	130.879	fit	3
2001	Day 10	80.8128	127.741	fit	3
2001	Day 10	81.9792	110.439	fit	3
2001	Day 10	82.1376	108.403	fit	3
2001	Day 10	83.3328	94.8843	fit	3
2001	Day 10	83.4624	93.5958	fit	3
2001	Day 10	84.6936	82.5371	fit	3
2001	Day 10	84.7872	81.7794	fit	3
2001	Day 10	86.0592	72.3631	fit	3
2001	Day 10	86.112	72.0079	fit	3
2001	Day 10	87.432	63.7404	fit	3
2001	Day 10	87.4368	63.7084	fit	3
2001	Day 10	88.7616	56.5292	fit	3
2001	Day 10	88.8096	56.2916	fit	3
2001	Day 10	90.0864	50.2456	fit	3
2001	Day 10	90.192	49.779	fit	3
2001	Day 10	91.4112	44.7058	fit	3
2001	Day 10	91.5816	44.0441	fit	3
2001	Day 10	92.736	39.8003	fit	3
2001	Day 10	92.976	38.9737	fit	3
2001	Day 10	94.0608	35.4453	fit	3
2001	Day 10	94.3776	34.4812	fit	3
2001	Day 10	95.3856	31.573	fit	3
2001	Day 10	95.784	30.4969	fit	3
2001	Day 10	96	29.925	fit	3
2001	Day 10	96.7104	169.14	fit	3
2001	Day 10	97.1952	265.22	fit	3
2001	Day 10	98.0352	324.97	fit	3
2001	Day 10	98.6136	324.466	fit	3
2001	Day 10	99.36	302.1	fit	3
2001	Day 10	100.0392	273.781	fit	3
2001	Day 10	100.6848	245.979	fit	3
2001	Day 10	101.4696	214.851	fit	3
2001	Day 10	102.0096	195.871	fit	3
2001	Day 10	102.9048	169.107	fit	3
2001	Day 10	103.3344	158.197	fit	3
2001	Day 10	104.3472	136.563	fit	3
2001	Day 10	104.6592	130.908	fit	3
2001	Day 10	105.7968	113.356	fit	3
2001	Day 10	105.984	110.851	fit	3
2001	Day 10	107.2512	96.1525	fit	3
2001	Day 10	107.3088	95.5599	fit	3
2001	Day 10	108.6336	83.4082	fit	3
2001	Day 10	108.7128	82.7656	fit	3
2001	Day 10	109.9584	73.3932	fit	3
2001	Day 10	110.1792	71.8887	fit	3
2001	Day 10	111.2832	64.9076	fit	3
2001	Day 10	111.6528	62.7648	fit	3
2001	Day 10	112.608	57.5792	fit	3
2001	Day 10	113.1312	54.9497	fit	3
2001	Day 10	113.9328	51.1715	fit	3
2001	Day 10	114.6168	48.1706	fit	3
2001	Day 10	115.2576	45.5258	fit	3
2001	Day 10	116.1072	42.2483	fit	3
2001	Day 10	116.5824	40.5283	fit	3
2001	Day 10	117.6072	37.0546	fit	3
2001	Day 10	117.9072	36.0926	fit	3
2001	Day 10	119.1096	32.4915	fit	3
2001	Day 10	119.232	32.1491	fit	3
2001	Day 10	120	30.0652	fit	3
2001	Day 10	120.5568	124.233	fit	3
2001	Day 10	120.6216	144.146	fit	3
2001	Day 10	121.8816	320.897	fit	3
2001	Day 10	122.1384	326.7	fit	3
2001	Day 10	123.2064	307.941	fit	3
2001	Day 10	123.6624	290.017	fit	3
2001	Day 10	124.5312	252.577	fit	3
2001	Day 10	125.1912	225.501	fit	3
2001	Day 10	125.856	201.126	fit	3
2001	Day 10	126.7272	174.048	fit	3
2001	Day 10	127.1808	162.046	fit	3
2001	Day 10	128.2704	138.103	fit	3
2001	Day 10	128.5056	133.712	fit	3
2001	Day 10	129.8184	113.1	fit	3
2001	Day 10	129.8304	112.953	fit	3
2001	Day 10	131.1552	97.2005	fit	3
2001	Day 10	131.376	94.9379	fit	3
2001	Day 10	132.48	84.74	fit	3
2001	Day 10	132.9384	80.9943	fit	3
2001	Day 10	133.8048	74.5092	fit	3
2001	Day 10	134.5056	69.763	fit	3
2001	Day 10	135.1296	65.8641	fit	3
2001	Day 10	136.0824	60.4036	fit	3
2001	Day 10	136.4544	58.4115	fit	3
2001	Day 10	137.664	52.4367	fit	3
2001	Day 10	137.7792	51.9026	fit	3
2001	Day 10	139.104	46.1718	fit	3
2001	Day 10	139.2528	45.5724	fit	3
2001	Day 10	140.4288	41.1011	fit	3
2001	Day 10	140.8488	39.6197	fit	3
2001	Day 10	141.7536	36.6015	fit	3
2001	Day 10	142.4496	34.4407	fit	3
2001	Day 10	143.0784	32.6018	fit	3
2001	Day 10	144	30.0825	fit	3
2001	Day 10	144.06	29.9286	fit	3
2001	Day 10	144.4032	71.6501	fit	3
2001	Day 10	145.6752	320.464	fit	3
2001	Day 10	145.728	323.549	fit	3
2001	Day 10	147.0528	322.596	fit	3
2001	Day 10	147.2976	313.724	fit	3
2001	Day 10	148.3776	266.878	fit	3
2001	Day 10	148.9272	243.085	fit	3
2001	Day 10	149.7024	212.555	fit	3
2001	Day 10	150.5616	184.004	fit	3
2001	Day 10	151.0272	170.804	fit	3
2001	Day 10	152.2056	143.396	fit	3
2001	Day 10	152.352	140.496	fit	3
2001	Day 10	153.6768	118.365	fit	3
2001	Day 10	153.8544	115.852	fit	3
2001	Day 10	155.0016	101.655	fit	3
2001	Day 10	155.5128	96.2464	fit	3
2001	Day 10	156.3264	88.5054	fit	3
2001	Day 10	157.176	81.3898	fit	3
2001	Day 10	157.6512	77.7535	fit	3
2001	Day 10	158.8464	69.5214	fit	3
2001	Day 10	158.976	68.6959	fit	3
2001	Day 10	160.3008	60.9036	fit	3
2001	Day 10	160.524	59.694	fit	3
2001	Day 10	161.6256	54.107	fit	3
2001	Day 10	162.2088	51.3816	fit	3
2001	Day 10	162.9504	48.1275	fit	3
2001	Day 10	163.9008	44.2691	fit	3
2001	Day 10	164.2752	42.8393	fit	3
2001	Day 10	165.6	38.148	fit	3
2002	Day 10	0	30.8878	fit	3
2002	Day 10	1.00080000000001	231.631	fit	3
2002	Day 10	1.01039999999999	233.285	fit	3
2002	Day 10	1.32479999999998	275.81	fit	3
2002	Day 10	2.02320000000002	312.046	fit	3
2002	Day 10	2.64960000000001	307.287	fit	3
2002	Day 10	3	297.271	fit	3
2002	Day 10	3.04079999999999	295.881	fit	3
2002	Day 10	3.97439999999999	259.665	fit	3
2002	Day 10	4.00080000000001	258.624	fit	3
2002	Day 10	4.06319999999999	256.029	fit	3
2002	Day 10	5.09039999999999	216.753	fit	3
2002	Day 10	5.29920000000001	209.579	fit	3
2002	Day 10	6.12240000000001	184.333	fit	3
2002	Day 10	6.624	171.188	fit	3
2002	Day 10	7.15679999999999	158.903	fit	3
2002	Day 10	7.94880000000002	143.317	fit	3
2002	Day 10	7.99919999999999	142.404	fit	3
2002	Day 10	8.196	138.991	fit	3
2002	Day 10	9.23999999999999	123.068	fit	3
2002	Day 10	9.2736	122.619	fit	3
2002	Day 10	10.2888	109.956	fit	3
2002	Day 10	10.5984	106.509	fit	3
2002	Day 10	11.3424	98.8439	fit	3
2002	Day 10	11.9232	93.3828	fit	3
2002	Day 10	12	92.6915	fit	3
2002	Day 10	12.3984	89.2012	fit	3
2002	Day 10	13.248	82.3149	fit	3
2002	Day 10	13.4616	80.6867	fit	3
2002	Day 10	14.5272	73.0787	fit	3
2002	Day 10	14.5728	72.7732	fit	3
2002	Day 10	15.5976	66.2291	fit	3
2002	Day 10	15.8976	64.4387	fit	3
2002	Day 10	16.6728	60.0337	fit	3
2002	Day 10	17.2224	57.1057	fit	3
2002	Day 10	17.7528	54.4153	fit	3
2002	Day 10	18	53.2079	fit	3
2002	Day 10	18.5472	50.6286	fit	3
2002	Day 10	18.8376	49.3129	fit	3
2002	Day 10	19.872	44.8958	fit	3
2002	Day 10	19.9272	44.6758	fit	3
2002	Day 10	21.0192	40.4609	fit	3
2002	Day 10	21.1968	39.8165	fit	3
2002	Day 10	22.1184	36.6298	fit	3
2002	Day 10	22.5216	35.3137	fit	3
2002	Day 10	23.22	33.1484	fit	3
2002	Day 10	23.8464	31.321	fit	3
2002	Day 10	24	30.8883	fit	3
2002	Day 10	24.3264	40.9566	fit	3
2002	Day 10	25.1712	257.783	fit	3
2002	Day 10	25.44	286.398	fit	3
2002	Day 10	26.496	310.385	fit	3
2002	Day 10	26.556	309.289	fit	3
2002	Day 10	27.6768	271.733	fit	3
2002	Day 10	27.8208	265.916	fit	3
2002	Day 10	28.8024	227.13	fit	3
2002	Day 10	29.1456	214.833	fit	3
2002	Day 10	29.9352	189.667	fit	3
2002	Day 10	30.4704	175.037	fit	3
2002	Day 10	31.0704	160.808	fit	3
2002	Day 10	31.7952	146.121	fit	3
2002	Day 10	32.2104	138.766	fit	3
2002	Day 10	33.12	124.745	fit	3
2002	Day 10	33.3552	121.517	fit	3
2002	Day 10	34.4448	108.201	fit	3
2002	Day 10	34.5048	107.533	fit	3
2002	Day 10	35.6592	95.8071	fit	3
2002	Day 10	35.7696	94.7862	fit	3
2002	Day 10	36.8184	85.7092	fit	3
2002	Day 10	37.0944	83.5124	fit	3
2002	Day 10	37.9848	76.8508	fit	3
2002	Day 10	38.4192	73.8129	fit	3
2002	Day 10	39.1536	68.9873	fit	3
2002	Day 10	39.744	65.3506	fit	3
2002	Day 10	40.3272	61.9575	fit	3
2002	Day 10	41.0688	57.9098	fit	3
2002	Day 10	41.5056	55.6477	fit	3
2002	Day 10	42.3936	51.3396	fit	3
2002	Day 10	42.6912	49.9725	fit	3
2002	Day 10	43.7184	45.5255	fit	3
2002	Day 10	43.8792	44.8628	fit	3
2002	Day 10	45.0432	40.3746	fit	3
2002	Day 10	45.0744	40.2609	fit	3
2002	Day 10	46.2744	36.1163	fit	3
2002	Day 10	46.368	35.8085	fit	3
2002	Day 10	47.4768	32.3843	fit	3
2002	Day 10	47.6928	31.7598	fit	3
2002	Day 10	48	30.8884	fit	3
2002	Day 10	48.6864	163.246	fit	3
2002	Day 10	49.0176	234.647	fit	3
2002	Day 10	49.9008	309.824	fit	3
2002	Day 10	50.3424	312.407	fit	3
2002	Day 10	51.12	293.131	fit	3
2002	Day 10	51.6672	272.144	fit	3
2002	Day 10	52.3464	244.723	fit	3
2002	Day 10	52.992	220.254	fit	3
2002	Day 10	53.5752	200.56	fit	3
2002	Day 10	54.3168	179.034	fit	3
2002	Day 10	54.8112	166.709	fit	3
2002	Day 10	55.6416	149.025	fit	3
2002	Day 10	56.0496	141.512	fit	3
2002	Day 10	56.9664	126.933	fit	3
2002	Day 10	57.2952	122.315	fit	3
2002	Day 10	58.2912	109.934	fit	3
2002	Day 10	58.5456	107.075	fit	3
2002	Day 10	59.616	96.2177	fit	3
2002	Day 10	59.8032	94.4836	fit	3
2002	Day 10	60.9408	84.7307	fit	3
2002	Day 10	61.0632	83.7548	fit	3
2002	Day 10	62.2656	74.8691	fit	3
2002	Day 10	62.3304	74.4235	fit	3
2002	Day 10	63.5904	66.276	fit	3
2002	Day 10	63.6024	66.2063	fit	3
2002	Day 10	64.8792	58.9191	fit	3
2002	Day 10	64.9152	58.7254	fit	3
2002	Day 10	66.1608	52.4329	fit	3
2002	Day 10	66.24	52.0607	fit	3
2002	Day 10	67.4496	46.6493	fit	3
2002	Day 10	67.5648	46.164	fit	3
2002	Day 10	68.7432	41.4886	fit	3
2002	Day 10	68.8896	40.9404	fit	3
2002	Day 10	70.0416	36.883	fit	3
2002	Day 10	70.2144	36.3102	fit	3
2002	Day 10	71.3448	32.7736	fit	3
2002	Day 10	71.5392	32.2047	fit	3
2002	Day 10	72	30.8884	fit	3
2002	Day 10	72.6552	154.6	fit	3
2002	Day 10	72.864	205.525	fit	3
2002	Day 10	73.9704	311.251	fit	3
2002	Day 10	74.1888	313.106	fit	3
2002	Day 10	75.2904	286.896	fit	3
2002	Day 10	75.5136	278.292	fit	3
2002	Day 10	76.6176	234.119	fit	3
2002	Day 10	76.8384	225.836	fit	3
2002	Day 10	77.9496	189.214	fit	3
2002	Day 10	78.1632	183.184	fit	3
2002	Day 10	79.2864	156.135	fit	3
2002	Day 10	79.488	152.034	fit	3
2002	Day 10	80.6304	131.961	fit	3
2002	Day 10	80.8128	129.19	fit	3
2002	Day 10	81.9792	113.59	fit	3
2002	Day 10	82.1376	111.71	fit	3
2002	Day 10	83.3328	98.927	fit	3
2002	Day 10	83.4624	97.6787	fit	3
2002	Day 10	84.6936	86.7353	fit	3
2002	Day 10	84.7872	85.9705	fit	3
2002	Day 10	86.0592	76.3117	fit	3
2002	Day 10	86.112	75.9421	fit	3
2002	Day 10	87.432	67.2494	fit	3
2002	Day 10	87.4368	67.2154	fit	3
2002	Day 10	88.7616	59.5529	fit	3
2002	Day 10	88.8096	59.298	fit	3
2002	Day 10	90.0864	52.7921	fit	3
2002	Day 10	90.192	52.2888	fit	3
2002	Day 10	91.4112	46.8115	fit	3
2002	Day 10	91.5816	46.0968	fit	3
2002	Day 10	92.736	41.5142	fit	3
2002	Day 10	92.976	40.6222	fit	3
2002	Day 10	94.0608	36.8189	fit	3
2002	Day 10	94.3776	35.7812	fit	3
2002	Day 10	95.3856	32.6558	fit	3
2002	Day 10	95.784	31.5014	fit	3
2002	Day 10	96	30.8884	fit	3
2002	Day 10	96.7104	169.409	fit	3
2002	Day 10	97.1952	260.96	fit	3
2002	Day 10	98.0352	312.193	fit	3
2002	Day 10	98.6136	308.089	fit	3
2002	Day 10	99.36	284.291	fit	3
2002	Day 10	100.0392	257.063	fit	3
2002	Day 10	100.6848	231.573	fit	3
2002	Day 10	101.4696	203.974	fit	3
2002	Day 10	102.0096	187.492	fit	3
2002	Day 10	102.9048	164.506	fit	3
2002	Day 10	103.3344	155.155	fit	3
2002	Day 10	104.3472	136.468	fit	3
2002	Day 10	104.6592	131.517	fit	3
2002	Day 10	105.7968	115.823	fit	3
2002	Day 10	105.984	113.532	fit	3
2002	Day 10	107.2512	99.7401	fit	3
2002	Day 10	107.3088	99.1703	fit	3
2002	Day 10	108.6336	87.2326	fit	3
2002	Day 10	108.7128	86.5877	fit	3
2002	Day 10	109.9584	77.0325	fit	3
2002	Day 10	110.1792	75.4744	fit	3
2002	Day 10	111.2832	68.1689	fit	3
2002	Day 10	111.6528	65.9048	fit	3
2002	Day 10	112.608	60.3924	fit	3
2002	Day 10	113.1312	57.5828	fit	3
2002	Day 10	113.9328	53.5339	fit	3
2002	Day 10	114.6168	50.3112	fit	3
2002	Day 10	115.2576	47.4682	fit	3
2002	Day 10	116.1072	43.9446	fit	3
2002	Day 10	116.5824	42.0961	fit	3
2002	Day 10	117.6072	38.3665	fit	3
2002	Day 10	117.9072	37.3348	fit	3
2002	Day 10	119.1096	33.4793	fit	3
2002	Day 10	119.232	33.1132	fit	3
2002	Day 10	120	30.8884	fit	3
2002	Day 10	120.5568	125.138	fit	3
2002	Day 10	120.6216	144.79	fit	3
2002	Day 10	121.8816	309.33	fit	3
2002	Day 10	122.1384	312.999	fit	3
2002	Day 10	123.2064	290.059	fit	3
2002	Day 10	123.6624	272.368	fit	3
2002	Day 10	124.5312	237.453	fit	3
2002	Day 10	125.1912	213.247	fit	3
2002	Day 10	125.856	191.963	fit	3
2002	Day 10	126.7272	168.671	fit	3
2002	Day 10	127.1808	158.391	fit	3
2002	Day 10	128.2704	137.751	fit	3
2002	Day 10	128.5056	133.918	fit	3
2002	Day 10	129.8184	115.535	fit	3
2002	Day 10	129.8304	115.401	fit	3
2002	Day 10	131.1552	100.694	fit	3
2002	Day 10	131.376	98.521	fit	3
2002	Day 10	132.48	88.5178	fit	3
2002	Day 10	132.9384	84.757	fit	3
2002	Day 10	133.8048	78.1407	fit	3
2002	Day 10	134.5056	73.2212	fit	3
2002	Day 10	135.1296	69.1371	fit	3
2002	Day 10	136.0824	63.3634	fit	3
2002	Day 10	136.4544	61.2443	fit	3
2002	Day 10	137.664	54.8588	fit	3
2002	Day 10	137.7792	54.2863	fit	3
2002	Day 10	139.104	48.1342	fit	3
2002	Day 10	139.2528	47.4902	fit	3
2002	Day 10	140.4288	42.6862	fit	3
2002	Day 10	140.8488	41.0955	fit	3
2002	Day 10	141.7536	37.8579	fit	3
2002	Day 10	142.4496	35.5436	fit	3
2002	Day 10	143.0784	33.5771	fit	3
2002	Day 10	144	30.8884	fit	3
2002	Day 10	144.06	30.7243	fit	3
2002	Day 10	144.4032	73.388	fit	3
2002	Day 10	145.6752	314.942	fit	3
2002	Day 10	145.728	317.513	fit	3
2002	Day 10	147.0528	308.61	fit	3
2002	Day 10	147.2976	299.41	fit	3
2002	Day 10	148.3776	254.191	fit	3
2002	Day 10	148.9272	232.408	fit	3
2002	Day 10	149.7024	205.186	fit	3
2002	Day 10	150.5616	180.224	fit	3
2002	Day 10	151.0272	168.757	fit	3
2002	Day 10	152.2056	144.833	fit	3
2002	Day 10	152.352	142.274	fit	3
2002	Day 10	153.6768	122.356	fit	3
2002	Day 10	153.8544	120.037	fit	3
2002	Day 10	155.0016	106.629	fit	3
2002	Day 10	155.5128	101.366	fit	3
2002	Day 10	156.3264	93.6683	fit	3
2002	Day 10	157.176	86.4201	fit	3
2002	Day 10	157.6512	82.6549	fit	3
2002	Day 10	158.8464	73.9935	fit	3
2002	Day 10	158.976	73.1157	fit	3
2002	Day 10	160.3008	64.7616	fit	3
2002	Day 10	160.524	63.4555	fit	3
2002	Day 10	161.6256	57.4008	fit	3
2002	Day 10	162.2088	54.4374	fit	3
2002	Day 10	162.9504	50.8943	fit	3
2002	Day 10	163.9008	46.6907	fit	3
2002	Day 10	164.2752	45.1332	fit	3
2002	Day 10	165.6	40.0278	fit	3
2003	Day 10	0	36.6908	fit	3
2003	Day 10	1.00080000000001	305.808	fit	3
2003	Day 10	1.01039999999999	307.94	fit	3
2003	Day 10	1.32479999999998	361.578	fit	3
2003	Day 10	2.02320000000002	401.085	fit	3
2003	Day 10	2.64960000000001	387.41	fit	3
2003	Day 10	3	370.723	fit	3
2003	Day 10	3.04079999999999	368.515	fit	3
2003	Day 10	3.97439999999999	314.553	fit	3
2003	Day 10	4.00080000000001	313.066	fit	3
2003	Day 10	4.06319999999999	309.371	fit	3
2003	Day 10	5.09039999999999	255.222	fit	3
2003	Day 10	5.29920000000001	245.664	fit	3
2003	Day 10	6.12240000000001	212.851	fit	3
2003	Day 10	6.624	196.293	fit	3
2003	Day 10	7.15679999999999	181.168	fit	3
2003	Day 10	7.94880000000002	162.488	fit	3
2003	Day 10	7.99919999999999	161.412	fit	3
2003	Day 10	8.196	157.407	fit	3
2003	Day 10	9.23999999999999	139.08	fit	3
2003	Day 10	9.2736	138.572	fit	3
2003	Day 10	10.2888	124.393	fit	3
2003	Day 10	10.5984	120.582	fit	3
2003	Day 10	11.3424	112.165	fit	3
2003	Day 10	11.9232	106.205	fit	3
2003	Day 10	12	105.452	fit	3
2003	Day 10	12.3984	101.656	fit	3
2003	Day 10	13.248	94.1784	fit	3
2003	Day 10	13.4616	92.4112	fit	3
2003	Day 10	14.5272	84.1485	fit	3
2003	Day 10	14.5728	83.8163	fit	3
2003	Day 10	15.5976	76.6891	fit	3
2003	Day 10	15.8976	74.7345	fit	3
2003	Day 10	16.6728	69.9143	fit	3
2003	Day 10	17.2224	66.7005	fit	3
2003	Day 10	17.7528	63.7397	fit	3
2003	Day 10	18	62.4084	fit	3
2003	Day 10	18.5472	59.5586	fit	3
2003	Day 10	18.8376	58.1017	fit	3
2003	Day 10	19.872	53.1941	fit	3
2003	Day 10	19.9272	52.949	fit	3
2003	Day 10	21.0192	48.238	fit	3
2003	Day 10	21.1968	47.5152	fit	3
2003	Day 10	22.1184	43.9308	fit	3
2003	Day 10	22.5216	42.4451	fit	3
2003	Day 10	23.22	39.9934	fit	3
2003	Day 10	23.8464	37.917	fit	3
2003	Day 10	24	37.4243	fit	3
2003	Day 10	24.3264	51.384	fit	3
2003	Day 10	25.1712	339.842	fit	3
2003	Day 10	25.44	374.997	fit	3
2003	Day 10	26.496	393.785	fit	3
2003	Day 10	26.556	391.661	fit	3
2003	Day 10	27.6768	332.535	fit	3
2003	Day 10	27.8208	324.069	fit	3
2003	Day 10	28.8024	269.711	fit	3
2003	Day 10	29.1456	253.126	fit	3
2003	Day 10	29.9352	220.117	fit	3
2003	Day 10	30.4704	201.524	fit	3
2003	Day 10	31.0704	183.892	fit	3
2003	Day 10	31.7952	166.183	fit	3
2003	Day 10	32.2104	157.508	fit	3
2003	Day 10	33.12	141.32	fit	3
2003	Day 10	33.3552	137.656	fit	3
2003	Day 10	34.4448	122.751	fit	3
2003	Day 10	34.5048	122.012	fit	3
2003	Day 10	35.6592	109.119	fit	3
2003	Day 10	35.7696	108.003	fit	3
2003	Day 10	36.8184	98.1089	fit	3
2003	Day 10	37.0944	95.7185	fit	3
2003	Day 10	37.9848	88.4699	fit	3
2003	Day 10	38.4192	85.1614	fit	3
2003	Day 10	39.1536	79.8979	fit	3
2003	Day 10	39.744	75.9222	fit	3
2003	Day 10	40.3272	72.2039	fit	3
2003	Day 10	41.0688	67.7552	fit	3
2003	Day 10	41.5056	65.262	fit	3
2003	Day 10	42.3936	60.4981	fit	3
2003	Day 10	42.6912	58.9816	fit	3
2003	Day 10	43.7184	54.0322	fit	3
2003	Day 10	43.8792	53.2923	fit	3
2003	Day 10	45.0432	48.2634	fit	3
2003	Day 10	45.0744	48.1356	fit	3
2003	Day 10	46.2744	43.4615	fit	3
2003	Day 10	46.368	43.1132	fit	3
2003	Day 10	47.4768	39.2254	fit	3
2003	Day 10	47.6928	38.5137	fit	3
2003	Day 10	48	37.5194	fit	3
2003	Day 10	48.6864	216.733	fit	3
2003	Day 10	49.0176	310.454	fit	3
2003	Day 10	49.9008	400.393	fit	3
2003	Day 10	50.3424	398.323	fit	3
2003	Day 10	51.12	364.832	fit	3
2003	Day 10	51.6672	333.207	fit	3
2003	Day 10	52.3464	294.026	fit	3
2003	Day 10	52.992	260.462	fit	3
2003	Day 10	53.5752	234.308	fit	3
2003	Day 10	54.3168	206.614	fit	3
2003	Day 10	54.8112	191.201	fit	3
2003	Day 10	55.6416	169.694	fit	3
2003	Day 10	56.0496	160.78	fit	3
2003	Day 10	56.9664	143.862	fit	3
2003	Day 10	57.2952	138.603	fit	3
2003	Day 10	58.2912	124.713	fit	3
2003	Day 10	58.5456	121.544	fit	3
2003	Day 10	59.616	109.604	fit	3
2003	Day 10	59.8032	107.708	fit	3
2003	Day 10	60.9408	97.0756	fit	3
2003	Day 10	61.0632	96.0134	fit	3
2003	Day 10	62.2656	86.3402	fit	3
2003	Day 10	62.3304	85.8547	fit	3
2003	Day 10	63.5904	76.9599	fit	3
2003	Day 10	63.6024	76.8836	fit	3
2003	Day 10	64.8792	68.8886	fit	3
2003	Day 10	64.9152	68.6754	fit	3
2003	Day 10	66.1608	61.7293	fit	3
2003	Day 10	66.24	61.3171	fit	3
2003	Day 10	67.4496	55.3036	fit	3
2003	Day 10	67.5648	54.7624	fit	3
2003	Day 10	68.7432	49.5308	fit	3
2003	Day 10	68.8896	48.9152	fit	3
2003	Day 10	70.0416	44.3431	fit	3
2003	Day 10	70.2144	43.6952	fit	3
2003	Day 10	71.3448	39.6816	fit	3
2003	Day 10	71.5392	39.0336	fit	3
2003	Day 10	72	37.5317	fit	3
2003	Day 10	72.6552	207.123	fit	3
2003	Day 10	72.864	275.298	fit	3
2003	Day 10	73.9704	405.562	fit	3
2003	Day 10	74.1888	405.279	fit	3
2003	Day 10	75.2904	358.903	fit	3
2003	Day 10	75.5136	345.822	fit	3
2003	Day 10	76.6176	282.195	fit	3
2003	Day 10	76.8384	270.755	fit	3
2003	Day 10	77.9496	221.812	fit	3
2003	Day 10	78.1632	214.016	fit	3
2003	Day 10	79.2864	180.036	fit	3
2003	Day 10	79.488	175.033	fit	3
2003	Day 10	80.6304	151.126	fit	3
2003	Day 10	80.8128	147.9	fit	3
2003	Day 10	81.9792	130.057	fit	3
2003	Day 10	82.1376	127.94	fit	3
2003	Day 10	83.3328	113.68	fit	3
2003	Day 10	83.4624	112.298	fit	3
2003	Day 10	84.6936	100.234	fit	3
2003	Day 10	84.7872	99.3934	fit	3
2003	Day 10	86.0592	88.7757	fit	3
2003	Day 10	86.112	88.3693	fit	3
2003	Day 10	87.432	78.7913	fit	3
2003	Day 10	87.4368	78.7537	fit	3
2003	Day 10	88.7616	70.2694	fit	3
2003	Day 10	88.8096	69.9863	fit	3
2003	Day 10	90.0864	62.7373	fit	3
2003	Day 10	90.192	62.1746	fit	3
2003	Day 10	91.4112	56.0295	fit	3
2003	Day 10	91.5816	55.2247	fit	3
2003	Day 10	92.736	50.0464	fit	3
2003	Day 10	92.976	49.0346	fit	3
2003	Day 10	94.0608	44.7054	fit	3
2003	Day 10	94.3776	43.5198	fit	3
2003	Day 10	95.3856	39.9359	fit	3
2003	Day 10	95.784	38.6071	fit	3
2003	Day 10	96	37.9003	fit	3
2003	Day 10	96.7104	227.423	fit	3
2003	Day 10	97.1952	347.746	fit	3
2003	Day 10	98.0352	406.307	fit	3
2003	Day 10	98.6136	393.859	fit	3
2003	Day 10	99.36	355.185	fit	3
2003	Day 10	100.0392	314.899	fit	3
2003	Day 10	100.6848	278.912	fit	3
2003	Day 10	101.4696	241.446	fit	3
2003	Day 10	102.0096	219.799	fit	3
2003	Day 10	102.9048	190.578	fit	3
2003	Day 10	103.3344	179.034	fit	3
2003	Day 10	104.3472	156.591	fit	3
2003	Day 10	104.6592	150.784	fit	3
2003	Day 10	105.7968	132.741	fit	3
2003	Day 10	105.984	130.15	fit	3
2003	Day 10	107.2512	114.722	fit	3
2003	Day 10	107.3088	114.09	fit	3
2003	Day 10	108.6336	100.907	fit	3
2003	Day 10	108.7128	100.197	fit	3
2003	Day 10	109.9584	89.6808	fit	3
2003	Day 10	110.1792	87.965	fit	3
2003	Day 10	111.2832	79.9068	fit	3
2003	Day 10	111.6528	77.4032	fit	3
2003	Day 10	112.608	71.2911	fit	3
2003	Day 10	113.1312	68.1653	fit	3
2003	Day 10	113.9328	63.6463	fit	3
2003	Day 10	114.6168	60.0359	fit	3
2003	Day 10	115.2576	56.8399	fit	3
2003	Day 10	116.1072	52.8632	fit	3
2003	Day 10	116.5824	50.7696	fit	3
2003	Day 10	117.6072	46.5287	fit	3
2003	Day 10	117.9072	45.3512	fit	3
2003	Day 10	119.1096	40.9336	fit	3
2003	Day 10	119.232	40.5127	fit	3
2003	Day 10	120	37.9481	fit	3
2003	Day 10	120.5568	167.572	fit	3
2003	Day 10	120.6216	194.25	fit	3
2003	Day 10	121.8816	404.493	fit	3
2003	Day 10	122.1384	406.116	fit	3
2003	Day 10	123.2064	364.12	fit	3
2003	Day 10	123.6624	337.288	fit	3
2003	Day 10	124.5312	287.123	fit	3
2003	Day 10	125.1912	253.896	fit	3
2003	Day 10	125.856	225.645	fit	3
2003	Day 10	126.7272	195.813	fit	3
2003	Day 10	127.1808	183.032	fit	3
2003	Day 10	128.2704	158.128	fit	3
2003	Day 10	128.5056	153.616	fit	3
2003	Day 10	129.8184	132.436	fit	3
2003	Day 10	129.8304	132.285	fit	3
2003	Day 10	131.1552	115.8	fit	3
2003	Day 10	131.376	113.389	fit	3
2003	Day 10	132.48	102.339	fit	3
2003	Day 10	132.9384	98.1976	fit	3
2003	Day 10	133.8048	90.9156	fit	3
2003	Day 10	134.5056	85.4962	fit	3
2003	Day 10	135.1296	80.9895	fit	3
2003	Day 10	136.0824	74.6006	fit	3
2003	Day 10	136.4544	72.2491	fit	3
2003	Day 10	137.664	65.1376	fit	3
2003	Day 10	137.7792	64.498	fit	3
2003	Day 10	139.104	57.599	fit	3
2003	Day 10	139.2528	56.8739	fit	3
2003	Day 10	140.4288	51.4469	fit	3
2003	Day 10	140.8488	49.6422	fit	3
2003	Day 10	141.7536	45.956	fit	3
2003	Day 10	142.4496	43.3096	fit	3
2003	Day 10	143.0784	41.0527	fit	3
2003	Day 10	144	37.9543	fit	3
2003	Day 10	144.06	37.7647	fit	3
2003	Day 10	144.4032	95.292	fit	3
2003	Day 10	145.6752	405.004	fit	3
2003	Day 10	145.728	407.66	fit	3
2003	Day 10	147.0528	380.333	fit	3
2003	Day 10	147.2976	366.256	fit	3
2003	Day 10	148.3776	301.543	fit	3
2003	Day 10	148.9272	272.015	fit	3
2003	Day 10	149.7024	236.356	fit	3
2003	Day 10	150.5616	204.901	fit	3
2003	Day 10	151.0272	190.88	fit	3
2003	Day 10	152.2056	162.554	fit	3
2003	Day 10	152.352	159.6	fit	3
2003	Day 10	153.6768	137.084	fit	3
2003	Day 10	153.8544	134.513	fit	3
2003	Day 10	155.0016	119.814	fit	3
2003	Day 10	155.5128	114.105	fit	3
2003	Day 10	156.3264	105.795	fit	3
2003	Day 10	157.176	97.9926	fit	3
2003	Day 10	157.6512	93.9417	fit	3
2003	Day 10	158.8464	84.6121	fit	3
2003	Day 10	158.976	83.6649	fit	3
2003	Day 10	160.3008	74.6266	fit	3
2003	Day 10	160.524	73.2089	fit	3
2003	Day 10	161.6256	66.6163	fit	3
2003	Day 10	162.2088	63.3761	fit	3
2003	Day 10	162.9504	59.4889	fit	3
2003	Day 10	163.9008	54.8566	fit	3
2003	Day 10	164.2752	53.1342	fit	3
2003	Day 10	165.6	47.4628	fit	3
2004	Day 10	0	25.7305	fit	3
2004	Day 10	1.00080000000001	219.075	fit	3
2004	Day 10	1.01039999999999	220.659	fit	3
2004	Day 10	1.32479999999998	261.243	fit	3
2004	Day 10	2.02320000000002	294.738	fit	3
2004	Day 10	2.64960000000001	288.495	fit	3
2004	Day 10	3	277.871	fit	3
2004	Day 10	3.04079999999999	276.416	fit	3
2004	Day 10	3.97439999999999	239.115	fit	3
2004	Day 10	4.00080000000001	238.054	fit	3
2004	Day 10	4.06319999999999	235.408	fit	3
2004	Day 10	5.09039999999999	195.665	fit	3
2004	Day 10	5.29920000000001	188.471	fit	3
2004	Day 10	6.12240000000001	163.373	fit	3
2004	Day 10	6.624	150.474	fit	3
2004	Day 10	7.15679999999999	138.559	fit	3
2004	Day 10	7.94880000000002	123.689	fit	3
2004	Day 10	7.99919999999999	122.827	fit	3
2004	Day 10	8.196	119.619	fit	3
2004	Day 10	9.23999999999999	104.894	fit	3
2004	Day 10	9.2736	104.484	fit	3
2004	Day 10	10.2888	93.0942	fit	3
2004	Day 10	10.5984	90.0425	fit	3
2004	Day 10	11.3424	83.3283	fit	3
2004	Day 10	11.9232	78.6008	fit	3
2004	Day 10	12	78.0055	fit	3
2004	Day 10	12.3984	75.0093	fit	3
2004	Day 10	13.248	69.1412	fit	3
2004	Day 10	13.4616	67.7611	fit	3
2004	Day 10	14.5272	61.3425	fit	3
2004	Day 10	14.5728	61.0856	fit	3
2004	Day 10	15.5976	55.5964	fit	3
2004	Day 10	15.8976	54.0982	fit	3
2004	Day 10	16.6728	50.4165	fit	3
2004	Day 10	17.2224	47.972	fit	3
2004	Day 10	17.7528	45.7271	fit	3
2004	Day 10	18	44.72	fit	3
2004	Day 10	18.5472	42.5687	fit	3
2004	Day 10	18.8376	41.4715	fit	3
2004	Day 10	19.872	37.7877	fit	3
2004	Day 10	19.9272	37.6042	fit	3
2004	Day 10	21.0192	34.0878	fit	3
2004	Day 10	21.1968	33.5499	fit	3
2004	Day 10	22.1184	30.8896	fit	3
2004	Day 10	22.5216	29.7903	fit	3
2004	Day 10	23.22	27.981	fit	3
2004	Day 10	23.8464	26.4533	fit	3
2004	Day 10	24	26.0915	fit	3
2004	Day 10	24.3264	35.9044	fit	3
2004	Day 10	25.1712	244.411	fit	3
2004	Day 10	25.44	271.576	fit	3
2004	Day 10	26.496	292.191	fit	3
2004	Day 10	26.556	290.969	fit	3
2004	Day 10	27.6768	251.72	fit	3
2004	Day 10	27.8208	245.758	fit	3
2004	Day 10	28.8024	206.343	fit	3
2004	Day 10	29.1456	193.964	fit	3
2004	Day 10	29.9352	168.855	fit	3
2004	Day 10	30.4704	154.438	fit	3
2004	Day 10	31.0704	140.588	fit	3
2004	Day 10	31.7952	126.52	fit	3
2004	Day 10	32.2104	119.581	fit	3
2004	Day 10	33.12	106.583	fit	3
2004	Day 10	33.3552	103.638	fit	3
2004	Day 10	34.4448	91.6791	fit	3
2004	Day 10	34.5048	91.0877	fit	3
2004	Day 10	35.6592	80.8208	fit	3
2004	Day 10	35.7696	79.937	fit	3
2004	Day 10	36.8184	72.1412	fit	3
2004	Day 10	37.0944	70.2694	fit	3
2004	Day 10	37.9848	64.6221	fit	3
2004	Day 10	38.4192	62.059	fit	3
2004	Day 10	39.1536	58	fit	3
2004	Day 10	39.744	54.949	fit	3
2004	Day 10	40.3272	52.107	fit	3
2004	Day 10	41.0688	48.7212	fit	3
2004	Day 10	41.5056	46.8304	fit	3
2004	Day 10	42.3936	43.231	fit	3
2004	Day 10	42.6912	42.089	fit	3
2004	Day 10	43.7184	38.3745	fit	3
2004	Day 10	43.8792	37.8209	fit	3
2004	Day 10	45.0432	34.0704	fit	3
2004	Day 10	45.0744	33.9754	fit	3
2004	Day 10	46.2744	30.5096	fit	3
2004	Day 10	46.368	30.2522	fit	3
2004	Day 10	47.4768	27.3863	fit	3
2004	Day 10	47.6928	26.8633	fit	3
2004	Day 10	48	26.1335	fit	3
2004	Day 10	48.6864	153.756	fit	3
2004	Day 10	49.0176	222.331	fit	3
2004	Day 10	49.9008	293.227	fit	3
2004	Day 10	50.3424	294.593	fit	3
2004	Day 10	51.12	273.852	fit	3
2004	Day 10	51.6672	252.172	fit	3
2004	Day 10	52.3464	224.182	fit	3
2004	Day 10	52.992	199.44	fit	3
2004	Day 10	53.5752	179.707	fit	3
2004	Day 10	54.3168	158.384	fit	3
2004	Day 10	54.8112	146.33	fit	3
2004	Day 10	55.6416	129.301	fit	3
2004	Day 10	56.0496	122.183	fit	3
2004	Day 10	56.9664	108.61	fit	3
2004	Day 10	57.2952	104.383	fit	3
2004	Day 10	58.2912	93.2345	fit	3
2004	Day 10	58.5456	90.6988	fit	3
2004	Day 10	59.616	81.1914	fit	3
2004	Day 10	59.8032	79.6899	fit	3
2004	Day 10	60.9408	71.3199	fit	3
2004	Day 10	61.0632	70.4886	fit	3
2004	Day 10	62.2656	62.961	fit	3
2004	Day 10	62.3304	62.5853	fit	3
2004	Day 10	63.5904	55.7352	fit	3
2004	Day 10	63.6024	55.6767	fit	3
2004	Day 10	64.8792	49.5743	fit	3
2004	Day 10	64.9152	49.4123	fit	3
2004	Day 10	66.1608	44.1525	fit	3
2004	Day 10	66.24	43.8416	fit	3
2004	Day 10	67.4496	39.3206	fit	3
2004	Day 10	67.5648	38.9151	fit	3
2004	Day 10	68.7432	35.008	fit	3
2004	Day 10	68.8896	34.5498	fit	3
2004	Day 10	70.0416	31.1568	fit	3
2004	Day 10	70.2144	30.6776	fit	3
2004	Day 10	71.3448	27.7174	fit	3
2004	Day 10	71.5392	27.241	fit	3
2004	Day 10	72	26.1384	fit	3
2004	Day 10	72.6552	149.216	fit	3
2004	Day 10	72.864	199.725	fit	3
2004	Day 10	73.9704	302.957	fit	3
2004	Day 10	74.1888	304.247	fit	3
2004	Day 10	75.2904	275.126	fit	3
2004	Day 10	75.5136	265.977	fit	3
2004	Day 10	76.6176	219.565	fit	3
2004	Day 10	76.8384	210.947	fit	3
2004	Day 10	77.9496	173.218	fit	3
2004	Day 10	78.1632	167.081	fit	3
2004	Day 10	79.2864	139.936	fit	3
2004	Day 10	79.488	135.889	fit	3
2004	Day 10	80.6304	116.417	fit	3
2004	Day 10	80.8128	113.778	fit	3
2004	Day 10	81.9792	99.1819	fit	3
2004	Day 10	82.1376	97.4531	fit	3
2004	Day 10	83.3328	85.8632	fit	3
2004	Day 10	83.4624	84.7462	fit	3
2004	Day 10	84.6936	75.0528	fit	3
2004	Day 10	84.7872	74.3813	fit	3
2004	Day 10	86.0592	65.954	fit	3
2004	Day 10	86.112	65.6333	fit	3
2004	Day 10	87.432	58.1154	fit	3
2004	Day 10	87.4368	58.0861	fit	3
2004	Day 10	88.7616	51.4896	fit	3
2004	Day 10	88.8096	51.2705	fit	3
2004	Day 10	90.0864	45.6813	fit	3
2004	Day 10	90.192	45.2492	fit	3
2004	Day 10	91.4112	40.5466	fit	3
2004	Day 10	91.5816	39.933	fit	3
2004	Day 10	92.736	35.9976	fit	3
2004	Day 10	92.976	35.2313	fit	3
2004	Day 10	94.0608	31.9628	fit	3
2004	Day 10	94.3776	31.0706	fit	3
2004	Day 10	95.3856	28.3821	fit	3
2004	Day 10	95.784	27.3885	fit	3
2004	Day 10	96	26.8608	fit	3
2004	Day 10	96.7104	164.592	fit	3
2004	Day 10	97.1952	255.131	fit	3
2004	Day 10	98.0352	304.335	fit	3
2004	Day 10	98.6136	298.667	fit	3
2004	Day 10	99.36	272.885	fit	3
2004	Day 10	100.0392	244.078	fit	3
2004	Day 10	100.6848	217.389	fit	3
2004	Day 10	101.4696	188.783	fit	3
2004	Day 10	102.0096	171.885	fit	3
2004	Day 10	102.9048	148.649	fit	3
2004	Day 10	103.3344	139.341	fit	3
2004	Day 10	104.3472	121.077	fit	3
2004	Day 10	104.6592	116.325	fit	3
2004	Day 10	105.7968	101.544	fit	3
2004	Day 10	105.984	99.4237	fit	3
2004	Day 10	107.2512	86.8555	fit	3
2004	Day 10	107.3088	86.3433	fit	3
2004	Day 10	108.6336	75.7226	fit	3
2004	Day 10	108.7128	75.1543	fit	3
2004	Day 10	109.9584	66.7867	fit	3
2004	Day 10	110.1792	65.4301	fit	3
2004	Day 10	111.2832	59.0922	fit	3
2004	Day 10	111.6528	57.134	fit	3
2004	Day 10	112.608	52.3744	fit	3
2004	Day 10	113.1312	49.9518	fit	3
2004	Day 10	113.9328	46.4631	fit	3
2004	Day 10	114.6168	43.6874	fit	3
2004	Day 10	115.2576	41.239	fit	3
2004	Day 10	116.1072	38.204	fit	3
2004	Day 10	116.5824	36.6116	fit	3
2004	Day 10	117.6072	33.3972	fit	3
2004	Day 10	117.9072	32.5076	fit	3
2004	Day 10	119.1096	29.1817	fit	3
2004	Day 10	119.232	28.8657	fit	3
2004	Day 10	120	26.9448	fit	3
2004	Day 10	120.5568	120.722	fit	3
2004	Day 10	120.6216	140.238	fit	3
2004	Day 10	121.8816	301.944	fit	3
2004	Day 10	122.1384	304.938	fit	3
2004	Day 10	123.2064	279.11	fit	3
2004	Day 10	123.6624	260.285	fit	3
2004	Day 10	124.5312	223.58	fit	3
2004	Day 10	125.1912	198.408	fit	3
2004	Day 10	125.856	176.501	fit	3
2004	Day 10	126.7272	152.871	fit	3
2004	Day 10	127.1808	142.596	fit	3
2004	Day 10	128.2704	122.354	fit	3
2004	Day 10	128.5056	118.664	fit	3
2004	Day 10	129.8184	101.312	fit	3
2004	Day 10	129.8304	101.188	fit	3
2004	Day 10	131.1552	87.7453	fit	3
2004	Day 10	131.376	85.7905	fit	3
2004	Day 10	132.48	76.8841	fit	3
2004	Day 10	132.9384	73.5701	fit	3
2004	Day 10	133.8048	67.777	fit	3
2004	Day 10	134.5056	63.4946	fit	3
2004	Day 10	135.1296	59.952	fit	3
2004	Day 10	136.0824	54.9582	fit	3
2004	Day 10	136.4544	53.1285	fit	3
2004	Day 10	137.664	47.6217	fit	3
2004	Day 10	137.7792	47.1284	fit	3
2004	Day 10	139.104	41.8277	fit	3
2004	Day 10	139.2528	41.2729	fit	3
2004	Day 10	140.4288	37.1334	fit	3
2004	Day 10	140.8488	35.7623	fit	3
2004	Day 10	141.7536	32.9707	fit	3
2004	Day 10	142.4496	30.9741	fit	3
2004	Day 10	143.0784	29.2767	fit	3
2004	Day 10	144	26.9546	fit	3
2004	Day 10	144.06	26.8128	fit	3
2004	Day 10	144.4032	67.9448	fit	3
2004	Day 10	145.6752	298.942	fit	3
2004	Day 10	145.728	301.292	fit	3
2004	Day 10	147.0528	288.968	fit	3
2004	Day 10	147.2976	279.393	fit	3
2004	Day 10	148.3776	233.075	fit	3
2004	Day 10	148.9272	211.036	fit	3
2004	Day 10	149.7024	183.76	fit	3
2004	Day 10	150.5616	159.105	fit	3
2004	Day 10	151.0272	147.939	fit	3
2004	Day 10	152.2056	125.096	fit	3
2004	Day 10	152.352	122.696	fit	3
2004	Day 10	153.6768	104.365	fit	3
2004	Day 10	153.8544	102.273	fit	3
2004	Day 10	155.0016	90.3529	fit	3
2004	Day 10	155.5128	85.7513	fit	3
2004	Day 10	156.3264	79.0921	fit	3
2004	Day 10	157.176	72.8874	fit	3
2004	Day 10	157.6512	69.685	fit	3
2004	Day 10	158.8464	62.3606	fit	3
2004	Day 10	158.976	61.6209	fit	3
2004	Day 10	160.3008	54.5985	fit	3
2004	Day 10	160.524	53.5028	fit	3
2004	Day 10	161.6256	48.4281	fit	3
2004	Day 10	162.2088	45.9461	fit	3
2004	Day 10	162.9504	42.9793	fit	3
2004	Day 10	163.9008	39.4593	fit	3
2004	Day 10	164.2752	38.1549	fit	3
2004	Day 10	165.6	33.8772	fit	3
2005	Day 10	0	98.3911	fit	3
2005	Day 10	1.00080000000001	534.466	fit	3
2005	Day 10	1.01039999999999	536.894	fit	3
2005	Day 10	1.32479999999998	585.672	fit	3
2005	Day 10	2.02320000000002	568.017	fit	3
2005	Day 10	2.64960000000001	500.867	fit	3
2005	Day 10	3	461.01	fit	3
2005	Day 10	3.04079999999999	456.42	fit	3
2005	Day 10	3.97439999999999	367.163	fit	3
2005	Day 10	4.00080000000001	365.127	fit	3
2005	Day 10	4.06319999999999	360.139	fit	3
2005	Day 10	5.09039999999999	297.038	fit	3
2005	Day 10	5.29920000000001	287.533	fit	3
2005	Day 10	6.12240000000001	257.864	fit	3
2005	Day 10	6.624	244.378	fit	3
2005	Day 10	7.15679999999999	232.729	fit	3
2005	Day 10	7.94880000000002	218.936	fit	3
2005	Day 10	7.99919999999999	218.153	fit	3
2005	Day 10	8.196	215.241	fit	3
2005	Day 10	9.23999999999999	201.834	fit	3
2005	Day 10	9.2736	201.456	fit	3
2005	Day 10	10.2888	190.649	fit	3
2005	Day 10	10.5984	187.632	fit	3
2005	Day 10	11.3424	180.749	fit	3
2005	Day 10	11.9232	175.669	fit	3
2005	Day 10	12	175.014	fit	3
2005	Day 10	12.3984	171.665	fit	3
2005	Day 10	13.248	164.829	fit	3
2005	Day 10	13.4616	163.165	fit	3
2005	Day 10	14.5272	155.13	fit	3
2005	Day 10	14.5728	154.798	fit	3
2005	Day 10	15.5976	147.496	fit	3
2005	Day 10	15.8976	145.432	fit	3
2005	Day 10	16.6728	140.224	fit	3
2005	Day 10	17.2224	136.653	fit	3
2005	Day 10	17.7528	133.29	fit	3
2005	Day 10	18	131.754	fit	3
2005	Day 10	18.5472	128.412	fit	3
2005	Day 10	18.8376	126.676	fit	3
2005	Day 10	19.872	120.672	fit	3
2005	Day 10	19.9272	120.366	fit	3
2005	Day 10	21.0192	114.346	fit	3
2005	Day 10	21.1968	113.399	fit	3
2005	Day 10	22.1184	108.604	fit	3
2005	Day 10	22.5216	106.565	fit	3
2005	Day 10	23.22	103.129	fit	3
2005	Day 10	23.8464	100.143	fit	3
2005	Day 10	24	99.424	fit	3
2005	Day 10	24.3264	126.676	fit	3
2005	Day 10	25.1712	569.713	fit	3
2005	Day 10	25.44	592.635	fit	3
2005	Day 10	26.496	519.425	fit	3
2005	Day 10	26.556	512.547	fit	3
2005	Day 10	27.6768	393.295	fit	3
2005	Day 10	27.8208	380.711	fit	3
2005	Day 10	28.8024	312.589	fit	3
2005	Day 10	29.1456	295.253	fit	3
2005	Day 10	29.9352	264.469	fit	3
2005	Day 10	30.4704	248.969	fit	3
2005	Day 10	31.0704	235.225	fit	3
2005	Day 10	31.7952	222.072	fit	3
2005	Day 10	32.2104	215.752	fit	3
2005	Day 10	33.12	203.917	fit	3
2005	Day 10	33.3552	201.193	fit	3
2005	Day 10	34.4448	189.751	fit	3
2005	Day 10	34.5048	189.164	fit	3
2005	Day 10	35.6592	178.541	fit	3
2005	Day 10	35.7696	177.584	fit	3
2005	Day 10	36.8184	168.804	fit	3
2005	Day 10	37.0944	166.599	fit	3
2005	Day 10	37.9848	159.705	fit	3
2005	Day 10	38.4192	156.45	fit	3
2005	Day 10	39.1536	151.126	fit	3
2005	Day 10	39.744	146.98	fit	3
2005	Day 10	40.3272	143.002	fit	3
2005	Day 10	41.0688	138.106	fit	3
2005	Day 10	41.5056	135.295	fit	3
2005	Day 10	42.3936	129.777	fit	3
2005	Day 10	42.6912	127.979	fit	3
2005	Day 10	43.7184	121.954	fit	3
2005	Day 10	43.8792	121.032	fit	3
2005	Day 10	45.0432	114.604	fit	3
2005	Day 10	45.0744	114.437	fit	3
2005	Day 10	46.2744	108.176	fit	3
2005	Day 10	46.368	107.697	fit	3
2005	Day 10	47.4768	102.233	fit	3
2005	Day 10	47.6928	101.207	fit	3
2005	Day 10	48	99.759	fit	3
2005	Day 10	48.6864	413.815	fit	3
2005	Day 10	49.0176	540.174	fit	3
2005	Day 10	49.9008	579.264	fit	3
2005	Day 10	50.3424	536.981	fit	3
2005	Day 10	51.12	448.939	fit	3
2005	Day 10	51.6672	394.497	fit	3
2005	Day 10	52.3464	340.875	fit	3
2005	Day 10	52.992	302.953	fit	3
2005	Day 10	53.5752	277.349	fit	3
2005	Day 10	54.3168	253.302	fit	3
2005	Day 10	54.8112	241.028	fit	3
2005	Day 10	55.6416	224.842	fit	3
2005	Day 10	56.0496	218.327	fit	3
2005	Day 10	56.9664	205.98	fit	3
2005	Day 10	57.2952	202.084	fit	3
2005	Day 10	58.2912	191.474	fit	3
2005	Day 10	58.5456	188.964	fit	3
2005	Day 10	59.616	179.119	fit	3
2005	Day 10	59.8032	177.492	fit	3
2005	Day 10	60.9408	168.008	fit	3
2005	Day 10	61.0632	167.026	fit	3
2005	Day 10	62.2656	157.762	fit	3
2005	Day 10	62.3304	157.281	fit	3
2005	Day 10	63.5904	148.207	fit	3
2005	Day 10	63.6024	148.127	fit	3
2005	Day 10	64.8792	139.495	fit	3
2005	Day 10	64.9152	139.258	fit	3
2005	Day 10	66.1608	131.342	fit	3
2005	Day 10	66.24	130.859	fit	3
2005	Day 10	67.4496	123.638	fit	3
2005	Day 10	67.5648	122.97	fit	3
2005	Day 10	68.7432	116.357	fit	3
2005	Day 10	68.8896	115.559	fit	3
2005	Day 10	70.0416	109.479	fit	3
2005	Day 10	70.2144	108.595	fit	3
2005	Day 10	71.3448	102.98	fit	3
2005	Day 10	71.5392	102.05	fit	3
2005	Day 10	72	99.8677	fit	3
2005	Day 10	72.6552	396.106	fit	3
2005	Day 10	72.864	493.846	fit	3
2005	Day 10	73.9704	573.893	fit	3
2005	Day 10	74.1888	553.454	fit	3
2005	Day 10	75.2904	431.016	fit	3
2005	Day 10	75.5136	408.911	fit	3
2005	Day 10	76.6176	323.585	fit	3
2005	Day 10	76.8384	311.038	fit	3
2005	Day 10	77.9496	264.301	fit	3
2005	Day 10	78.1632	257.742	fit	3
2005	Day 10	79.2864	231.259	fit	3
2005	Day 10	79.488	227.578	fit	3
2005	Day 10	80.6304	210.289	fit	3
2005	Day 10	80.8128	207.953	fit	3
2005	Day 10	81.9792	194.713	fit	3
2005	Day 10	82.1376	193.087	fit	3
2005	Day 10	83.3328	181.692	fit	3
2005	Day 10	83.4624	180.54	fit	3
2005	Day 10	84.6936	170.067	fit	3
2005	Day 10	84.7872	169.307	fit	3
2005	Day 10	86.0592	159.362	fit	3
2005	Day 10	86.112	158.968	fit	3
2005	Day 10	87.432	149.374	fit	3
2005	Day 10	87.4368	149.336	fit	3
2005	Day 10	88.7616	140.316	fit	3
2005	Day 10	88.8096	140.006	fit	3
2005	Day 10	90.0864	131.852	fit	3
2005	Day 10	90.192	131.201	fit	3
2005	Day 10	91.4112	123.904	fit	3
2005	Day 10	91.5816	122.921	fit	3
2005	Day 10	92.736	116.436	fit	3
2005	Day 10	92.976	115.133	fit	3
2005	Day 10	94.0608	109.419	fit	3
2005	Day 10	94.3776	107.81	fit	3
2005	Day 10	95.3856	102.825	fit	3
2005	Day 10	95.784	100.925	fit	3
2005	Day 10	96	99.9029	fit	3
2005	Day 10	96.7104	426.372	fit	3
2005	Day 10	97.1952	573.627	fit	3
2005	Day 10	98.0352	568.339	fit	3
2005	Day 10	98.6136	506.305	fit	3
2005	Day 10	99.36	424.061	fit	3
2005	Day 10	100.0392	363.363	fit	3
2005	Day 10	100.6848	319.667	fit	3
2005	Day 10	101.4696	281.63	fit	3
2005	Day 10	102.0096	262.426	fit	3
2005	Day 10	102.9048	239.034	fit	3
2005	Day 10	103.3344	230.398	fit	3
2005	Day 10	104.3472	214.124	fit	3
2005	Day 10	104.6592	209.938	fit	3
2005	Day 10	105.7968	196.654	fit	3
2005	Day 10	105.984	194.685	fit	3
2005	Day 10	107.2512	182.459	fit	3
2005	Day 10	107.3088	181.937	fit	3
2005	Day 10	108.6336	170.578	fit	3
2005	Day 10	108.7128	169.94	fit	3
2005	Day 10	109.9584	160.146	fit	3
2005	Day 10	110.1792	158.486	fit	3
2005	Day 10	111.2832	150.437	fit	3
2005	Day 10	111.6528	147.849	fit	3
2005	Day 10	112.608	141.348	fit	3
2005	Day 10	113.1312	137.918	fit	3
2005	Day 10	113.9328	132.822	fit	3
2005	Day 10	114.6168	128.627	fit	3
2005	Day 10	115.2576	124.814	fit	3
2005	Day 10	116.1072	119.93	fit	3
2005	Day 10	116.5824	117.291	fit	3
2005	Day 10	117.6072	111.79	fit	3
2005	Day 10	117.9072	110.223	fit	3
2005	Day 10	119.1096	104.172	fit	3
2005	Day 10	119.232	103.58	fit	3
2005	Day 10	120	99.9143	fit	3
2005	Day 10	120.5568	332.265	fit	3
2005	Day 10	120.6216	375.406	fit	3
2005	Day 10	121.8816	580.86	fit	3
2005	Day 10	122.1384	558.587	fit	3
2005	Day 10	123.2064	439.947	fit	3
2005	Day 10	123.6624	395.131	fit	3
2005	Day 10	124.5312	328.92	fit	3
2005	Day 10	125.1912	293.52	fit	3
2005	Day 10	125.856	267.42	fit	3
2005	Day 10	126.7272	243.034	fit	3
2005	Day 10	127.1808	233.348	fit	3
2005	Day 10	128.2704	215.221	fit	3
2005	Day 10	128.5056	211.973	fit	3
2005	Day 10	129.8184	196.415	fit	3
2005	Day 10	129.8304	196.3	fit	3
2005	Day 10	131.1552	183.337	fit	3
2005	Day 10	131.376	181.346	fit	3
2005	Day 10	132.48	171.848	fit	3
2005	Day 10	132.9384	168.119	fit	3
2005	Day 10	133.8048	161.322	fit	3
2005	Day 10	134.5056	156.056	fit	3
2005	Day 10	135.1296	151.535	fit	3
2005	Day 10	136.0824	144.894	fit	3
2005	Day 10	136.4544	142.378	fit	3
2005	Day 10	137.664	134.515	fit	3
2005	Day 10	137.7792	133.788	fit	3
2005	Day 10	139.104	125.722	fit	3
2005	Day 10	139.2528	124.849	fit	3
2005	Day 10	140.4288	118.144	fit	3
2005	Day 10	140.8488	115.844	fit	3
2005	Day 10	141.7536	111.024	fit	3
2005	Day 10	142.4496	107.455	fit	3
2005	Day 10	143.0784	104.333	fit	3
2005	Day 10	144	99.9181	fit	3
2005	Day 10	144.06	99.6428	fit	3
2005	Day 10	144.4032	209.594	fit	3
2005	Day 10	145.6752	614.856	fit	3
2005	Day 10	145.728	612.616	fit	3
2005	Day 10	147.0528	473.322	fit	3
2005	Day 10	147.2976	446.196	fit	3
2005	Day 10	148.3776	350.554	fit	3
2005	Day 10	148.9272	316.768	fit	3
2005	Day 10	149.7024	281.687	fit	3
2005	Day 10	150.5616	254.904	fit	3
2005	Day 10	151.0272	243.937	fit	3
2005	Day 10	152.2056	222.894	fit	3
2005	Day 10	152.352	220.737	fit	3
2005	Day 10	153.6768	204.058	fit	3
2005	Day 10	153.8544	202.094	fit	3
2005	Day 10	155.0016	190.439	fit	3
2005	Day 10	155.5128	185.673	fit	3
2005	Day 10	156.3264	178.449	fit	3
2005	Day 10	157.176	171.33	fit	3
2005	Day 10	157.6512	167.497	fit	3
2005	Day 10	158.8464	158.291	fit	3
2005	Day 10	158.976	157.326	fit	3
2005	Day 10	160.3008	147.816	fit	3
2005	Day 10	160.524	146.272	fit	3
2005	Day 10	161.6256	138.897	fit	3
2005	Day 10	162.2088	135.144	fit	3
2005	Day 10	162.9504	130.522	fit	3
2005	Day 10	163.9008	124.828	fit	3
2005	Day 10	164.2752	122.655	fit	3
2005	Day 10	165.6	115.263	fit	3
2006	Day 10	0	36.147	fit	3
2006	Day 10	1.00080000000001	347.467	fit	3
2006	Day 10	1.01039999999999	349.913	fit	3
2006	Day 10	1.32479999999998	411.028	fit	3
2006	Day 10	2.02320000000002	453.514	fit	3
2006	Day 10	2.64960000000001	434.219	fit	3
2006	Day 10	3	412.976	fit	3
2006	Day 10	3.04079999999999	410.197	fit	3
2006	Day 10	3.97439999999999	343.276	fit	3
2006	Day 10	4.00080000000001	341.451	fit	3
2006	Day 10	4.06319999999999	336.918	fit	3
2006	Day 10	5.09039999999999	271.064	fit	3
2006	Day 10	5.29920000000001	259.568	fit	3
2006	Day 10	6.12240000000001	220.5	fit	3
2006	Day 10	6.624	201.098	fit	3
2006	Day 10	7.15679999999999	183.627	fit	3
2006	Day 10	7.94880000000002	162.486	fit	3
2006	Day 10	7.99919999999999	161.286	fit	3
2006	Day 10	8.196	156.837	fit	3
2006	Day 10	9.23999999999999	136.9	fit	3
2006	Day 10	9.2736	136.358	fit	3
2006	Day 10	10.2888	121.475	fit	3
2006	Day 10	10.5984	117.557	fit	3
2006	Day 10	11.3424	109.02	fit	3
2006	Day 10	11.9232	103.065	fit	3
2006	Day 10	12	102.318	fit	3
2006	Day 10	12.3984	98.5641	fit	3
2006	Day 10	13.248	91.2367	fit	3
2006	Day 10	13.4616	89.516	fit	3
2006	Day 10	14.5272	81.5137	fit	3
2006	Day 10	14.5728	81.1932	fit	3
2006	Day 10	15.5976	74.3339	fit	3
2006	Day 10	15.8976	72.4571	fit	3
2006	Day 10	16.6728	67.834	fit	3
2006	Day 10	17.2224	64.7543	fit	3
2006	Day 10	17.7528	61.918	fit	3
2006	Day 10	18	60.6427	fit	3
2006	Day 10	18.5472	57.9129	fit	3
2006	Day 10	18.8376	56.5171	fit	3
2006	Day 10	19.872	51.8134	fit	3
2006	Day 10	19.9272	51.5784	fit	3
2006	Day 10	21.0192	47.0588	fit	3
2006	Day 10	21.1968	46.3649	fit	3
2006	Day 10	22.1184	42.9216	fit	3
2006	Day 10	22.5216	41.4932	fit	3
2006	Day 10	23.22	39.1345	fit	3
2006	Day 10	23.8464	37.135	fit	3
2006	Day 10	24	36.6603	fit	3
2006	Day 10	24.3264	53.0399	fit	3
2006	Day 10	25.1712	386.089	fit	3
2006	Day 10	25.44	425.818	fit	3
2006	Day 10	26.496	442.189	fit	3
2006	Day 10	26.556	439.396	fit	3
2006	Day 10	27.6768	365.135	fit	3
2006	Day 10	27.8208	354.7	fit	3
2006	Day 10	28.8024	288.326	fit	3
2006	Day 10	29.1456	268.303	fit	3
2006	Day 10	29.9352	228.876	fit	3
2006	Day 10	30.4704	207.004	fit	3
2006	Day 10	31.0704	186.575	fit	3
2006	Day 10	31.7952	166.467	fit	3
2006	Day 10	32.2104	156.804	fit	3
2006	Day 10	33.12	139.174	fit	3
2006	Day 10	33.3552	135.264	fit	3
2006	Day 10	34.4448	119.687	fit	3
2006	Day 10	34.5048	118.928	fit	3
2006	Day 10	35.6592	105.89	fit	3
2006	Day 10	35.7696	104.778	fit	3
2006	Day 10	36.8184	95.0124	fit	3
2006	Day 10	37.0944	92.676	fit	3
2006	Day 10	37.9848	85.634	fit	3
2006	Day 10	38.4192	82.4374	fit	3
2006	Day 10	39.1536	77.3686	fit	3
2006	Day 10	39.744	73.5503	fit	3
2006	Day 10	40.3272	69.9848	fit	3
2006	Day 10	41.0688	65.7235	fit	3
2006	Day 10	41.5056	63.3365	fit	3
2006	Day 10	42.3936	58.7761	fit	3
2006	Day 10	42.6912	57.3243	fit	3
2006	Day 10	43.7184	52.5842	fit	3
2006	Day 10	43.8792	51.8753	fit	3
2006	Day 10	45.0432	47.0539	fit	3
2006	Day 10	45.0744	46.9314	fit	3
2006	Day 10	46.2744	42.4441	fit	3
2006	Day 10	46.368	42.1094	fit	3
2006	Day 10	47.4768	38.3713	fit	3
2006	Day 10	47.6928	37.6864	fit	3
2006	Day 10	48	36.7291	fit	3
2006	Day 10	48.6864	244.504	fit	3
2006	Day 10	49.0176	352.458	fit	3
2006	Day 10	49.9008	453.032	fit	3
2006	Day 10	50.3424	448.264	fit	3
2006	Day 10	51.12	405.225	fit	3
2006	Day 10	51.6672	365.929	fit	3
2006	Day 10	52.3464	317.851	fit	3
2006	Day 10	52.992	277.115	fit	3
2006	Day 10	53.5752	245.72	fit	3
2006	Day 10	54.3168	212.937	fit	3
2006	Day 10	54.8112	194.978	fit	3
2006	Day 10	55.6416	170.395	fit	3
2006	Day 10	56.0496	160.414	fit	3
2006	Day 10	56.9664	141.89	fit	3
2006	Day 10	57.2952	136.258	fit	3
2006	Day 10	58.2912	121.696	fit	3
2006	Day 10	58.5456	118.437	fit	3
2006	Day 10	59.616	106.364	fit	3
2006	Day 10	59.8032	104.474	fit	3
2006	Day 10	60.9408	93.9939	fit	3
2006	Day 10	61.0632	92.9564	fit	3
2006	Day 10	62.2656	83.5688	fit	3
2006	Day 10	62.3304	83.1001	fit	3
2006	Day 10	63.5904	74.5407	fit	3
2006	Day 10	63.6024	74.4675	fit	3
2006	Day 10	64.8792	66.8038	fit	3
2006	Day 10	64.9152	66.5997	fit	3
2006	Day 10	66.1608	59.9504	fit	3
2006	Day 10	66.24	59.5558	fit	3
2006	Day 10	67.4496	53.7983	fit	3
2006	Day 10	67.5648	53.2799	fit	3
2006	Day 10	68.7432	48.2661	fit	3
2006	Day 10	68.8896	47.6757	fit	3
2006	Day 10	70.0416	43.2878	fit	3
2006	Day 10	70.2144	42.6656	fit	3
2006	Day 10	71.3448	38.8074	fit	3
2006	Day 10	71.5392	38.1839	fit	3
2006	Day 10	72	36.7384	fit	3
2006	Day 10	72.6552	228.02	fit	3
2006	Day 10	72.864	304.55	fit	3
2006	Day 10	73.9704	447.027	fit	3
2006	Day 10	74.1888	445.544	fit	3
2006	Day 10	75.2904	387.335	fit	3
2006	Day 10	75.5136	371.513	fit	3
2006	Day 10	76.6176	295.534	fit	3
2006	Day 10	76.8384	282.027	fit	3
2006	Day 10	77.9496	224.913	fit	3
2006	Day 10	78.1632	215.948	fit	3
2006	Day 10	79.2864	177.523	fit	3
2006	Day 10	79.488	171.98	fit	3
2006	Day 10	80.6304	146.053	fit	3
2006	Day 10	80.8128	142.637	fit	3
2006	Day 10	81.9792	124.147	fit	3
2006	Day 10	82.1376	122.001	fit	3
2006	Day 10	83.3328	107.805	fit	3
2006	Day 10	83.4624	106.453	fit	3
2006	Day 10	84.6936	94.7879	fit	3
2006	Day 10	84.7872	93.9833	fit	3
2006	Day 10	86.0592	83.9004	fit	3
2006	Day 10	86.112	83.5167	fit	3
2006	Day 10	87.432	74.5094	fit	3
2006	Day 10	87.4368	74.4742	fit	3
2006	Day 10	88.7616	66.5311	fit	3
2006	Day 10	88.8096	66.2664	fit	3
2006	Day 10	90.0864	59.4903	fit	3
2006	Day 10	90.192	58.9643	fit	3
2006	Day 10	91.4112	53.2194	fit	3
2006	Day 10	91.5816	52.4667	fit	3
2006	Day 10	92.736	47.6207	fit	3
2006	Day 10	92.976	46.6733	fit	3
2006	Day 10	94.0608	42.616	fit	3
2006	Day 10	94.3776	41.5038	fit	3
2006	Day 10	95.3856	38.1394	fit	3
2006	Day 10	95.784	36.8908	fit	3
2006	Day 10	96	36.2264	fit	3
2006	Day 10	96.7104	249.966	fit	3
2006	Day 10	97.1952	384.474	fit	3
2006	Day 10	98.0352	446.747	fit	3
2006	Day 10	98.6136	429.586	fit	3
2006	Day 10	99.36	382.107	fit	3
2006	Day 10	100.0392	333.731	fit	3
2006	Day 10	100.6848	291.015	fit	3
2006	Day 10	101.4696	247.079	fit	3
2006	Day 10	102.0096	222.03	fit	3
2006	Day 10	102.9048	188.793	fit	3
2006	Day 10	103.3344	175.914	fit	3
2006	Day 10	104.3472	151.44	fit	3
2006	Day 10	104.6592	145.254	fit	3
2006	Day 10	105.7968	126.494	fit	3
2006	Day 10	105.984	123.859	fit	3
2006	Day 10	107.2512	108.49	fit	3
2006	Day 10	107.3088	107.871	fit	3
2006	Day 10	108.6336	95.1339	fit	3
2006	Day 10	108.7128	94.4559	fit	3
2006	Day 10	109.9584	84.4901	fit	3
2006	Day 10	110.1792	82.875	fit	3
2006	Day 10	111.2832	75.3192	fit	3
2006	Day 10	111.6528	72.9791	fit	3
2006	Day 10	112.608	67.2754	fit	3
2006	Day 10	113.1312	64.3617	fit	3
2006	Day 10	113.9328	60.151	fit	3
2006	Day 10	114.6168	56.787	fit	3
2006	Day 10	115.2576	53.8083	fit	3
2006	Day 10	116.1072	50.1001	fit	3
2006	Day 10	116.5824	48.1467	fit	3
2006	Day 10	117.6072	44.1866	fit	3
2006	Day 10	117.9072	43.0863	fit	3
2006	Day 10	119.1096	38.9542	fit	3
2006	Day 10	119.232	38.5601	fit	3
2006	Day 10	120	36.1578	fit	3
2006	Day 10	120.5568	182.513	fit	3
2006	Day 10	120.6216	212.546	fit	3
2006	Day 10	121.8816	445.388	fit	3
2006	Day 10	122.1384	445.884	fit	3
2006	Day 10	123.2064	392.843	fit	3
2006	Day 10	123.6624	360.441	fit	3
2006	Day 10	124.5312	300.635	fit	3
2006	Day 10	125.1912	261.527	fit	3
2006	Day 10	125.856	228.688	fit	3
2006	Day 10	126.7272	194.617	fit	3
2006	Day 10	127.1808	180.289	fit	3
2006	Day 10	128.2704	153.028	fit	3
2006	Day 10	128.5056	148.205	fit	3
2006	Day 10	129.8184	126.131	fit	3
2006	Day 10	129.8304	125.977	fit	3
2006	Day 10	131.1552	109.501	fit	3
2006	Day 10	131.376	107.141	fit	3
2006	Day 10	132.48	96.4633	fit	3
2006	Day 10	132.9384	92.5125	fit	3
2006	Day 10	133.8048	85.6184	fit	3
2006	Day 10	134.5056	80.5221	fit	3
2006	Day 10	135.1296	76.3004	fit	3
2006	Day 10	136.0824	70.3332	fit	3
2006	Day 10	136.4544	68.1404	fit	3
2006	Day 10	137.664	61.5149	fit	3
2006	Day 10	137.7792	60.9192	fit	3
2006	Day 10	139.104	54.4932	fit	3
2006	Day 10	139.2528	53.8177	fit	3
2006	Day 10	140.4288	48.7585	fit	3
2006	Day 10	140.8488	47.0748	fit	3
2006	Day 10	141.7536	43.6333	fit	3
2006	Day 10	142.4496	41.1603	fit	3
2006	Day 10	143.0784	39.0495	fit	3
2006	Day 10	144	36.1486	fit	3
2006	Day 10	144.06	35.971	fit	3
2006	Day 10	144.4032	100.651	fit	3
2006	Day 10	145.6752	444.501	fit	3
2006	Day 10	145.728	447.22	fit	3
2006	Day 10	147.0528	409.439	fit	3
2006	Day 10	147.2976	392.403	fit	3
2006	Day 10	148.3776	315.298	fit	3
2006	Day 10	148.9272	280.607	fit	3
2006	Day 10	149.7024	239.203	fit	3
2006	Day 10	150.5616	203.325	fit	3
2006	Day 10	151.0272	187.615	fit	3
2006	Day 10	152.2056	156.655	fit	3
2006	Day 10	152.352	153.5	fit	3
2006	Day 10	153.6768	130.034	fit	3
2006	Day 10	153.8544	127.425	fit	3
2006	Day 10	155.0016	112.787	fit	3
2006	Day 10	155.5128	107.224	fit	3
2006	Day 10	156.3264	99.2351	fit	3
2006	Day 10	157.176	91.8325	fit	3
2006	Day 10	157.6512	88.0191	fit	3
2006	Day 10	158.8464	79.2941	fit	3
2006	Day 10	158.976	78.4118	fit	3
2006	Day 10	160.3008	70.0131	fit	3
2006	Day 10	160.524	68.6981	fit	3
2006	Day 10	161.6256	62.5875	fit	3
2006	Day 10	162.2088	59.5852	fit	3
2006	Day 10	162.9504	55.9829	fit	3
2006	Day 10	163.9008	51.6881	fit	3
2006	Day 10	164.2752	50.0902	fit	3
2006	Day 10	165.6	44.8245	fit	3
3001	Day 10	0	162.021	fit	10
3001	Day 10	1.00080000000001	767.466	fit	10
3001	Day 10	1.01039999999999	772.045	fit	10
3001	Day 10	1.32479999999998	884.032	fit	10
3001	Day 10	2.02320000000002	950.254	fit	10
3001	Day 10	2.64960000000001	901.994	fit	10
3001	Day 10	3	856.86	fit	10
3001	Day 10	3.04079999999999	851.102	fit	10
3001	Day 10	3.97439999999999	717.571	fit	10
3001	Day 10	4.00080000000001	714.031	fit	10
3001	Day 10	4.06319999999999	705.255	fit	10
3001	Day 10	5.09039999999999	580.581	fit	10
3001	Day 10	5.29920000000001	559.339	fit	10
3001	Day 10	6.12240000000001	488.373	fit	10
3001	Day 10	6.624	453.898	fit	10
3001	Day 10	7.15679999999999	423.354	fit	10
3001	Day 10	7.94880000000002	387.103	fit	10
3001	Day 10	7.99919999999999	385.07	fit	10
3001	Day 10	8.196	377.56	fit	10
3001	Day 10	9.23999999999999	344.373	fit	10
3001	Day 10	9.2736	343.48	fit	10
3001	Day 10	10.2888	319.165	fit	10
3001	Day 10	10.5984	312.803	fit	10
3001	Day 10	11.3424	298.952	fit	10
3001	Day 10	11.9232	289.261	fit	10
3001	Day 10	12	288.041	fit	10
3001	Day 10	12.3984	281.893	fit	10
3001	Day 10	13.248	269.763	fit	10
3001	Day 10	13.4616	266.882	fit	10
3001	Day 10	14.5272	253.269	fit	10
3001	Day 10	14.5728	252.715	fit	10
3001	Day 10	15.5976	240.668	fit	10
3001	Day 10	15.8976	237.3	fit	10
3001	Day 10	16.6728	228.853	fit	10
3001	Day 10	17.2224	223.094	fit	10
3001	Day 10	17.7528	217.687	fit	10
3001	Day 10	18	215.222	fit	10
3001	Day 10	18.5472	209.868	fit	10
3001	Day 10	18.8376	207.087	fit	10
3001	Day 10	19.872	197.487	fit	10
3001	Day 10	19.9272	196.997	fit	10
3001	Day 10	21.0192	187.379	fit	10
3001	Day 10	21.1968	185.866	fit	10
3001	Day 10	22.1184	178.203	fit	10
3001	Day 10	22.5216	174.943	fit	10
3001	Day 10	23.22	169.447	fit	10
3001	Day 10	23.8464	164.669	fit	10
3001	Day 10	24	163.518	fit	10
3001	Day 10	24.3264	195.677	fit	10
3001	Day 10	25.1712	839.594	fit	10
3001	Day 10	25.44	910.539	fit	10
3001	Day 10	26.496	920.185	fit	10
3001	Day 10	26.556	913.869	fit	10
3001	Day 10	27.6768	760.856	fit	10
3001	Day 10	27.8208	740.363	fit	10
3001	Day 10	28.8024	613.327	fit	10
3001	Day 10	29.1456	576.032	fit	10
3001	Day 10	29.9352	504.001	fit	10
3001	Day 10	30.4704	464.919	fit	10
3001	Day 10	31.0704	429.063	fit	10
3001	Day 10	31.7952	394.459	fit	10
3001	Day 10	32.2104	378.098	fit	10
3001	Day 10	33.12	348.713	fit	10
3001	Day 10	33.3552	342.274	fit	10
3001	Day 10	34.4448	316.843	fit	10
3001	Day 10	34.5048	315.61	fit	10
3001	Day 10	35.6592	294.429	fit	10
3001	Day 10	35.7696	292.616	fit	10
3001	Day 10	36.8184	276.581	fit	10
3001	Day 10	37.0944	272.7	fit	10
3001	Day 10	37.9848	260.847	fit	10
3001	Day 10	38.4192	255.372	fit	10
3001	Day 10	39.1536	246.541	fit	10
3001	Day 10	39.744	239.749	fit	10
3001	Day 10	40.3272	233.282	fit	10
3001	Day 10	41.0688	225.374	fit	10
3001	Day 10	41.5056	220.851	fit	10
3001	Day 10	42.3936	212.002	fit	10
3001	Day 10	42.6912	209.123	fit	10
3001	Day 10	43.7184	199.491	fit	10
3001	Day 10	43.8792	198.018	fit	10
3001	Day 10	45.0432	187.75	fit	10
3001	Day 10	45.0744	187.483	fit	10
3001	Day 10	46.2744	177.48	fit	10
3001	Day 10	46.368	176.715	fit	10
3001	Day 10	47.4768	167.978	fit	10
3001	Day 10	47.6928	166.336	fit	10
3001	Day 10	48	164.018	fit	10
3001	Day 10	48.6864	571.966	fit	10
3001	Day 10	49.0176	777.712	fit	10
3001	Day 10	49.9008	952.823	fit	10
3001	Day 10	50.3424	934.813	fit	10
3001	Day 10	51.12	841.671	fit	10
3001	Day 10	51.6672	762.745	fit	10
3001	Day 10	52.3464	669.493	fit	10
3001	Day 10	52.992	592.702	fit	10
3001	Day 10	53.5752	534.845	fit	10
3001	Day 10	54.3168	475.756	fit	10
3001	Day 10	54.8112	444.029	fit	10
3001	Day 10	55.6416	401.452	fit	10
3001	Day 10	56.0496	384.476	fit	10
3001	Day 10	56.9664	353.479	fit	10
3001	Day 10	57.2952	344.183	fit	10
3001	Day 10	58.2912	320.372	fit	10
3001	Day 10	58.5456	315.076	fit	10
3001	Day 10	59.616	295.453	fit	10
3001	Day 10	59.8032	292.371	fit	10
3001	Day 10	60.9408	275.131	fit	10
3001	Day 10	61.0632	273.404	fit	10
3001	Day 10	62.2656	257.542	fit	10
3001	Day 10	62.3304	256.737	fit	10
3001	Day 10	63.5904	241.735	fit	10
3001	Day 10	63.6024	241.604	fit	10
3001	Day 10	64.8792	227.599	fit	10
3001	Day 10	64.9152	227.217	fit	10
3001	Day 10	66.1608	214.497	fit	10
3001	Day 10	66.24	213.724	fit	10
3001	Day 10	67.4496	202.172	fit	10
3001	Day 10	67.5648	201.105	fit	10
3001	Day 10	68.7432	190.542	fit	10
3001	Day 10	68.8896	189.266	fit	10
3001	Day 10	70.0416	179.554	fit	10
3001	Day 10	70.2144	178.141	fit	10
3001	Day 10	71.3448	169.166	fit	10
3001	Day 10	71.5392	167.678	fit	10
3001	Day 10	72	164.185	fit	10
3001	Day 10	72.6552	554.927	fit	10
3001	Day 10	72.864	707.789	fit	10
3001	Day 10	73.9704	970.865	fit	10
3001	Day 10	74.1888	963.383	fit	10
3001	Day 10	75.2904	832.392	fit	10
3001	Day 10	75.5136	799.461	fit	10
3001	Day 10	76.6176	646.843	fit	10
3001	Day 10	76.8384	620.502	fit	10
3001	Day 10	77.9496	511.67	fit	10
3001	Day 10	78.1632	494.987	fit	10
3001	Day 10	79.2864	424.936	fit	10
3001	Day 10	79.488	415.047	fit	10
3001	Day 10	80.6304	369.622	fit	10
3001	Day 10	80.8128	363.743	fit	10
3001	Day 10	81.9792	332.315	fit	10
3001	Day 10	82.1376	328.702	fit	10
3001	Day 10	83.3328	304.891	fit	10
3001	Day 10	83.4624	302.621	fit	10
3001	Day 10	84.6936	282.917	fit	10
3001	Day 10	84.7872	281.545	fit	10
3001	Day 10	86.0592	264.093	fit	10
3001	Day 10	86.112	263.418	fit	10
3001	Day 10	87.432	247.252	fit	10
3001	Day 10	87.4368	247.188	fit	10
3001	Day 10	88.7616	232.312	fit	10
3001	Day 10	88.8096	231.804	fit	10
3001	Day 10	90.0864	218.502	fit	10
3001	Day 10	90.192	217.443	fit	10
3001	Day 10	91.4112	205.594	fit	10
3001	Day 10	91.5816	204.001	fit	10
3001	Day 10	92.736	193.488	fit	10
3001	Day 10	92.976	191.377	fit	10
3001	Day 10	94.0608	182.113	fit	10
3001	Day 10	94.3776	179.505	fit	10
3001	Day 10	95.3856	171.415	fit	10
3001	Day 10	95.784	168.331	fit	10
3001	Day 10	96	166.671	fit	10
3001	Day 10	96.7104	602.422	fit	10
3001	Day 10	97.1952	866.274	fit	10
3001	Day 10	98.0352	972.054	fit	10
3001	Day 10	98.6136	927.169	fit	10
3001	Day 10	99.36	824.393	fit	10
3001	Day 10	100.0392	725.366	fit	10
3001	Day 10	100.6848	640.687	fit	10
3001	Day 10	101.4696	555.954	fit	10
3001	Day 10	102.0096	508.758	fit	10
3001	Day 10	102.9048	447.554	fit	10
3001	Day 10	103.3344	424.332	fit	10
3001	Day 10	104.3472	381.084	fit	10
3001	Day 10	104.6592	370.347	fit	10
3001	Day 10	105.7968	338.241	fit	10
3001	Day 10	105.984	333.779	fit	10
3001	Day 10	107.2512	307.861	fit	10
3001	Day 10	107.3088	306.818	fit	10
3001	Day 10	108.6336	285.206	fit	10
3001	Day 10	108.7128	284.044	fit	10
3001	Day 10	109.9584	266.723	fit	10
3001	Day 10	110.1792	263.863	fit	10
3001	Day 10	111.2832	250.23	fit	10
3001	Day 10	111.6528	245.909	fit	10
3001	Day 10	112.608	235.143	fit	10
3001	Day 10	113.1312	229.5	fit	10
3001	Day 10	113.9328	221.151	fit	10
3001	Day 10	114.6168	214.298	fit	10
3001	Day 10	115.2576	208.08	fit	10
3001	Day 10	116.1072	200.122	fit	10
3001	Day 10	116.5824	195.824	fit	10
3001	Day 10	117.6072	186.864	fit	10
3001	Day 10	117.9072	184.31	fit	10
3001	Day 10	119.1096	174.448	fit	10
3001	Day 10	119.232	173.483	fit	10
3001	Day 10	120	167.502	fit	10
3001	Day 10	120.5568	467.207	fit	10
3001	Day 10	120.6216	528.039	fit	10
3001	Day 10	121.8816	973.587	fit	10
3001	Day 10	122.1384	969.049	fit	10
3001	Day 10	123.2064	847.788	fit	10
3001	Day 10	123.6624	780.376	fit	10
3001	Day 10	124.5312	660.326	fit	10
3001	Day 10	125.1912	584.294	fit	10
3001	Day 10	125.856	521.935	fit	10
3001	Day 10	126.7272	458.833	fit	10
3001	Day 10	127.1808	432.853	fit	10
3001	Day 10	128.2704	384.484	fit	10
3001	Day 10	128.5056	376.081	fit	10
3001	Day 10	129.8184	338.209	fit	10
3001	Day 10	129.8304	337.947	fit	10
3001	Day 10	131.1552	310.111	fit	10
3001	Day 10	131.376	306.125	fit	10
3001	Day 10	132.48	287.992	fit	10
3001	Day 10	132.9384	281.203	fit	10
3001	Day 10	133.8048	269.191	fit	10
3001	Day 10	134.5056	260.13	fit	10
3001	Day 10	135.1296	252.479	fit	10
3001	Day 10	136.0824	241.39	fit	10
3001	Day 10	136.4544	237.224	fit	10
3001	Day 10	137.664	224.284	fit	10
3001	Day 10	137.7792	223.092	fit	10
3001	Day 10	139.104	209.899	fit	10
3001	Day 10	139.2528	208.474	fit	10
3001	Day 10	140.4288	197.533	fit	10
3001	Day 10	140.8488	193.78	fit	10
3001	Day 10	141.7536	185.917	fit	10
3001	Day 10	142.4496	180.092	fit	10
3001	Day 10	143.0784	174.995	fit	10
3001	Day 10	144	167.78	fit	10
3001	Day 10	144.06	167.33	fit	10
3001	Day 10	144.4032	299.561	fit	10
3001	Day 10	145.6752	972.322	fit	10
3001	Day 10	145.728	976.464	fit	10
3001	Day 10	147.0528	878.163	fit	10
3001	Day 10	147.2976	842.212	fit	10
3001	Day 10	148.3776	686.175	fit	10
3001	Day 10	148.9272	618.562	fit	10
3001	Day 10	149.7024	539.782	fit	10
3001	Day 10	150.5616	473.353	fit	10
3001	Day 10	151.0272	444.884	fit	10
3001	Day 10	152.2056	390.072	fit	10
3001	Day 10	152.352	384.592	fit	10
3001	Day 10	153.6768	344.445	fit	10
3001	Day 10	153.8544	340.04	fit	10
3001	Day 10	155.0016	315.451	fit	10
3001	Day 10	155.5128	306.114	fit	10
3001	Day 10	156.3264	292.631	fit	10
3001	Day 10	157.176	279.978	fit	10
3001	Day 10	157.6512	273.368	fit	10
3001	Day 10	158.8464	257.913	fit	10
3001	Day 10	158.976	256.319	fit	10
3001	Day 10	160.3008	240.794	fit	10
3001	Day 10	160.524	238.299	fit	10
3001	Day 10	161.6256	226.432	fit	10
3001	Day 10	162.2088	220.421	fit	10
3001	Day 10	162.9504	213.033	fit	10
3001	Day 10	163.9008	203.944	fit	10
3001	Day 10	164.2752	200.478	fit	10
3001	Day 10	165.6	188.687	fit	10
3002	Day 10	0	244.544	fit	10
3002	Day 10	1.00080000000001	1168.12	fit	10
3002	Day 10	1.01039999999999	1174.6	fit	10
3002	Day 10	1.32479999999998	1326.01	fit	10
3002	Day 10	2.02320000000002	1382.52	fit	10
3002	Day 10	2.64960000000001	1282.52	fit	10
3002	Day 10	3	1205.86	fit	10
3002	Day 10	3.04079999999999	1196.46	fit	10
3002	Day 10	3.97439999999999	992.466	fit	10
3002	Day 10	4.00080000000001	987.348	fit	10
3002	Day 10	4.06319999999999	974.717	fit	10
3002	Day 10	5.09039999999999	803.319	fit	10
3002	Day 10	5.29920000000001	775.547	fit	10
3002	Day 10	6.12240000000001	685.639	fit	10
3002	Day 10	6.624	643.449	fit	10
3002	Day 10	7.15679999999999	606.729	fit	10
3002	Day 10	7.94880000000002	563.6	fit	10
3002	Day 10	7.99919999999999	561.181	fit	10
3002	Day 10	8.196	552.24	fit	10
3002	Day 10	9.23999999999999	512.213	fit	10
3002	Day 10	9.2736	511.116	fit	10
3002	Day 10	10.2888	480.559	fit	10
3002	Day 10	10.5984	472.291	fit	10
3002	Day 10	11.3424	453.804	fit	10
3002	Day 10	11.9232	440.441	fit	10
3002	Day 10	12	438.733	fit	10
3002	Day 10	12.3984	430.041	fit	10
3002	Day 10	13.248	412.49	fit	10
3002	Day 10	13.4616	408.249	fit	10
3002	Day 10	14.5272	387.888	fit	10
3002	Day 10	14.5728	387.049	fit	10
3002	Day 10	15.5976	368.664	fit	10
3002	Day 10	15.8976	363.481	fit	10
3002	Day 10	16.6728	350.416	fit	10
3002	Day 10	17.2224	341.47	fit	10
3002	Day 10	17.7528	333.048	fit	10
3002	Day 10	18	329.202	fit	10
3002	Day 10	18.5472	320.841	fit	10
3002	Day 10	18.8376	316.495	fit	10
3002	Day 10	19.872	301.478	fit	10
3002	Day 10	19.9272	300.711	fit	10
3002	Day 10	21.0192	285.658	fit	10
3002	Day 10	21.1968	283.291	fit	10
3002	Day 10	22.1184	271.302	fit	10
3002	Day 10	22.5216	266.204	fit	10
3002	Day 10	23.22	257.613	fit	10
3002	Day 10	23.8464	250.149	fit	10
3002	Day 10	24	248.352	fit	10
3002	Day 10	24.3264	299.418	fit	10
3002	Day 10	25.1712	1269.64	fit	10
3002	Day 10	25.44	1360.15	fit	10
3002	Day 10	26.496	1316.59	fit	10
3002	Day 10	26.556	1304.9	fit	10
3002	Day 10	27.6768	1057.43	fit	10
3002	Day 10	27.8208	1027.06	fit	10
3002	Day 10	28.8024	848.35	fit	10
3002	Day 10	29.1456	798.774	fit	10
3002	Day 10	29.9352	706.525	fit	10
3002	Day 10	30.4704	658.294	fit	10
3002	Day 10	31.0704	614.989	fit	10
3002	Day 10	31.7952	573.735	fit	10
3002	Day 10	32.2104	554.244	fit	10
3002	Day 10	33.12	518.8	fit	10
3002	Day 10	33.3552	510.882	fit	10
3002	Day 10	34.4448	478.681	fit	10
3002	Day 10	34.5048	477.073	fit	10
3002	Day 10	35.6592	448.601	fit	10
3002	Day 10	35.7696	446.086	fit	10
3002	Day 10	36.8184	423.299	fit	10
3002	Day 10	37.0944	417.644	fit	10
3002	Day 10	37.9848	400.076	fit	10
3002	Day 10	38.4192	391.829	fit	10
3002	Day 10	39.1536	378.386	fit	10
3002	Day 10	39.744	367.947	fit	10
3002	Day 10	40.3272	357.946	fit	10
3002	Day 10	41.0688	345.656	fit	10
3002	Day 10	41.5056	338.604	fit	10
3002	Day 10	42.3936	324.771	fit	10
3002	Day 10	42.6912	320.263	fit	10
3002	Day 10	43.7184	305.169	fit	10
3002	Day 10	43.8792	302.86	fit	10
3002	Day 10	45.0432	286.759	fit	10
3002	Day 10	45.0744	286.341	fit	10
3002	Day 10	46.2744	270.661	fit	10
3002	Day 10	46.368	269.463	fit	10
3002	Day 10	47.4768	255.781	fit	10
3002	Day 10	47.6928	253.212	fit	10
3002	Day 10	48	249.585	fit	10
3002	Day 10	48.6864	883.166	fit	10
3002	Day 10	49.0176	1184.71	fit	10
3002	Day 10	49.9008	1395.2	fit	10
3002	Day 10	50.3424	1345.29	fit	10
3002	Day 10	51.12	1182.77	fit	10
3002	Day 10	51.6672	1060.66	fit	10
3002	Day 10	52.3464	925.862	fit	10
3002	Day 10	52.992	821.225	fit	10
3002	Day 10	53.5752	745.929	fit	10
3002	Day 10	54.3168	672.006	fit	10
3002	Day 10	54.8112	633.425	fit	10
3002	Day 10	55.6416	582.496	fit	10
3002	Day 10	56.0496	562.284	fit	10
3002	Day 10	56.9664	525.022	fit	10
3002	Day 10	57.2952	513.631	fit	10
3002	Day 10	58.2912	483.615	fit	10
3002	Day 10	58.5456	476.722	fit	10
3002	Day 10	59.616	450.326	fit	10
3002	Day 10	59.8032	446.048	fit	10
3002	Day 10	60.9408	421.459	fit	10
3002	Day 10	61.0632	418.939	fit	10
3002	Day 10	62.2656	395.346	fit	10
3002	Day 10	62.3304	394.129	fit	10
3002	Day 10	63.5904	371.223	fit	10
3002	Day 10	63.6024	371.021	fit	10
3002	Day 10	64.8792	349.318	fit	10
3002	Day 10	64.9152	348.724	fit	10
3002	Day 10	66.1608	328.859	fit	10
3002	Day 10	66.24	327.649	fit	10
3002	Day 10	67.4496	309.544	fit	10
3002	Day 10	67.5648	307.872	fit	10
3002	Day 10	68.7432	291.299	fit	10
3002	Day 10	68.8896	289.298	fit	10
3002	Day 10	70.0416	274.063	fit	10
3002	Day 10	70.2144	271.849	fit	10
3002	Day 10	71.3448	257.783	fit	10
3002	Day 10	71.5392	255.453	fit	10
3002	Day 10	72	249.985	fit	10
3002	Day 10	72.6552	838.031	fit	10
3002	Day 10	72.864	1058.26	fit	10
3002	Day 10	73.9704	1378.97	fit	10
3002	Day 10	74.1888	1356.5	fit	10
3002	Day 10	75.2904	1134.23	fit	10
3002	Day 10	75.5136	1084.96	fit	10
3002	Day 10	76.6176	871.868	fit	10
3002	Day 10	76.8384	837.278	fit	10
3002	Day 10	77.9496	700.588	fit	10
3002	Day 10	78.1632	680.479	fit	10
3002	Day 10	79.2864	598.04	fit	10
3002	Day 10	79.488	586.585	fit	10
3002	Day 10	80.6304	533.852	fit	10
3002	Day 10	80.8128	526.937	fit	10
3002	Day 10	81.9792	489.029	fit	10
3002	Day 10	82.1376	484.528	fit	10
3002	Day 10	83.3328	453.827	fit	10
3002	Day 10	83.4624	450.796	fit	10
3002	Day 10	84.6936	423.678	fit	10
3002	Day 10	84.7872	421.736	fit	10
3002	Day 10	86.0592	396.53	fit	10
3002	Day 10	86.112	395.538	fit	10
3002	Day 10	87.432	371.472	fit	10
3002	Day 10	87.4368	371.375	fit	10
3002	Day 10	88.7616	348.855	fit	10
3002	Day 10	88.8096	348.082	fit	10
3002	Day 10	90.0864	327.768	fit	10
3002	Day 10	90.192	326.147	fit	10
3002	Day 10	91.4112	307.982	fit	10
3002	Day 10	91.5816	305.537	fit	10
3002	Day 10	92.736	289.401	fit	10
3002	Day 10	92.976	286.161	fit	10
3002	Day 10	94.0608	271.945	fit	10
3002	Day 10	94.3776	267.944	fit	10
3002	Day 10	95.3856	255.543	fit	10
3002	Day 10	95.784	250.819	fit	10
3002	Day 10	96	248.277	fit	10
3002	Day 10	96.7104	902.147	fit	10
3002	Day 10	97.1952	1269.31	fit	10
[truncated: 2,843 more rows]

## Sheet: S3C
ID	pkday	timedose	conc	type	dosekg
2001	Day 17	0	30.9353	fit	3
2001	Day 17	0.530399999999958	119.404	fit	3
2001	Day 17	0.576000000000022	134.433	fit	3
2001	Day 17	1.00079999999997	241.415	fit	3
2001	Day 17	1.06319999999999	252.73	fit	3
2001	Day 17	1.15199999999996	267.369	fit	3
2001	Day 17	1.59360000000004	315.883	fit	3
2001	Day 17	1.72799999999998	324.283	fit	3
2001	Day 17	2.12639999999999	337.023	fit	3
2001	Day 17	2.304	338.05	fit	3
2001	Day 17	2.66160000000002	334.064	fit	3
2001	Day 17	2.88000000000002	328.654	fit	3
2001	Day 17	3	324.991	fit	3
2001	Day 17	3.19439999999997	318.213	fit	3
2001	Day 17	3.45599999999996	307.99	fit	3
2001	Day 17	3.7296	296.322	fit	3
2001	Day 17	4.00079999999997	284.366	fit	3
2001	Day 17	4.03199999999998	282.933	fit	3
2001	Day 17	4.26480000000004	272.45	fit	3
2001	Day 17	4.608	257.288	fit	3
2001	Day 17	4.80239999999998	248.889	fit	3
2001	Day 17	5.18400000000003	233.012	fit	3
2001	Day 17	5.34	226.834	fit	3
2001	Day 17	5.75999999999996	210.983	fit	3
2001	Day 17	5.87760000000003	206.814	fit	3
2001	Day 17	6.33599999999998	191.466	fit	3
2001	Day 17	6.41519999999997	188.97	fit	3
2001	Day 17	6.91200000000001	174.402	fit	3
2001	Day 17	6.95519999999999	173.232	fit	3
2001	Day 17	7.48800000000003	159.572	fit	3
2001	Day 17	7.49520000000001	159.417	fit	3
2001	Day 17	7.99920000000003	148.042	fit	3
2001	Day 17	8.03520000000003	147.305	fit	3
2001	Day 17	8.06399999999996	146.7	fit	3
2001	Day 17	8.57519999999997	136.665	fit	3
2001	Day 17	8.63999999999999	135.5	fit	3
2001	Day 17	9.11759999999998	127.282	fit	3
2001	Day 17	9.21600000000001	125.709	fit	3
2001	Day 17	9.66	118.961	fit	3
2001	Day 17	9.79200000000003	117.092	fit	3
2001	Day 17	10.2048	111.535	fit	3
2001	Day 17	10.368	109.453	fit	3
2001	Day 17	10.7472	104.862	fit	3
2001	Day 17	10.944	102.626	fit	3
2001	Day 17	11.292	98.8241	fit	3
2001	Day 17	11.52	96.4752	fit	3
2001	Day 17	11.8392	93.3222	fit	3
2001	Day 17	12	91.7869	fit	3
2001	Day 17	12.096	90.8917	fit	3
2001	Day 17	12.384	88.2765	fit	3
2001	Day 17	12.672	85.7868	fit	3
2001	Day 17	12.9312	83.6215	fit	3
2001	Day 17	13.248	81.0896	fit	3
2001	Day 17	13.4784	79.3039	fit	3
2001	Day 17	13.824	76.743	fit	3
2001	Day 17	14.028	75.2803	fit	3
2001	Day 17	14.4	72.7012	fit	3
2001	Day 17	14.5776	71.5156	fit	3
2001	Day 17	14.976	68.9272	fit	3
2001	Day 17	15.1272	67.9808	fit	3
2001	Day 17	15.552	65.391	fit	3
2001	Day 17	15.6768	64.652	fit	3
2001	Day 17	16.128	62.0681	fit	3
2001	Day 17	16.2288	61.5098	fit	3
2001	Day 17	16.704	58.9382	fit	3
2001	Day 17	16.7808	58.5376	fit	3
2001	Day 17	17.28	55.9843	fit	3
2001	Day 17	17.3328	55.7217	fit	3
2001	Day 17	17.856	53.1923	fit	3
2001	Day 17	17.8872	53.0502	fit	3
2001	Day 17	18	52.5181	fit	3
2001	Day 17	18.432	50.55	fit	3
2001	Day 17	18.4392	50.513	fit	3
2001	Day 17	18.996	48.1014	fit	3
2001	Day 17	19.008	48.0467	fit	3
2001	Day 17	19.5504	45.8075	fit	3
2001	Day 17	19.584	45.6732	fit	3
2001	Day 17	20.1072	43.6244	fit	3
2001	Day 17	20.16	43.4214	fit	3
2001	Day 17	20.664	41.5459	fit	3
2001	Day 17	20.736	41.284	fit	3
2001	Day 17	21.2208	39.5663	fit	3
2001	Day 17	21.312	39.2542	fit	3
2001	Day 17	21.78	37.6805	fit	3
2001	Day 17	21.888	37.3261	fit	3
2001	Day 17	22.3392	35.8836	fit	3
2001	Day 17	22.464	35.4941	fit	3
2001	Day 17	22.8984	34.1714	fit	3
2001	Day 17	23.04	33.7531	fit	3
2001	Day 17	23.46	32.5395	fit	3
2001	Day 17	23.616	32.0982	fit	3
2001	Day 17	24	31.0406	fit	3
2001	Day 17	24.0216	30.9842	fit	3
2001	Day 17	24.192	30.5251	fit	3
2001	Day 17	24.5832	29.5018	fit	3
2001	Day 17	24.768	29.0294	fit	3
2001	Day 17	25.1448	28.0889	fit	3
2001	Day 17	25.344	27.6074	fit	3
2001	Day 17	25.7088	26.7423	fit	3
2001	Day 17	25.92	26.2553	fit	3
2001	Day 17	26.2728	25.4587	fit	3
2001	Day 17	26.496	24.9696	fit	3
2001	Day 17	26.8392	24.2354	fit	3
2001	Day 17	27.072	23.747	fit	3
2001	Day 17	27.4032	23.0694	fit	3
2001	Day 17	27.648	22.5844	fit	3
2001	Day 17	27.9696	21.9583	fit	3
2001	Day 17	28.224	21.4788	fit	3
2001	Day 17	28.5384	20.8993	fit	3
2001	Day 17	28.8	20.4273	fit	3
2001	Day 17	29.1048	19.8902	fit	3
2001	Day 17	29.376	19.4274	fit	3
2001	Day 17	29.6736	18.9287	fit	3
2001	Day 17	29.952	18.4764	fit	3
2001	Day 17	30.2448	18.0125	fit	3
2001	Day 17	30.528	17.572	fit	3
2001	Day 17	30.8136	17.1395	fit	3
2001	Day 17	31.104	16.7119	fit	3
2001	Day 17	31.3848	16.3079	fit	3
2001	Day 17	31.68	15.8939	fit	3
2001	Day 17	31.956	15.5155	fit	3
2001	Day 17	32.256	15.116	fit	3
2001	Day 17	32.5296	14.7608	fit	3
2001	Day 17	32.832	14.3761	fit	3
2001	Day 17	33.1032	14.0418	fit	3
2001	Day 17	33.408	13.6725	fit	3
2001	Day 17	33.6768	13.357	fit	3
2001	Day 17	33.984	13.0033	fit	3
2001	Day 17	34.2504	12.7048	fit	3
2001	Day 17	34.56	12.3668	fit	3
2001	Day 17	34.8264	12.0836	fit	3
2001	Day 17	35.136	11.7615	fit	3
2001	Day 17	35.4024	11.4921	fit	3
2001	Day 17	35.712	11.1859	fit	3
2001	Day 17	35.9784	10.9288	fit	3
2001	Day 17	36.288	10.6384	fit	3
2001	Day 17	36.5568	10.3924	fit	3
2001	Day 17	36.864	10.1177	fit	3
2001	Day 17	37.1352	9.88174	fit	3
2001	Day 17	37.44	9.62251	fit	3
2001	Day 17	37.7136	9.39553	fit	3
2001	Day 17	38.016	9.15155	fit	3
2001	Day 17	38.2944	8.93267	fit	3
2001	Day 17	38.592	8.70363	fit	3
2001	Day 17	38.8752	8.49204	fit	3
2001	Day 17	39.168	8.27765	fit	3
2001	Day 17	39.456	8.07262	fit	3
2001	Day 17	39.744	7.87251	fit	3
2001	Day 17	40.0392	7.67341	fit	3
2001	Day 17	40.32	7.48719	fit	3
2001	Day 17	40.62	7.29346	fit	3
2001	Day 17	40.896	7.12074	fit	3
2001	Day 17	41.2056	6.93187	fit	3
2001	Day 17	41.472	6.77223	fit	3
2001	Day 17	41.7888	6.58777	fit	3
2001	Day 17	42.048	6.44077	fit	3
2001	Day 17	42.3744	6.26033	fit	3
2001	Day 17	42.624	6.12553	fit	3
2001	Day 17	42.96	5.94877	fit	3
2001	Day 17	43.2	5.82573	fit	3
2001	Day 17	43.5456	5.65235	fit	3
2001	Day 17	43.776	5.54059	fit	3
2001	Day 17	44.1336	5.37034	fit	3
2001	Day 17	44.352	5.26942	fit	3
2001	Day 17	44.7216	5.10205	fit	3
2001	Day 17	44.928	5.01151	fit	3
2001	Day 17	45.312	4.84685	fit	3
2001	Day 17	45.504	4.76623	fit	3
2001	Day 17	45.9024	4.60411	fit	3
2001	Day 17	46.08	4.53295	fit	3
2001	Day 17	46.4928	4.37323	fit	3
2001	Day 17	46.656	4.31109	fit	3
2001	Day 17	47.0832	4.15365	fit	3
2001	Day 17	47.232	4.10009	fit	3
2001	Day 17	47.676	3.94483	fit	3
2001	Day 17	47.808	3.89942	fit	3
2001	Day 17	48	3.83473	fit	3
2001	Day 17	48.2688	3.74626	fit	3
2001	Day 17	48.384	3.70856	fit	3
2001	Day 17	48.8616	3.55744	fit	3
2001	Day 17	48.96	3.52705	fit	3
2001	Day 17	49.4568	3.37791	fit	3
2001	Day 17	49.536	3.35443	fit	3
2001	Day 17	50.052	3.20723	fit	3
2001	Day 17	50.112	3.19025	fit	3
2001	Day 17	50.6472	3.04497	fit	3
2001	Day 17	50.688	3.0341	fit	3
2001	Day 17	51.2448	2.89072	fit	3
2001	Day 17	51.264	2.8856	fit	3
2001	Day 17	51.84	2.74437	fit	3
2001	Day 17	51.84	2.7441	fit	3
2001	Day 17	52.416	2.61005	fit	3
2001	Day 17	52.44	2.60474	fit	3
2001	Day 17	52.992	2.48231	fit	3
2001	Day 17	53.0376	2.47228	fit	3
2001	Day 17	53.568	2.36081	fit	3
2001	Day 17	53.6376	2.34641	fit	3
2001	Day 17	54.144	2.24527	fit	3
2001	Day 17	54.24	2.22679	fit	3
2001	Day 17	54.72	2.13537	fit	3
2001	Day 17	54.84	2.11313	fit	3
2001	Day 17	55.296	2.03086	fit	3
2001	Day 17	55.4424	2.00513	fit	3
2001	Day 17	55.872	1.93146	fit	3
2001	Day 17	56.0448	1.90252	fit	3
2001	Day 17	56.448	1.83693	fit	3
2001	Day 17	56.6496	1.80504	fit	3
2001	Day 17	57.024	1.74702	fit	3
2001	Day 17	57.2544	1.71244	fit	3
2001	Day 17	57.6	1.66152	fit	3
2001	Day 17	57.8592	1.62447	fit	3
2001	Day 17	58.176	1.5802	fit	3
2001	Day 17	58.464	1.54092	fit	3
2001	Day 17	58.752	1.50286	fit	3
2001	Day 17	59.0712	1.46157	fit	3
2001	Day 17	59.328	1.4293	fit	3
2001	Day 17	59.6784	1.3862	fit	3
2001	Day 17	59.904	1.35935	fit	3
2001	Day 17	60.288	1.31464	fit	3
2001	Day 17	60.48	1.29281	fit	3
2001	Day 17	60.8976	1.24668	fit	3
2001	Day 17	61.056	1.22954	fit	3
2001	Day 17	61.5072	1.18215	fit	3
2001	Day 17	61.632	1.16936	fit	3
2001	Day 17	62.1168	1.12088	fit	3
2001	Day 17	62.208	1.11213	fit	3
2001	Day 17	62.7288	1.06272	fit	3
2001	Day 17	62.784	1.0577	fit	3
2001	Day 17	63.3432	1.00751	fit	3
2001	Day 17	63.36	1.00593	fit	3
2001	Day 17	63.936	0.956694	fit	3
2001	Day 17	63.9552	0.955093	fit	3
2001	Day 17	64.512	0.90987	fit	3
2001	Day 17	64.5696	0.905343	fit	3
2001	Day 17	65.088	0.865338	fit	3
2001	Day 17	65.184	0.858126	fit	3
2001	Day 17	65.664	0.822985	fit	3
2001	Day 17	65.8008	0.813315	fit	3
2001	Day 17	66.24	0.782705	fit	3
2001	Day 17	66.4152	0.770789	fit	3
2001	Day 17	66.816	0.744396	fit	3
2001	Day 17	67.0344	0.730437	fit	3
2001	Day 17	67.392	0.707963	fit	3
2001	Day 17	67.6512	0.692148	fit	3
2001	Day 17	67.968	0.673312	fit	3
2001	Day 17	68.2704	0.65582	fit	3
2001	Day 17	68.544	0.640358	fit	3
2001	Day 17	68.8896	0.621356	fit	3
2001	Day 17	69.12	0.609016	fit	3
2001	Day 17	69.5112	0.588661	fit	3
2001	Day 17	69.696	0.579209	fit	3
2001	Day 17	70.1304	0.557648	fit	3
2001	Day 17	70.272	0.55086	fit	3
2001	Day 17	70.7544	0.528231	fit	3
2001	Day 17	70.848	0.523899	fit	3
2001	Day 17	71.376	0.500331	fit	3
2001	Day 17	71.424	0.498257	fit	3
2001	Day 17	72	0.473871	fit	3
2002	Day 17	0	32.2076	fit	3
2002	Day 17	0.530399999999958	122.212	fit	3
2002	Day 17	0.576000000000022	137.321	fit	3
2002	Day 17	1.00079999999997	242.64	fit	3
2002	Day 17	1.06319999999999	253.463	fit	3
2002	Day 17	1.15199999999996	267.333	fit	3
2002	Day 17	1.59360000000004	311.542	fit	3
2002	Day 17	1.72799999999998	318.641	fit	3
2002	Day 17	2.12639999999999	327.894	fit	3
2002	Day 17	2.304	327.65	fit	3
2002	Day 17	2.66160000000002	321.685	fit	3
2002	Day 17	2.88000000000002	315.457	fit	3
2002	Day 17	3	311.469	fit	3
2002	Day 17	3.19439999999997	304.339	fit	3
2002	Day 17	3.45599999999996	293.96	fit	3
2002	Day 17	3.7296	282.468	fit	3
2002	Day 17	4.00079999999997	270.97	fit	3
2002	Day 17	4.03199999999998	269.608	fit	3
2002	Day 17	4.26480000000004	259.731	fit	3
2002	Day 17	4.608	245.686	fit	3
2002	Day 17	4.80239999999998	238.014	fit	3
2002	Day 17	5.18400000000003	223.687	fit	3
2002	Day 17	5.34	218.169	fit	3
2002	Day 17	5.75999999999996	204.131	fit	3
2002	Day 17	5.87760000000003	200.464	fit	3
2002	Day 17	6.33599999999998	187.034	fit	3
2002	Day 17	6.41519999999997	184.858	fit	3
2002	Day 17	6.91200000000001	172.182	fit	3
2002	Day 17	6.95519999999999	171.165	fit	3
2002	Day 17	7.48800000000003	159.275	fit	3
2002	Day 17	7.49520000000001	159.14	fit	3
2002	Day 17	7.99920000000003	149.185	fit	3
2002	Day 17	8.03520000000003	148.537	fit	3
2002	Day 17	8.06399999999996	148.005	fit	3
2002	Day 17	8.57519999999997	139.126	fit	3
2002	Day 17	8.63999999999999	138.088	fit	3
2002	Day 17	9.11759999999998	130.708	fit	3
2002	Day 17	9.21600000000001	129.283	fit	3
2002	Day 17	9.66	123.116	fit	3
2002	Day 17	9.79200000000003	121.391	fit	3
2002	Day 17	10.2048	116.212	fit	3
2002	Day 17	10.368	114.252	fit	3
2002	Day 17	10.7472	109.887	fit	3
2002	Day 17	10.944	107.738	fit	3
2002	Day 17	11.292	104.05	fit	3
2002	Day 17	11.52	101.748	fit	3
2002	Day 17	11.8392	98.6313	fit	3
2002	Day 17	12	97.1017	fit	3
2002	Day 17	12.096	96.2062	fit	3
2002	Day 17	12.384	93.5753	fit	3
2002	Day 17	12.672	91.0498	fit	3
2002	Day 17	12.9312	88.8371	fit	3
2002	Day 17	13.248	86.2311	fit	3
2002	Day 17	13.4784	84.3812	fit	3
2002	Day 17	13.824	81.7118	fit	3
2002	Day 17	14.028	80.1789	fit	3
2002	Day 17	14.4	77.4616	fit	3
2002	Day 17	14.5776	76.2069	fit	3
2002	Day 17	14.976	73.4556	fit	3
2002	Day 17	15.1272	72.4459	fit	3
2002	Day 17	15.552	69.6734	fit	3
2002	Day 17	15.6768	68.8799	fit	3
2002	Day 17	16.128	66.0977	fit	3
2002	Day 17	16.2288	65.4952	fit	3
2002	Day 17	16.704	62.7141	fit	3
2002	Day 17	16.7808	62.2801	fit	3
2002	Day 17	17.28	59.5096	fit	3
2002	Day 17	17.3328	59.2242	fit	3
2002	Day 17	17.856	56.4731	fit	3
2002	Day 17	17.8872	56.3184	fit	3
2002	Day 17	18	55.7391	fit	3
2002	Day 17	18.432	53.5946	fit	3
2002	Day 17	18.4392	53.5544	fit	3
2002	Day 17	18.996	50.9247	fit	3
2002	Day 17	19.008	50.865	fit	3
2002	Day 17	19.5504	48.4223	fit	3
2002	Day 17	19.584	48.2758	fit	3
2002	Day 17	20.1072	46.0409	fit	3
2002	Day 17	20.16	45.8196	fit	3
2002	Day 17	20.664	43.7745	fit	3
2002	Day 17	20.736	43.489	fit	3
2002	Day 17	21.2208	41.6174	fit	3
2002	Day 17	21.312	41.2775	fit	3
2002	Day 17	21.78	39.5643	fit	3
2002	Day 17	21.888	39.1788	fit	3
2002	Day 17	22.3392	37.6104	fit	3
2002	Day 17	22.464	37.1871	fit	3
2002	Day 17	22.8984	35.7507	fit	3
2002	Day 17	23.04	35.2968	fit	3
2002	Day 17	23.46	33.9809	fit	3
2002	Day 17	23.616	33.5028	fit	3
2002	Day 17	24	32.3577	fit	3
2002	Day 17	24.0216	32.2967	fit	3
2002	Day 17	24.192	31.8	fit	3
2002	Day 17	24.5832	30.694	fit	3
2002	Day 17	24.768	30.1838	fit	3
2002	Day 17	25.1448	29.1689	fit	3
2002	Day 17	25.344	28.6498	fit	3
2002	Day 17	25.7088	27.7178	fit	3
2002	Day 17	25.92	27.1938	fit	3
2002	Day 17	26.2728	26.3372	fit	3
2002	Day 17	26.496	25.8118	fit	3
2002	Day 17	26.8392	25.0237	fit	3
2002	Day 17	27.072	24.5	fit	3
2002	Day 17	27.4032	23.7741	fit	3
2002	Day 17	27.648	23.255	fit	3
2002	Day 17	27.9696	22.5854	fit	3
2002	Day 17	28.224	22.0732	fit	3
2002	Day 17	28.5384	21.4547	fit	3
2002	Day 17	28.8	20.9514	fit	3
2002	Day 17	29.1048	20.3793	fit	3
2002	Day 17	29.376	19.8867	fit	3
2002	Day 17	29.6736	19.3565	fit	3
2002	Day 17	29.952	18.8761	fit	3
2002	Day 17	30.2448	18.3838	fit	3
2002	Day 17	30.528	17.9168	fit	3
2002	Day 17	30.8136	17.4588	fit	3
2002	Day 17	31.104	17.0063	fit	3
2002	Day 17	31.3848	16.5792	fit	3
2002	Day 17	31.68	16.1421	fit	3
2002	Day 17	31.956	15.7429	fit	3
2002	Day 17	32.256	15.3218	fit	3
2002	Day 17	32.5296	14.9478	fit	3
2002	Day 17	32.832	14.5432	fit	3
2002	Day 17	33.1032	14.1919	fit	3
2002	Day 17	33.408	13.8041	fit	3
2002	Day 17	33.6768	13.4733	fit	3
2002	Day 17	33.984	13.1026	fit	3
2002	Day 17	34.2504	12.7902	fit	3
2002	Day 17	34.56	12.4368	fit	3
2002	Day 17	34.8264	12.1409	fit	3
2002	Day 17	35.136	11.8048	fit	3
2002	Day 17	35.4024	11.5238	fit	3
2002	Day 17	35.712	11.2049	fit	3
2002	Day 17	35.9784	10.9373	fit	3
2002	Day 17	36.288	10.6354	fit	3
2002	Day 17	36.5568	10.38	fit	3
2002	Day 17	36.864	10.095	fit	3
2002	Day 17	37.1352	9.85039	fit	3
2002	Day 17	37.44	9.58196	fit	3
2002	Day 17	37.7136	9.34717	fit	3
2002	Day 17	38.016	9.09503	fit	3
2002	Day 17	38.2944	8.86905	fit	3
2002	Day 17	38.592	8.63283	fit	3
2002	Day 17	38.8752	8.41482	fit	3
2002	Day 17	39.168	8.19413	fit	3
2002	Day 17	39.456	7.9833	fit	3
2002	Day 17	39.744	7.77772	fit	3
2002	Day 17	40.0392	7.57339	fit	3
2002	Day 17	40.32	7.38247	fit	3
2002	Day 17	40.62	7.18404	fit	3
2002	Day 17	40.896	7.00731	fit	3
2002	Day 17	41.2056	6.81424	fit	3
2002	Day 17	41.472	6.65121	fit	3
2002	Day 17	41.7888	6.46302	fit	3
2002	Day 17	42.048	6.31321	fit	3
2002	Day 17	42.3744	6.12949	fit	3
2002	Day 17	42.624	5.99238	fit	3
2002	Day 17	42.96	5.81277	fit	3
2002	Day 17	43.2	5.68786	fit	3
2002	Day 17	43.5456	5.51203	fit	3
2002	Day 17	43.776	5.39881	fit	3
2002	Day 17	44.1336	5.2265	fit	3
2002	Day 17	44.352	5.12445	fit	3
2002	Day 17	44.7216	4.95541	fit	3
2002	Day 17	44.928	4.86404	fit	3
2002	Day 17	45.312	4.69805	fit	3
2002	Day 17	45.504	4.61686	fit	3
2002	Day 17	45.9024	4.45376	fit	3
2002	Day 17	46.08	4.38224	fit	3
2002	Day 17	46.4928	4.22187	fit	3
2002	Day 17	46.656	4.15954	fit	3
2002	Day 17	47.0832	4.00178	fit	3
2002	Day 17	47.232	3.94816	fit	3
2002	Day 17	47.676	3.79289	fit	3
2002	Day 17	47.808	3.74752	fit	3
2002	Day 17	48	3.68293	fit	3
2002	Day 17	48.2688	3.59466	fit	3
2002	Day 17	48.384	3.55708	fit	3
2002	Day 17	48.8616	3.40655	fit	3
2002	Day 17	48.96	3.37632	fit	3
2002	Day 17	49.4568	3.22806	fit	3
2002	Day 17	49.536	3.20474	fit	3
2002	Day 17	50.052	3.05871	fit	3
2002	Day 17	50.112	3.04188	fit	3
2002	Day 17	50.6472	2.89804	fit	3
2002	Day 17	50.688	2.8873	fit	3
2002	Day 17	51.2448	2.74562	fit	3
2002	Day 17	51.264	2.74057	fit	3
2002	Day 17	51.84	2.6013	fit	3
2002	Day 17	51.84	2.60103	fit	3
2002	Day 17	52.416	2.46911	fit	3
2002	Day 17	52.44	2.46388	fit	3
2002	Day 17	52.992	2.34363	fit	3
2002	Day 17	53.0376	2.3338	fit	3
2002	Day 17	53.568	2.22453	fit	3
2002	Day 17	53.6376	2.21043	fit	3
2002	Day 17	54.144	2.11148	fit	3
2002	Day 17	54.24	2.09343	fit	3
2002	Day 17	54.72	2.00418	fit	3
2002	Day 17	54.84	1.98249	fit	3
2002	Day 17	55.296	1.90233	fit	3
2002	Day 17	55.4424	1.87729	fit	3
2002	Day 17	55.872	1.80566	fit	3
2002	Day 17	56.0448	1.77755	fit	3
2002	Day 17	56.448	1.7139	fit	3
2002	Day 17	56.6496	1.68299	fit	3
2002	Day 17	57.024	1.6268	fit	3
2002	Day 17	57.2544	1.59334	fit	3
2002	Day 17	57.6	1.54413	fit	3
2002	Day 17	57.8592	1.50837	fit	3
2002	Day 17	58.176	1.46566	fit	3
2002	Day 17	58.464	1.42782	fit	3
2002	Day 17	58.752	1.39118	fit	3
2002	Day 17	59.0712	1.35148	fit	3
2002	Day 17	59.328	1.32048	fit	3
2002	Day 17	59.6784	1.27913	fit	3
2002	Day 17	59.904	1.25338	fit	3
2002	Day 17	60.288	1.21056	fit	3
2002	Day 17	60.48	1.18968	fit	3
2002	Day 17	60.8976	1.14559	fit	3
2002	Day 17	61.056	1.12923	fit	3
2002	Day 17	61.5072	1.08403	fit	3
2002	Day 17	61.632	1.07184	fit	3
2002	Day 17	62.1168	1.0257	fit	3
2002	Day 17	62.208	1.01737	fit	3
2002	Day 17	62.7288	0.97044	fit	3
2002	Day 17	62.784	0.965672	fit	3
2002	Day 17	63.3432	0.918092	fit	3
2002	Day 17	63.36	0.916598	fit	3
2002	Day 17	63.936	0.870018	fit	3
2002	Day 17	63.9552	0.868504	fit	3
2002	Day 17	64.512	0.825805	fit	3
2002	Day 17	64.5696	0.821536	fit	3
2002	Day 17	65.088	0.783839	fit	3
2002	Day 17	65.184	0.777052	fit	3
2002	Day 17	65.664	0.744006	fit	3
2002	Day 17	65.8008	0.734923	fit	3
2002	Day 17	66.24	0.706197	fit	3
2002	Day 17	66.4152	0.695027	fit	3
2002	Day 17	66.816	0.67031	fit	3
2002	Day 17	67.0344	0.65725	fit	3
2002	Day 17	67.392	0.636246	fit	3
2002	Day 17	67.6512	0.621481	fit	3
2002	Day 17	67.968	0.603913	fit	3
2002	Day 17	68.2704	0.587616	fit	3
2002	Day 17	68.544	0.573223	fit	3
2002	Day 17	68.8896	0.555555	fit	3
2002	Day 17	69.12	0.544093	fit	3
2002	Day 17	69.5112	0.525206	fit	3
2002	Day 17	69.696	0.516443	fit	3
2002	Day 17	70.1304	0.496478	fit	3
2002	Day 17	70.272	0.490199	fit	3
2002	Day 17	70.7544	0.469287	fit	3
2002	Day 17	70.848	0.465288	fit	3
2002	Day 17	71.376	0.443553	fit	3
2002	Day 17	71.424	0.441643	fit	3
2002	Day 17	72	0.419199	fit	3
2003	Day 17	0	38.6892	fit	3
2003	Day 17	0.530399999999958	159.515	fit	3
2003	Day 17	0.576000000000022	179.572	fit	3
2003	Day 17	1.00079999999997	316.815	fit	3
2003	Day 17	1.06319999999999	330.529	fit	3
2003	Day 17	1.15199999999996	347.918	fit	3
2003	Day 17	1.59360000000004	400.744	fit	3
2003	Day 17	1.72799999999998	408.295	fit	3
2003	Day 17	2.12639999999999	415.132	fit	3
2003	Day 17	2.304	412.569	fit	3
2003	Day 17	2.66160000000002	400.588	fit	3
2003	Day 17	2.88000000000002	390.168	fit	3
2003	Day 17	3	383.809	fit	3
2003	Day 17	3.19439999999997	372.784	fit	3
2003	Day 17	3.45599999999996	357.246	fit	3
2003	Day 17	3.7296	340.521	fit	3
2003	Day 17	4.00079999999997	324.161	fit	3
2003	Day 17	4.03199999999998	322.244	fit	3
2003	Day 17	4.26480000000004	308.467	fit	3
2003	Day 17	4.608	289.221	fit	3
2003	Day 17	4.80239999999998	278.867	fit	3
2003	Day 17	5.18400000000003	259.826	fit	3
2003	Day 17	5.34	252.592	fit	3
2003	Day 17	5.75999999999996	234.447	fit	3
2003	Day 17	5.87760000000003	229.768	fit	3
2003	Day 17	6.33599999999998	212.859	fit	3
2003	Day 17	6.41519999999997	210.154	fit	3
2003	Day 17	6.91200000000001	194.588	fit	3
2003	Day 17	6.95519999999999	193.353	fit	3
2003	Day 17	7.48800000000003	179.093	fit	3
2003	Day 17	7.49520000000001	178.933	fit	3
2003	Day 17	7.99920000000003	167.238	fit	3
2003	Day 17	8.03520000000003	166.485	fit	3
2003	Day 17	8.06399999999996	165.866	fit	3
2003	Day 17	8.57519999999997	155.646	fit	3
2003	Day 17	8.63999999999999	154.462	fit	3
2003	Day 17	9.11759999999998	146.114	fit	3
2003	Day 17	9.21600000000001	144.515	fit	3
2003	Day 17	9.66	137.64	fit	3
2003	Day 17	9.79200000000003	135.73	fit	3
2003	Day 17	10.2048	130.026	fit	3
2003	Day 17	10.368	127.877	fit	3
2003	Day 17	10.7472	123.113	fit	3
2003	Day 17	10.944	120.777	fit	3
2003	Day 17	11.292	116.779	fit	3
2003	Day 17	11.52	114.292	fit	3
2003	Day 17	11.8392	110.929	fit	3
2003	Day 17	12	109.281	fit	3
2003	Day 17	12.096	108.317	fit	3
2003	Day 17	12.384	105.488	fit	3
2003	Day 17	12.672	102.774	fit	3
2003	Day 17	12.9312	100.397	fit	3
2003	Day 17	13.248	97.5995	fit	3
2003	Day 17	13.4784	95.6136	fit	3
2003	Day 17	13.824	92.7474	fit	3
2003	Day 17	14.028	91.1009	fit	3
2003	Day 17	14.4	88.1807	fit	3
2003	Day 17	14.5776	86.8314	fit	3
2003	Day 17	14.976	83.8703	fit	3
2003	Day 17	15.1272	82.7826	fit	3
2003	Day 17	15.552	79.793	fit	3
2003	Day 17	15.6768	78.9364	fit	3
2003	Day 17	16.128	75.9297	fit	3
2003	Day 17	16.2288	75.2778	fit	3
2003	Day 17	16.704	72.2647	fit	3
2003	Day 17	16.7808	71.794	fit	3
2003	Day 17	17.28	68.7845	fit	3
2003	Day 17	17.3328	68.4741	fit	3
2003	Day 17	17.856	65.4775	fit	3
2003	Day 17	17.8872	65.3087	fit	3
2003	Day 17	18	64.6766	fit	3
2003	Day 17	18.432	62.3334	fit	3
2003	Day 17	18.4392	62.2893	fit	3
2003	Day 17	18.996	59.4084	fit	3
2003	Day 17	19.008	59.3429	fit	3
2003	Day 17	19.5504	56.659	fit	3
2003	Day 17	19.584	56.4979	fit	3
2003	Day 17	20.1072	54.0349	fit	3
2003	Day 17	20.16	53.7905	fit	3
2003	Day 17	20.664	51.5299	fit	3
2003	Day 17	20.736	51.2139	fit	3
2003	Day 17	21.2208	49.1387	fit	3
2003	Day 17	21.312	48.7613	fit	3
2003	Day 17	21.78	46.8561	fit	3
2003	Day 17	21.888	46.4266	fit	3
2003	Day 17	22.3392	44.677	fit	3
2003	Day 17	22.464	44.2041	fit	3
2003	Day 17	22.8984	42.5968	fit	3
2003	Day 17	23.04	42.0881	fit	3
2003	Day 17	23.46	40.6111	fit	3
2003	Day 17	23.616	40.0736	fit	3
2003	Day 17	24	38.7845	fit	3
2003	Day 17	24.0216	38.7157	fit	3
2003	Day 17	24.192	38.1556	fit	3
2003	Day 17	24.5832	36.9066	fit	3
2003	Day 17	24.768	36.3295	fit	3
2003	Day 17	25.1448	35.1798	fit	3
2003	Day 17	25.344	34.5908	fit	3
2003	Day 17	25.7088	33.5318	fit	3
2003	Day 17	25.92	32.9354	fit	3
2003	Day 17	26.2728	31.959	fit	3
2003	Day 17	26.496	31.3592	fit	3
2003	Day 17	26.8392	30.4581	fit	3
2003	Day 17	27.072	29.8585	fit	3
2003	Day 17	27.4032	29.0259	fit	3
2003	Day 17	27.648	28.4296	fit	3
2003	Day 17	27.9696	27.6593	fit	3
2003	Day 17	28.224	27.0691	fit	3
2003	Day 17	28.5384	26.3554	fit	3
2003	Day 17	28.8	25.7737	fit	3
2003	Day 17	29.1048	25.1114	fit	3
2003	Day 17	29.376	24.5403	fit	3
2003	Day 17	29.6736	23.9246	fit	3
2003	Day 17	29.952	23.3659	fit	3
2003	Day 17	30.2448	22.7925	fit	3
2003	Day 17	30.528	22.2477	fit	3
2003	Day 17	30.8136	21.7126	fit	3
2003	Day 17	31.104	21.1831	fit	3
2003	Day 17	31.3848	20.6825	fit	3
2003	Day 17	31.68	20.1694	fit	3
2003	Day 17	31.956	19.7001	fit	3
2003	Day 17	32.256	19.2042	fit	3
2003	Day 17	32.5296	18.7631	fit	3
2003	Day 17	32.832	18.2852	fit	3
2003	Day 17	33.1032	17.8696	fit	3
2003	Day 17	33.408	17.4101	fit	3
2003	Day 17	33.6768	17.0175	fit	3
2003	Day 17	33.984	16.577	fit	3
2003	Day 17	34.2504	16.205	fit	3
2003	Day 17	34.56	15.7837	fit	3
2003	Day 17	34.8264	15.4304	fit	3
2003	Day 17	35.136	15.0284	fit	3
2003	Day 17	35.4024	14.6918	fit	3
2003	Day 17	35.712	14.3092	fit	3
2003	Day 17	35.9784	13.9877	fit	3
2003	Day 17	36.288	13.6244	fit	3
2003	Day 17	36.5568	13.3165	fit	3
2003	Day 17	36.864	12.9724	fit	3
2003	Day 17	37.1352	12.6767	fit	3
2003	Day 17	37.44	12.3516	fit	3
2003	Day 17	37.7136	12.0669	fit	3
2003	Day 17	38.016	11.7606	fit	3
2003	Day 17	38.2944	11.4856	fit	3
2003	Day 17	38.592	11.1978	fit	3
2003	Day 17	38.8752	10.9317	fit	3
2003	Day 17	39.168	10.6619	fit	3
2003	Day 17	39.456	10.4038	fit	3
2003	Day 17	39.744	10.1517	fit	3
2003	Day 17	40.0392	9.90072	fit	3
2003	Day 17	40.32	9.66587	fit	3
2003	Day 17	40.62	9.42139	fit	3
2003	Day 17	40.896	9.20331	fit	3
2003	Day 17	41.2056	8.96469	fit	3
2003	Day 17	41.472	8.76289	fit	3
2003	Day 17	41.7888	8.52958	fit	3
2003	Day 17	42.048	8.34354	fit	3
2003	Day 17	42.3744	8.11506	fit	3
2003	Day 17	42.624	7.94427	fit	3
2003	Day 17	42.96	7.72018	fit	3
2003	Day 17	43.2	7.5641	fit	3
2003	Day 17	43.5456	7.34404	fit	3
2003	Day 17	43.776	7.20212	fit	3
2003	Day 17	44.1336	6.98578	fit	3
2003	Day 17	44.352	6.85747	fit	3
2003	Day 17	44.7216	6.64456	fit	3
2003	Day 17	44.928	6.5293	fit	3
2003	Day 17	45.312	6.31959	fit	3
2003	Day 17	45.504	6.21685	fit	3
2003	Day 17	45.9024	6.01013	fit	3
2003	Day 17	46.08	5.91934	fit	3
2003	Day 17	46.4928	5.71544	fit	3
2003	Day 17	46.656	5.63607	fit	3
2003	Day 17	47.0832	5.43485	fit	3
2003	Day 17	47.232	5.36636	fit	3
2003	Day 17	47.676	5.1677	fit	3
2003	Day 17	47.808	5.10956	fit	3
2003	Day 17	48	5.02671	fit	3
2003	Day 17	48.2688	4.91335	fit	3
2003	Day 17	48.384	4.86504	fit	3
2003	Day 17	48.8616	4.67122	fit	3
2003	Day 17	48.96	4.63222	fit	3
2003	Day 17	49.4568	4.44073	fit	3
2003	Day 17	49.536	4.41055	fit	3
2003	Day 17	50.052	4.22133	fit	3
2003	Day 17	50.112	4.19949	fit	3
2003	Day 17	50.6472	4.01251	fit	3
2003	Day 17	50.688	3.99852	fit	3
2003	Day 17	51.2448	3.81377	fit	3
2003	Day 17	51.264	3.80717	fit	3
2003	Day 17	51.84	3.62498	fit	3
2003	Day 17	51.84	3.62463	fit	3
2003	Day 17	52.416	3.45151	fit	3
2003	Day 17	52.44	3.44464	fit	3
2003	Day 17	52.992	3.28634	fit	3
2003	Day 17	53.0376	3.27337	fit	3
2003	Day 17	53.568	3.12907	fit	3
2003	Day 17	53.6376	3.11042	fit	3
2003	Day 17	54.144	2.97933	fit	3
2003	Day 17	54.24	2.95537	fit	3
2003	Day 17	54.72	2.83676	fit	3
2003	Day 17	54.84	2.80787	fit	3
2003	Day 17	55.296	2.701	fit	3
2003	Day 17	55.4424	2.66756	fit	3
2003	Day 17	55.872	2.57175	fit	3
2003	Day 17	56.0448	2.53409	fit	3
2003	Day 17	56.448	2.44868	fit	3
2003	Day 17	56.6496	2.40713	fit	3
2003	Day 17	57.024	2.3315	fit	3
2003	Day 17	57.2544	2.28638	fit	3
2003	Day 17	57.6	2.21993	fit	3
2003	Day 17	57.8592	2.17155	fit	3
2003	Day 17	58.176	2.11369	fit	3
2003	Day 17	58.464	2.06234	fit	3
2003	Day 17	58.752	2.01254	fit	3
2003	Day 17	59.0712	1.95849	fit	3
2003	Day 17	59.328	1.91623	fit	3
2003	Day 17	59.6784	1.85975	fit	3
2003	Day 17	59.904	1.82453	fit	3
2003	Day 17	60.288	1.76587	fit	3
2003	Day 17	60.48	1.73722	fit	3
2003	Day 17	60.8976	1.67661	fit	3
2003	Day 17	61.056	1.65409	fit	3
2003	Day 17	61.5072	1.59176	fit	3
2003	Day 17	61.632	1.57493	fit	3
2003	Day 17	62.1168	1.5111	fit	3
2003	Day 17	62.208	1.49956	fit	3
2003	Day 17	62.7288	1.43443	fit	3
2003	Day 17	62.784	1.4278	fit	3
2003	Day 17	63.3432	1.36156	fit	3
2003	Day 17	63.36	1.35947	fit	3
2003	Day 17	63.936	1.29442	fit	3
2003	Day 17	63.9552	1.2923	fit	3
2003	Day 17	64.512	1.23247	fit	3
2003	Day 17	64.5696	1.22648	fit	3
2003	Day 17	65.088	1.17349	fit	3
2003	Day 17	65.184	1.16394	fit	3
2003	Day 17	65.664	1.11734	fit	3
2003	Day 17	65.8008	1.10451	fit	3
2003	Day 17	66.24	1.06387	fit	3
2003	Day 17	66.4152	1.04804	fit	3
2003	Day 17	66.816	1.01296	fit	3
2003	Day 17	67.0344	0.994389	fit	3
2003	Day 17	67.392	0.964481	fit	3
2003	Day 17	67.6512	0.943422	fit	3
2003	Day 17	67.968	0.918326	fit	3
2003	Day 17	68.2704	0.895006	fit	3
2003	Day 17	68.544	0.87438	fit	3
2003	Day 17	68.8896	0.849017	fit	3
2003	Day 17	69.12	0.832537	fit	3
2003	Day 17	69.5112	0.805335	fit	3
2003	Day 17	69.696	0.792696	fit	3
2003	Day 17	70.1304	0.763849	fit	3
2003	Day 17	70.272	0.754762	fit	3
2003	Day 17	70.7544	0.724449	fit	3
2003	Day 17	70.848	0.718643	fit	3
2003	Day 17	71.376	0.687035	fit	3
2003	Day 17	71.424	0.684252	fit	3
2003	Day 17	72	0.651508	fit	3
2004	Day 17	0	27.3166	fit	3
2004	Day 17	0.530399999999958	114.055	fit	3
2004	Day 17	0.576000000000022	128.59	fit	3
2004	Day 17	1.00079999999997	229.691	fit	3
2004	Day 17	1.06319999999999	240.04	fit	3
2004	Day 17	1.15199999999996	253.277	fit	3
2004	Day 17	1.59360000000004	295.062	fit	3
2004	Day 17	1.72799999999998	301.603	fit	3
2004	Day 17	2.12639999999999	309.51	fit	3
2004	Day 17	2.304	308.788	fit	3
2004	Day 17	2.66160000000002	302.017	fit	3
2004	Day 17	2.88000000000002	295.378	fit	3
2004	Day 17	3	291.186	fit	3
2004	Day 17	3.19439999999997	283.756	fit	3
2004	Day 17	3.45599999999996	273.028	fit	3
2004	Day 17	3.7296	261.226	fit	3
2004	Day 17	4.00079999999997	249.478	fit	3
2004	Day 17	4.03199999999998	248.089	fit	3
2004	Day 17	4.26480000000004	238.04	fit	3
2004	Day 17	4.608	223.809	fit	3
2004	Day 17	4.80239999999998	216.064	fit	3
2004	Day 17	5.18400000000003	201.661	fit	3
2004	Day 17	5.34	196.136	fit	3
2004	Day 17	5.75999999999996	182.146	fit	3
2004	Day 17	5.87760000000003	178.509	fit	3
2004	Day 17	6.33599999999998	165.262	fit	3
2004	Day 17	6.41519999999997	163.128	fit	3
2004	Day 17	6.91200000000001	150.771	fit	3
2004	Day 17	6.95519999999999	149.785	fit	3
2004	Day 17	7.48800000000003	138.348	fit	3
2004	Day 17	7.49520000000001	138.219	fit	3
2004	Day 17	7.99920000000003	128.77	fit	3
2004	Day 17	8.03520000000003	128.16	fit	3
2004	Day 17	8.06399999999996	127.659	fit	3
2004	Day 17	8.57519999999997	119.36	fit	3
2004	Day 17	8.63999999999999	118.398	fit	3
2004	Day 17	9.11759999999998	111.604	fit	3
2004	Day 17	9.21600000000001	110.302	fit	3
2004	Day 17	9.66	104.707	fit	3
2004	Day 17	9.79200000000003	103.154	fit	3
2004	Day 17	10.2048	98.5198	fit	3
2004	Day 17	10.368	96.7772	fit	3
2004	Day 17	10.7472	92.9199	fit	3
2004	Day 17	10.944	91.0322	fit	3
2004	Day 17	11.292	87.8095	fit	3
2004	Day 17	11.52	85.8087	fit	3
2004	Day 17	11.8392	83.1107	fit	3
2004	Day 17	12	81.7916	fit	3
2004	Day 17	12.096	81.0208	fit	3
2004	Day 17	12.384	78.7619	fit	3
2004	Day 17	12.672	76.6014	fit	3
2004	Day 17	12.9312	74.7142	fit	3
2004	Day 17	13.248	72.4981	fit	3
2004	Day 17	13.4784	70.9289	fit	3
2004	Day 17	13.824	68.6699	fit	3
2004	Day 17	14.028	67.3751	fit	3
2004	Day 17	14.4	65.0843	fit	3
2004	Day 17	14.5776	64.0281	fit	3
2004	Day 17	14.976	61.7154	fit	3
2004	Day 17	15.1272	60.8677	fit	3
2004	Day 17	15.552	58.5425	fit	3
2004	Day 17	15.6768	57.8776	fit	3
2004	Day 17	16.128	55.5482	fit	3
2004	Day 17	16.2288	55.044	fit	3
2004	Day 17	16.704	52.7182	fit	3
2004	Day 17	16.7808	52.3555	fit	3
2004	Day 17	17.28	50.0406	fit	3
2004	Day 17	17.3328	49.8022	fit	3
2004	Day 17	17.856	47.5048	fit	3
2004	Day 17	17.8872	47.3756	fit	3
2004	Day 17	18	46.8919	fit	3
2004	Day 17	18.432	45.1017	fit	3
2004	Day 17	18.4392	45.068	fit	3
2004	Day 17	18.996	42.8729	fit	3
2004	Day 17	19.008	42.8231	fit	3
2004	Day 17	19.5504	40.784	fit	3
2004	Day 17	19.584	40.6618	fit	3
2004	Day 17	20.1072	38.7959	fit	3
2004	Day 17	20.16	38.6111	fit	3
2004	Day 17	20.664	36.9033	fit	3
2004	Day 17	20.736	36.6649	fit	3
2004	Day 17	21.2208	35.1016	fit	3
2004	Day 17	21.312	34.8176	fit	3
2004	Day 17	21.78	33.3861	fit	3
2004	Day 17	21.888	33.0639	fit	3
2004	Day 17	22.3392	31.7529	fit	3
2004	Day 17	22.464	31.399	fit	3
2004	Day 17	22.8984	30.1978	fit	3
2004	Day 17	23.04	29.8182	fit	3
2004	Day 17	23.46	28.7173	fit	3
2004	Day 17	23.616	28.3171	fit	3
2004	Day 17	24	27.3587	fit	3
2004	Day 17	24.0216	27.3077	fit	3
2004	Day 17	24.192	26.8918	fit	3
2004	Day 17	24.5832	25.9657	fit	3
2004	Day 17	24.768	25.5383	fit	3
2004	Day 17	25.1448	24.6881	fit	3
2004	Day 17	25.344	24.253	fit	3
2004	Day 17	25.7088	23.4718	fit	3
2004	Day 17	25.92	23.0325	fit	3
2004	Day 17	26.2728	22.3141	fit	3
2004	Day 17	26.496	21.8734	fit	3
2004	Day 17	26.8392	21.2121	fit	3
2004	Day 17	27.072	20.7726	fit	3
2004	Day 17	27.4032	20.1632	fit	3
2004	Day 17	27.648	19.7273	fit	3
2004	Day 17	27.9696	19.1649	fit	3
2004	Day 17	28.224	18.7346	fit	3
2004	Day 17	28.5384	18.2149	fit	3
2004	Day 17	28.8	17.7918	fit	3
2004	Day 17	29.1048	17.3108	fit	3
2004	Day 17	29.376	16.8965	fit	3
2004	Day 17	29.6736	16.4505	fit	3
2004	Day 17	29.952	16.0463	fit	3
2004	Day 17	30.2448	15.6319	fit	3
2004	Day 17	30.528	15.2388	fit	3
2004	Day 17	30.8136	14.8531	fit	3
2004	Day 17	31.104	14.472	fit	3
2004	Day 17	31.3848	14.1122	fit	3
2004	Day 17	31.68	13.7438	fit	3
2004	Day 17	31.956	13.4073	fit	3
2004	Day 17	32.256	13.0522	fit	3
2004	Day 17	32.5296	12.7368	fit	3
2004	Day 17	32.832	12.3954	fit	3
2004	Day 17	33.1032	12.099	fit	3
2004	Day 17	33.408	11.7717	fit	3
2004	Day 17	33.6768	11.4923	fit	3
2004	Day 17	33.984	11.1793	fit	3
2004	Day 17	34.2504	10.9154	fit	3
2004	Day 17	34.56	10.6168	fit	3
2004	Day 17	34.8264	10.3667	fit	3
2004	Day 17	35.136	10.0825	fit	3
2004	Day 17	35.4024	9.84495	fit	3
2004	Day 17	35.712	9.57518	fit	3
2004	Day 17	35.9784	9.34883	fit	3
2004	Day 17	36.288	9.09336	fit	3
2004	Day 17	36.5568	8.87711	fit	3
2004	Day 17	36.864	8.63578	fit	3
2004	Day 17	37.1352	8.42863	fit	3
2004	Day 17	37.44	8.20123	fit	3
2004	Day 17	37.7136	8.00226	fit	3
2004	Day 17	38.016	7.78854	fit	3
2004	Day 17	38.2944	7.59695	fit	3
2004	Day 17	38.592	7.39662	fit	3
2004	Day 17	38.8752	7.21168	fit	3
2004	Day 17	39.168	7.02443	fit	3
2004	Day 17	39.456	6.84549	fit	3
2004	Day 17	39.744	6.67096	fit	3
2004	Day 17	40.0392	6.49745	fit	3
2004	Day 17	40.32	6.33528	fit	3
2004	Day 17	40.62	6.16668	fit	3
2004	Day 17	40.896	6.01649	fit	3
2004	Day 17	41.2056	5.85236	fit	3
2004	Day 17	41.472	5.71374	fit	3
2004	Day 17	41.7888	5.55368	fit	3
2004	Day 17	42.048	5.42622	fit	3
2004	Day 17	42.3744	5.26988	fit	3
2004	Day 17	42.624	5.15318	fit	3
2004	Day 17	42.96	5.00025	fit	3
2004	Day 17	43.2	4.89387	fit	3
2004	Day 17	43.5456	4.74409	fit	3
2004	Day 17	43.776	4.64761	fit	3
2004	Day 17	44.1336	4.50074	fit	3
2004	Day 17	44.352	4.41374	fit	3
2004	Day 17	44.7216	4.26958	fit	3
2004	Day 17	44.928	4.19164	fit	3
2004	Day 17	45.312	4.05002	fit	3
2004	Day 17	45.504	3.98072	fit	3
2004	Day 17	45.9024	3.84148	fit	3
2004	Day 17	46.08	3.78041	fit	3
2004	Day 17	46.4928	3.64343	fit	3
2004	Day 17	46.656	3.59018	fit	3
2004	Day 17	47.0832	3.45535	fit	3
2004	Day 17	47.232	3.40952	fit	3
2004	Day 17	47.676	3.27676	fit	3
2004	Day 17	47.808	3.23796	fit	3
2004	Day 17	48	3.18271	fit	3
2004	Day 17	48.2688	3.10718	fit	3
2004	Day 17	48.384	3.07502	fit	3
2004	Day 17	48.8616	2.94618	fit	3
2004	Day 17	48.96	2.92029	fit	3
2004	Day 17	49.4568	2.79332	fit	3
2004	Day 17	49.536	2.77334	fit	3
2004	Day 17	50.052	2.64821	fit	3
2004	Day 17	50.112	2.63378	fit	3
2004	Day 17	50.6472	2.51047	fit	3
2004	Day 17	50.688	2.50125	fit	3
2004	Day 17	51.2448	2.37972	fit	3
2004	Day 17	51.264	2.37539	fit	3
2004	Day 17	51.84	2.25586	fit	3
2004	Day 17	51.84	2.25563	fit	3
2004	Day 17	52.416	2.14235	fit	3
2004	Day 17	52.44	2.13786	fit	3
2004	Day 17	52.992	2.03454	fit	3
2004	Day 17	53.0376	2.02609	fit	3
2004	Day 17	53.568	1.93217	fit	3
2004	Day 17	53.6376	1.92004	fit	3
2004	Day 17	54.144	1.83494	fit	3
2004	Day 17	54.24	1.81941	fit	3
2004	Day 17	54.72	1.7426	fit	3
2004	Day 17	54.84	1.72393	fit	3
2004	Day 17	55.296	1.65492	fit	3
2004	Day 17	55.4424	1.63335	fit	3
2004	Day 17	55.872	1.57164	fit	3
2004	Day 17	56.0448	1.54742	fit	3
2004	Day 17	56.448	1.49256	fit	3
2004	Day 17	56.6496	1.4659	fit	3
2004	Day 17	57.024	1.41745	fit	3
2004	Day 17	57.2544	1.38859	fit	3
2004	Day 17	57.6	1.34613	fit	3
2004	Day 17	57.8592	1.31526	fit	3
2004	Day 17	58.176	1.27839	fit	3
2004	Day 17	58.464	1.24571	fit	3
2004	Day 17	58.752	1.21406	fit	3
2004	Day 17	59.0712	1.17976	fit	3
2004	Day 17	59.328	1.15297	fit	3
2004	Day 17	59.6784	1.11722	fit	3
2004	Day 17	59.904	1.09495	fit	3
2004	Day 17	60.288	1.05792	fit	3
2004	Day 17	60.48	1.03985	fit	3
2004	Day 17	60.8976	1.00169	fit	3
2004	Day 17	61.056	0.987528	fit	3
2004	Day 17	61.5072	0.94839	fit	3
2004	Day 17	61.632	0.937836	fit	3
2004	Day 17	62.1168	0.89786	fit	3
2004	Day 17	62.208	0.890644	fit	3
2004	Day 17	62.7288	0.849961	fit	3
2004	Day 17	62.784	0.845827	fit	3
2004	Day 17	63.3432	0.804561	fit	3
2004	Day 17	63.36	0.803265	fit	3
2004	Day 17	63.936	0.762845	fit	3
2004	Day 17	63.9552	0.761531	fit	3
2004	Day 17	64.512	0.724459	fit	3
2004	Day 17	64.5696	0.720751	fit	3
2004	Day 17	65.088	0.688004	fit	3
2004	Day 17	65.184	0.682106	fit	3
2004	Day 17	65.664	0.653384	fit	3
2004	Day 17	65.8008	0.645486	fit	3
2004	Day 17	66.24	0.620505	fit	3
2004	Day 17	66.4152	0.610789	fit	3
2004	Day 17	66.816	0.589282	fit	3
2004	Day 17	67.0344	0.577915	fit	3
2004	Day 17	67.392	0.559629	fit	3
2004	Day 17	67.6512	0.546771	fit	3
2004	Day 17	67.968	0.531469	fit	3
2004	Day 17	68.2704	0.517269	fit	3
2004	Day 17	68.544	0.504725	fit	3
2004	Day 17	68.8896	0.489323	fit	3
2004	Day 17	69.12	0.479327	fit	3
2004	Day 17	69.5112	0.462853	fit	3
2004	Day 17	69.696	0.455208	fit	3
2004	Day 17	70.1304	0.437783	fit	3
2004	Day 17	70.272	0.432302	fit	3
2004	Day 17	70.7544	0.414042	fit	3
2004	Day 17	70.848	0.410548	fit	3
2004	Day 17	71.376	0.391559	fit	3
2004	Day 17	71.424	0.38989	fit	3
2004	Day 17	72	0.37027	fit	3
2005	Day 17	0	102.988	fit	3
2005	Day 17	0.530399999999958	326.046	fit	3
2005	Day 17	0.576000000000022	359.989	fit	3
2005	Day 17	1.00079999999997	558.878	fit	3
2005	Day 17	1.06319999999999	574.173	fit	3
2005	Day 17	1.15199999999996	591.611	fit	3
2005	Day 17	1.59360000000004	619.789	fit	3
2005	Day 17	1.72799999999998	615.447	fit	3
2005	Day 17	2.12639999999999	583.771	fit	3
2005	Day 17	2.304	564.607	fit	3
2005	Day 17	2.66160000000002	522.376	fit	3
2005	Day 17	2.88000000000002	496.146	fit	3
2005	Day 17	3	482.073	fit	3
2005	Day 17	3.19439999999997	459.918	fit	3
2005	Day 17	3.45599999999996	432.123	fit	3
2005	Day 17	3.7296	405.44	fit	3
2005	Day 17	4.00079999999997	381.827	fit	3
2005	Day 17	4.03199999999998	379.199	fit	3
2005	Day 17	4.26480000000004	361.071	fit	3
2005	Day 17	4.608	337.77	fit	3
2005	Day 17	4.80239999999998	326.104	fit	3
2005	Day 17	5.18400000000003	306.068	fit	3
2005	Day 17	5.34	298.9	fit	3
2005	Day 17	5.75999999999996	281.9	fit	3
2005	Day 17	5.87760000000003	277.727	fit	3
2005	Day 17	6.33599999999998	263.297	fit	3
2005	Day 17	6.41519999999997	261.075	fit	3
2005	Day 17	6.91200000000001	248.694	fit	3
2005	Day 17	6.95519999999999	247.738	fit	3
2005	Day 17	7.48800000000003	236.924	fit	3
2005	Day 17	7.49520000000001	236.804	fit	3
2005	Day 17	7.99920000000003	228.154	fit	3
2005	Day 17	8.03520000000003	227.6	fit	3
2005	Day 17	8.06399999999996	227.146	fit	3
2005	Day 17	8.57519999999997	219.642	fit	3
2005	Day 17	8.63999999999999	218.771	fit	3
2005	Day 17	9.11759999999998	212.585	fit	3
2005	Day 17	9.21600000000001	211.389	fit	3
2005	Day 17	9.66	206.187	fit	3
2005	Day 17	9.79200000000003	204.721	fit	3
2005	Day 17	10.2048	200.279	fit	3
2005	Day 17	10.368	198.578	fit	3
2005	Day 17	10.7472	194.743	fit	3
2005	Day 17	10.944	192.828	fit	3
2005	Day 17	11.292	189.497	fit	3
2005	Day 17	11.52	187.386	fit	3
2005	Day 17	11.8392	184.484	fit	3
2005	Day 17	12	183.041	fit	3
2005	Day 17	12.096	182.19	fit	3
2005	Day 17	12.384	179.664	fit	3
2005	Day 17	12.672	177.2	fit	3
2005	Day 17	12.9312	175.009	fit	3
2005	Day 17	13.248	172.388	fit	3
2005	Day 17	13.4784	170.5	fit	3
2005	Day 17	13.824	167.734	fit	3
2005	Day 17	14.028	166.123	fit	3
2005	Day 17	14.4	163.224	fit	3
2005	Day 17	14.5776	161.866	fit	3
2005	Day 17	14.976	158.847	fit	3
2005	Day 17	15.1272	157.723	fit	3
2005	Day 17	15.552	154.595	fit	3
2005	Day 17	15.6768	153.688	fit	3
2005	Day 17	16.128	150.462	fit	3
2005	Day 17	16.2288	149.754	fit	3
2005	Day 17	16.704	146.443	fit	3
2005	Day 17	16.7808	145.92	fit	3
2005	Day 17	17.28	142.534	fit	3
2005	Day 17	17.3328	142.181	fit	3
2005	Day 17	17.856	138.731	fit	3
2005	Day 17	17.8872	138.534	fit	3
2005	Day 17	18	137.796	fit	3
2005	Day 17	18.432	135.03	fit	3
2005	Day 17	18.4392	134.977	fit	3
2005	Day 17	18.996	131.508	fit	3
2005	Day 17	19.008	131.428	fit	3
2005	Day 17	19.5504	128.124	fit	3
2005	Day 17	19.584	127.923	fit	3
2005	Day 17	20.1072	124.823	fit	3
2005	Day 17	20.16	124.512	fit	3
2005	Day 17	20.664	121.603	fit	3
2005	Day 17	20.736	121.192	fit	3
2005	Day 17	21.2208	118.462	fit	3
2005	Day 17	21.312	117.96	fit	3
2005	Day 17	21.78	115.399	fit	3
2005	Day 17	21.888	114.815	fit	3
2005	Day 17	22.3392	112.411	fit	3
2005	Day 17	22.464	111.754	fit	3
2005	Day 17	22.8984	109.497	fit	3
2005	Day 17	23.04	108.774	fit	3
2005	Day 17	23.46	106.654	fit	3
2005	Day 17	23.616	105.874	fit	3
2005	Day 17	24	103.984	fit	3
2005	Day 17	24.0216	103.882	fit	3
2005	Day 17	24.192	103.051	fit	3
2005	Day 17	24.5832	101.179	fit	3
2005	Day 17	24.768	100.304	fit	3
2005	Day 17	25.1448	98.5419	fit	3
2005	Day 17	25.344	97.6294	fit	3
2005	Day 17	25.7088	95.9708	fit	3
2005	Day 17	25.92	95.0264	fit	3
2005	Day 17	26.2728	93.4635	fit	3
2005	Day 17	26.496	92.4928	fit	3
2005	Day 17	26.8392	91.0186	fit	3
2005	Day 17	27.072	90.0268	fit	3
2005	Day 17	27.4032	88.6346	fit	3
2005	Day 17	27.648	87.6265	fit	3
2005	Day 17	27.9696	86.3101	fit	3
2005	Day 17	28.224	85.2902	fit	3
2005	Day 17	28.5384	84.0436	fit	3
2005	Day 17	28.8	83.0162	fit	3
2005	Day 17	29.1048	81.8338	fit	3
2005	Day 17	29.376	80.8028	fit	3
2005	Day 17	29.6736	79.6793	fit	3
2005	Day 17	29.952	78.6485	fit	3
2005	Day 17	30.2448	77.5789	fit	3
2005	Day 17	30.528	76.5516	fit	3
2005	Day 17	30.8136	75.5312	fit	3
2005	Day 17	31.104	74.5106	fit	3
2005	Day 17	31.3848	73.535	fit	3
2005	Day 17	31.68	72.524	fit	3
2005	Day 17	31.956	71.5891	fit	3
2005	Day 17	32.256	70.5904	fit	3
2005	Day 17	32.5296	69.6922	fit	3
2005	Day 17	32.832	68.7083	fit	3
2005	Day 17	33.1032	67.8433	fit	3
2005	Day 17	33.408	66.8764	fit	3
2005	Day 17	33.6768	66.041	fit	3
2005	Day 17	33.984	65.0934	fit	3
2005	Day 17	34.2504	64.2844	fit	3
2005	Day 17	34.56	63.3579	fit	3
2005	Day 17	34.8264	62.5723	fit	3
2005	Day 17	35.136	61.6686	fit	3
2005	Day 17	35.4024	60.9037	fit	3
2005	Day 17	35.712	60.0244	fit	3
2005	Day 17	35.9784	59.2775	fit	3
2005	Day 17	36.288	58.4241	fit	3
2005	Day 17	36.5568	57.6927	fit	3
2005	Day 17	36.864	56.8664	fit	3
2005	Day 17	37.1352	56.1483	fit	3
2005	Day 17	37.44	55.3502	fit	3
2005	Day 17	37.7136	54.6433	fit	3
2005	Day 17	38.016	53.8745	fit	3
2005	Day 17	38.2944	53.1767	fit	3
2005	Day 17	38.592	52.4381	fit	3
2005	Day 17	38.8752	51.7477	fit	3
2005	Day 17	39.168	51.04	fit	3
2005	Day 17	39.456	50.3553	fit	3
2005	Day 17	39.744	49.6792	fit	3
2005	Day 17	40.0392	48.9986	fit	3
2005	Day 17	40.32	48.3546	fit	3
2005	Day 17	40.62	47.6768	fit	3
2005	Day 17	40.896	47.0654	fit	3
2005	Day 17	41.2056	46.389	fit	3
2005	Day 17	41.472	45.8106	fit	3
2005	Day 17	41.7888	45.1343	fit	3
2005	Day 17	42.048	44.5892	fit	3
2005	Day 17	42.3744	43.9121	fit	3
2005	Day 17	42.624	43.4003	fit	3
2005	Day 17	42.96	42.7214	fit	3
2005	Day 17	43.2	42.2432	fit	3
2005	Day 17	43.5456	41.5615	fit	3
2005	Day 17	43.776	41.1169	fit	3
2005	Day 17	44.1336	40.4316	fit	3
2005	Day 17	44.352	40.0207	fit	3
2005	Day 17	44.7216	39.3311	fit	3
2005	Day 17	44.928	38.9536	fit	3
2005	Day 17	45.312	38.2591	fit	3
2005	Day 17	45.504	37.9151	fit	3
2005	Day 17	45.9024	37.215	fit	3
2005	Day 17	46.08	36.9042	fit	3
2005	Day 17	46.4928	36.1981	fit	3
2005	Day 17	46.656	35.9203	fit	3
2005	Day 17	47.0832	35.2078	fit	3
2005	Day 17	47.232	34.9626	fit	3
2005	Day 17	47.676	34.2432	fit	3
2005	Day 17	47.808	34.0304	fit	3
2005	Day 17	48	33.7252	fit	3
2005	Day 17	48.2688	33.3039	fit	3
2005	Day 17	48.384	33.1231	fit	3
2005	Day 17	48.8616	32.3892	fit	3
2005	Day 17	48.96	32.24	fit	3
2005	Day 17	49.4568	31.4985	fit	3
2005	Day 17	49.536	31.3804	fit	3
2005	Day 17	50.052	30.6312	fit	3
2005	Day 17	50.112	30.5437	fit	3
2005	Day 17	50.6472	29.7866	fit	3
2005	Day 17	50.688	29.7294	fit	3
2005	Day 17	51.2448	28.9643	fit	3
2005	Day 17	51.264	28.9367	fit	3
2005	Day 17	51.84	28.1652	fit	3
2005	Day 17	51.84	28.1637	fit	3
2005	Day 17	52.416	27.4143	fit	3
2005	Day 17	52.44	27.3842	fit	3
2005	Day 17	52.992	26.6834	fit	3
2005	Day 17	53.0376	26.6253	fit	3
2005	Day 17	53.568	25.9719	fit	3
2005	Day 17	53.6376	25.8865	fit	3
2005	Day 17	54.144	25.2795	fit	3
2005	Day 17	54.24	25.1673	fit	3
2005	Day 17	54.72	24.6055	fit	3
2005	Day 17	54.84	24.4671	fit	3
2005	Day 17	55.296	23.9495	fit	3
2005	Day 17	55.4424	23.7856	fit	3
2005	Day 17	55.872	23.3109	fit	3
2005	Day 17	56.0448	23.1222	fit	3
2005	Day 17	56.448	22.6894	fit	3
2005	Day 17	56.6496	22.4764	fit	3
2005	Day 17	57.024	22.0845	fit	3
2005	Day 17	57.2544	21.8479	fit	3
2005	Day 17	57.6	21.4957	fit	3
2005	Day 17	57.8592	21.2362	fit	3
2005	Day 17	58.176	20.9225	fit	3
2005	Day 17	58.464	20.6409	fit	3
2005	Day 17	58.752	20.3647	fit	3
2005	Day 17	59.0712	20.0615	fit	3
2005	Day 17	59.328	19.8218	fit	3
2005	Day 17	59.6784	19.4976	fit	3
2005	Day 17	59.904	19.2933	fit	3
2005	Day 17	60.288	18.9489	fit	3
2005	Day 17	60.48	18.7789	fit	3
2005	Day 17	60.8976	18.415	fit	3
2005	Day 17	61.056	18.2782	fit	3
2005	Day 17	61.5072	17.8954	fit	3
2005	Day 17	61.632	17.7909	fit	3
2005	Day 17	62.1168	17.3898	fit	3
2005	Day 17	62.208	17.3165	fit	3
2005	Day 17	62.7288	16.8979	fit	3
2005	Day 17	62.784	16.8548	fit	3
2005	Day 17	63.3432	16.4193	fit	3
2005	Day 17	63.36	16.4055	fit	3
2005	Day 17	63.936	15.9681	fit	3
2005	Day 17	63.9552	15.9537	fit	3
2005	Day 17	64.512	15.5423	fit	3
2005	Day 17	64.5696	15.5006	fit	3
2005	Day 17	65.088	15.1279	fit	3
2005	Day 17	65.184	15.0599	fit	3
2005	Day 17	65.664	14.7246	fit	3
2005	Day 17	65.8008	14.6312	fit	3
2005	Day 17	66.24	14.332	fit	3
2005	Day 17	66.4152	14.2141	fit	3
2005	Day 17	66.816	13.9499	fit	3
2005	Day 17	67.0344	13.8084	fit	3
2005	Day 17	67.392	13.578	fit	3
2005	Day 17	67.6512	13.4138	fit	3
2005	Day 17	67.968	13.216	fit	3
2005	Day 17	68.2704	13.0299	fit	3
2005	Day 17	68.544	12.8636	fit	3
2005	Day 17	68.8896	12.6566	fit	3
2005	Day 17	69.12	12.5206	fit	3
2005	Day 17	69.5112	12.2935	fit	3
2005	Day 17	69.696	12.1868	fit	3
2005	Day 17	70.1304	11.9404	fit	3
2005	Day 17	70.272	11.8619	fit	3
2005	Day 17	70.7544	11.5969	fit	3
2005	Day 17	70.848	11.5456	fit	3
2005	Day 17	71.376	11.263	fit	3
2005	Day 17	71.424	11.2378	fit	3
2005	Day 17	72	10.9382	fit	3
2006	Day 17	0	36.6605	fit	3
2006	Day 17	0.530399999999958	172.334	fit	3
2006	Day 17	0.576000000000022	194.794	fit	3
2006	Day 17	1.00079999999997	347.939	fit	3
2006	Day 17	1.06319999999999	363.141	fit	3
2006	Day 17	1.15199999999996	382.36	fit	3
2006	Day 17	1.59360000000004	439.829	fit	3
2006	Day 17	1.72799999999998	447.663	fit	3
2006	Day 17	2.12639999999999	453.263	fit	3
2006	Day 17	2.304	449.426	fit	3
2006	Day 17	2.66160000000002	434.021	fit	3
2006	Day 17	2.88000000000002	421.145	fit	3
2006	Day 17	3	413.376	fit	3
2006	Day 17	3.19439999999997	400.001	fit	3
2006	Day 17	3.45599999999996	381.293	fit	3
2006	Day 17	3.7296	361.285	fit	3
2006	Day 17	4.00079999999997	341.819	fit	3
2006	Day 17	4.03199999999998	339.544	fit	3
2006	Day 17	4.26480000000004	323.23	fit	3
2006	Day 17	4.608	300.548	fit	3
2006	Day 17	4.80239999999998	288.4	fit	3
2006	Day 17	5.18400000000003	266.168	fit	3
2006	Day 17	5.34	257.764	fit	3
2006	Day 17	5.75999999999996	236.805	fit	3
2006	Day 17	5.87760000000003	231.432	fit	3
2006	Day 17	6.33599999999998	212.144	fit	3
2006	Day 17	6.41519999999997	209.079	fit	3
2006	Day 17	6.91200000000001	191.58	fit	3
2006	Day 17	6.95519999999999	190.203	fit	3
2006	Day 17	7.48800000000003	174.436	fit	3
2006	Day 17	7.49520000000001	174.261	fit	3
2006	Day 17	7.99920000000003	161.549	fit	3
2006	Day 17	8.03520000000003	160.737	fit	3
2006	Day 17	8.06399999999996	160.072	fit	3
2006	Day 17	8.57519999999997	149.179	fit	3
2006	Day 17	8.63999999999999	147.93	fit	3
2006	Day 17	9.11759999999998	139.205	fit	3
2006	Day 17	9.21600000000001	137.55	fit	3
2006	Day 17	9.66	130.5	fit	3
2006	Day 17	9.79200000000003	128.56	fit	3
2006	Day 17	10.2048	122.815	fit	3
2006	Day 17	10.368	120.669	fit	3
2006	Day 17	10.7472	115.949	fit	3
2006	Day 17	10.944	113.651	fit	3
2006	Day 17	11.292	109.747	fit	3
2006	Day 17	11.52	107.333	fit	3
2006	Day 17	11.8392	104.088	fit	3
2006	Day 17	12	102.506	fit	3
2006	Day 17	12.096	101.582	fit	3
2006	Day 17	12.384	98.8792	fit	3
2006	Day 17	12.672	96.2986	fit	3
2006	Day 17	12.9312	94.0474	fit	3
2006	Day 17	13.248	91.4061	fit	3
2006	Day 17	13.4784	89.5369	fit	3
2006	Day 17	13.824	86.8465	fit	3
2006	Day 17	14.028	85.3045	fit	3
2006	Day 17	14.4	82.5753	fit	3
2006	Day 17	14.5776	81.3164	fit	3
2006	Day 17	14.976	78.5579	fit	3
2006	Day 17	15.1272	77.5459	fit	3
2006	Day 17	15.552	74.7673	fit	3
2006	Day 17	15.6768	73.972	fit	3
2006	Day 17	16.128	71.1821	fit	3
2006	Day 17	16.2288	70.5775	fit	3
2006	Day 17	16.704	67.7847	fit	3
2006	Day 17	16.7808	67.3485	fit	3
2006	Day 17	17.28	64.5607	fit	3
2006	Day 17	17.3328	64.2732	fit	3
2006	Day 17	17.856	61.4982	fit	3
2006	Day 17	17.8872	61.3419	fit	3
2006	Day 17	18	60.7565	fit	3
2006	Day 17	18.432	58.5866	fit	3
2006	Day 17	18.4392	58.5458	fit	3
2006	Day 17	18.996	55.8775	fit	3
2006	Day 17	19.008	55.8168	fit	3
2006	Day 17	19.5504	53.3302	fit	3
2006	Day 17	19.584	53.1808	fit	3
2006	Day 17	20.1072	50.8978	fit	3
2006	Day 17	20.16	50.6713	fit	3
2006	Day 17	20.664	48.5748	fit	3
2006	Day 17	20.736	48.2816	fit	3
2006	Day 17	21.2208	46.3559	fit	3
2006	Day 17	21.312	46.0056	fit	3
2006	Day 17	21.78	44.2364	fit	3
2006	Day 17	21.888	43.8375	fit	3
2006	Day 17	22.3392	42.2117	fit	3
2006	Day 17	22.464	41.7722	fit	3
2006	Day 17	22.8984	40.2776	fit	3
2006	Day 17	23.04	39.8044	fit	3
2006	Day 17	23.46	38.43	fit	3
2006	Day 17	23.616	37.9296	fit	3
2006	Day 17	24	36.7292	fit	3
2006	Day 17	24.0216	36.6651	fit	3
2006	Day 17	24.192	36.1433	fit	3
2006	Day 17	24.5832	34.9792	fit	3
2006	Day 17	24.768	34.4412	fit	3
2006	Day 17	25.1448	33.3689	fit	3
2006	Day 17	25.344	32.8193	fit	3
2006	Day 17	25.7088	31.8308	fit	3
2006	Day 17	25.92	31.2739	fit	3
2006	Day 17	26.2728	30.3618	fit	3
2006	Day 17	26.496	29.8013	fit	3
2006	Day 17	26.8392	28.9589	fit	3
2006	Day 17	27.072	28.398	fit	3
2006	Day 17	27.4032	27.619	fit	3
2006	Day 17	27.648	27.0609	fit	3
2006	Day 17	27.9696	26.3396	fit	3
2006	Day 17	28.224	25.7867	fit	3
2006	Day 17	28.5384	25.1179	fit	3
2006	Day 17	28.8	24.5725	fit	3
2006	Day 17	29.1048	23.9514	fit	3
2006	Day 17	29.376	23.4155	fit	3
2006	Day 17	29.6736	22.8377	fit	3
2006	Day 17	29.952	22.313	fit	3
2006	Day 17	30.2448	21.7744	fit	3
2006	Day 17	30.528	21.2624	fit	3
2006	Day 17	30.8136	20.7593	fit	3
2006	Day 17	31.104	20.2613	fit	3
2006	Day 17	31.3848	19.7903	fit	3
2006	Day 17	31.68	19.3073	fit	3
2006	Day 17	31.956	18.8654	fit	3
2006	Day 17	32.256	18.3982	fit	3
2006	Day 17	32.5296	17.9825	fit	3
2006	Day 17	32.832	17.532	fit	3
2006	Day 17	33.1032	17.14	fit	3
2006	Day 17	33.408	16.7065	fit	3
2006	Day 17	33.6768	16.3359	fit	3
2006	Day 17	33.984	15.9199	fit	3
2006	Day 17	34.2504	15.5685	fit	3
2006	Day 17	34.56	15.1703	fit	3
2006	Day 17	34.8264	14.8363	fit	3
2006	Day 17	35.136	14.456	fit	3
2006	Day 17	35.4024	14.1376	fit	3
2006	Day 17	35.712	13.7753	fit	3
2006	Day 17	35.9784	13.4709	fit	3
2006	Day 17	36.288	13.1267	fit	3
2006	Day 17	36.5568	12.8349	fit	3
2006	Day 17	36.864	12.5087	fit	3
2006	Day 17	37.1352	12.2282	fit	3
2006	Day 17	37.44	11.9197	fit	3
2006	Day 17	37.7136	11.6494	fit	3
2006	Day 17	38.016	11.3585	fit	3
2006	Day 17	38.2944	11.0973	fit	3
2006	Day 17	38.592	10.8237	fit	3
2006	Day 17	38.8752	10.5707	fit	3
2006	Day 17	39.168	10.3141	fit	3
2006	Day 17	39.456	10.0684	fit	3
2006	Day 17	39.744	9.82843	fit	3
2006	Day 17	40.0392	9.58943	fit	3
2006	Day 17	40.32	9.36566	fit	3
2006	Day 17	40.62	9.13264	fit	3
2006	Day 17	40.896	8.92469	fit	3
2006	Day 17	41.2056	8.69706	fit	3
2006	Day 17	41.472	8.50447	fit	3
2006	Day 17	41.7888	8.28173	fit	3
2006	Day 17	42.048	8.10405	fit	3
2006	Day 17	42.3744	7.88573	fit	3
2006	Day 17	42.624	7.72247	fit	3
2006	Day 17	42.96	7.50819	fit	3
2006	Day 17	43.2	7.35887	fit	3
2006	Day 17	43.5456	7.14826	fit	3
2006	Day 17	43.776	7.01238	fit	3
2006	Day 17	44.1336	6.80516	fit	3
2006	Day 17	44.352	6.68221	fit	3
2006	Day 17	44.7216	6.47811	fit	3
2006	Day 17	44.928	6.36758	fit	3
2006	Day 17	45.312	6.16638	fit	3
2006	Day 17	45.504	6.06777	fit	3
2006	Day 17	45.9024	5.86928	fit	3
2006	Day 17	46.08	5.78207	fit	3
2006	Day 17	46.4928	5.58613	fit	3
2006	Day 17	46.656	5.50982	fit	3
2006	Day 17	47.0832	5.3163	fit	3
2006	Day 17	47.232	5.2504	fit	3
2006	Day 17	47.676	5.05917	fit	3
2006	Day 17	47.808	5.00319	fit	3
2006	Day 17	48	4.9234	fit	3
2006	Day 17	48.2688	4.81418	fit	3
2006	Day 17	48.384	4.76762	fit	3
2006	Day 17	48.8616	4.58075	fit	3
2006	Day 17	48.96	4.54314	fit	3
2006	Day 17	49.4568	4.35836	fit	3
2006	Day 17	49.536	4.32923	fit	3
2006	Day 17	50.052	4.14649	fit	3
2006	Day 17	50.112	4.12539	fit	3
2006	Day 17	50.6472	3.94467	fit	3
2006	Day 17	50.688	3.93115	fit	3
2006	Day 17	51.2448	3.75243	fit	3
2006	Day 17	51.264	3.74605	fit	3
2006	Day 17	51.84	3.56967	fit	3
2006	Day 17	51.84	3.56933	fit	3
2006	Day 17	52.416	3.4016	fit	3
2006	Day 17	52.44	3.39494	fit	3
2006	Day 17	52.992	3.24143	fit	3
2006	Day 17	53.0376	3.22886	fit	3
2006	Day 17	53.568	3.08881	fit	3
2006	Day 17	53.6376	3.0707	fit	3
2006	Day 17	54.144	2.94338	fit	3
2006	Day 17	54.24	2.9201	fit	3
2006	Day 17	54.72	2.80479	fit	3
2006	Day 17	54.84	2.7767	fit	3
2006	Day 17	55.296	2.67273	fit	3
2006	Day 17	55.4424	2.64018	fit	3
2006	Day 17	55.872	2.54689	fit	3
2006	Day 17	56.0448	2.5102	fit	3
2006	Day 17	56.448	2.42697	fit	3
2006	Day 17	56.6496	2.38646	fit	3
2006	Day 17	57.024	2.3127	fit	3
2006	Day 17	57.2544	2.26867	fit	3
2006	Day 17	57.6	2.2038	fit	3
2006	Day 17	57.8592	2.15656	fit	3
2006	Day 17	58.176	2.10004	fit	3
2006	Day 17	58.464	2.04985	fit	3
2006	Day 17	58.752	2.00116	fit	3
2006	Day 17	59.0712	1.94829	fit	3
2006	Day 17	59.328	1.90694	fit	3
2006	Day 17	59.6784	1.85164	fit	3
2006	Day 17	59.904	1.81715	fit	3
2006	Day 17	60.288	1.75967	fit	3
2006	Day 17	60.48	1.73159	fit	3
2006	Day 17	60.8976	1.67216	fit	3
2006	Day 17	61.056	1.65006	fit	3
2006	Day 17	61.5072	1.58889	fit	3
2006	Day 17	61.632	1.57237	fit	3
2006	Day 17	62.1168	1.50967	fit	3
2006	Day 17	62.208	1.49833	fit	3
2006	Day 17	62.7288	1.4343	fit	3
2006	Day 17	62.784	1.42779	fit	3
2006	Day 17	63.3432	1.36261	fit	3
2006	Day 17	63.36	1.36056	fit	3
2006	Day 17	63.936	1.2965	fit	3
2006	Day 17	63.9552	1.29441	fit	3
2006	Day 17	64.512	1.23545	fit	3
2006	Day 17	64.5696	1.22955	fit	3
2006	Day 17	65.088	1.17728	fit	3
2006	Day 17	65.184	1.16785	fit	3
2006	Day 17	65.664	1.12185	fit	3
2006	Day 17	65.8008	1.10918	fit	3
2006	Day 17	66.24	1.06903	fit	3
2006	Day 17	66.4152	1.05339	fit	3
2006	Day 17	66.816	1.0187	fit	3
2006	Day 17	67.0344	1.00033	fit	3
2006	Day 17	67.392	0.970732	fit	3
2006	Day 17	67.6512	0.949882	fit	3
2006	Day 17	67.968	0.925025	fit	3
2006	Day 17	68.2704	0.901918	fit	3
2006	Day 17	68.544	0.881471	fit	3
2006	Day 17	68.8896	0.856318	fit	3
2006	Day 17	69.12	0.839968	fit	3
2006	Day 17	69.5112	0.812969	fit	3
2006	Day 17	69.696	0.800419	fit	3
2006	Day 17	70.1304	0.771762	fit	3
2006	Day 17	70.272	0.762731	fit	3
2006	Day 17	70.7544	0.732594	fit	3
2006	Day 17	70.848	0.726819	fit	3
2006	Day 17	71.376	0.695367	fit	3
2006	Day 17	71.424	0.692597	fit	3
2006	Day 17	72	0.659987	fit	3
3001	Day 17	0	169.088	fit	10
3001	Day 17	0.530399999999958	445.605	fit	10
3001	Day 17	0.576000000000022	490.975	fit	10
3001	Day 17	1.00079999999997	794.641	fit	10
3001	Day 17	1.06319999999999	823.954	fit	10
3001	Day 17	1.15199999999996	860.635	fit	10
3001	Day 17	1.59360000000004	965.245	fit	10
3001	Day 17	1.72799999999998	977.672	fit	10
3001	Day 17	2.12639999999999	979.881	fit	10
3001	Day 17	2.304	968.754	fit	10
3001	Day 17	2.66160000000002	932.159	fit	10
3001	Day 17	2.88000000000002	903.665	fit	10
3001	Day 17	3	886.876	fit	10
3001	Day 17	3.19439999999997	858.456	fit	10
3001	Day 17	3.45599999999996	819.457	fit	10
3001	Day 17	3.7296	778.487	fit	10
3001	Day 17	4.00079999999997	739.22	fit	10
3001	Day 17	4.03199999999998	734.667	fit	10
3001	Day 17	4.26480000000004	702.207	fit	10
3001	Day 17	4.608	657.629	fit	10
3001	Day 17	4.80239999999998	634.011	fit	10
3001	Day 17	5.18400000000003	591.246	fit	10
3001	Day 17	5.34	575.237	fit	10
3001	Day 17	5.75999999999996	535.698	fit	10
3001	Day 17	5.87760000000003	525.655	fit	10
3001	Day 17	6.33599999999998	489.933	fit	10
3001	Day 17	6.41519999999997	484.307	fit	10
3001	Day 17	6.91200000000001	452.466	fit	10
3001	Day 17	6.95519999999999	449.982	fit	10
3001	Day 17	7.48800000000003	421.774	fit	10
3001	Day 17	7.49520000000001	421.462	fit	10
3001	Day 17	7.99920000000003	399.062	fit	10
3001	Day 17	8.03520000000003	397.643	fit	10
3001	Day 17	8.06399999999996	396.48	fit	10
3001	Day 17	8.57519999999997	377.573	fit	10
3001	Day 17	8.63999999999999	375.421	fit	10
3001	Day 17	9.11759999999998	360.467	fit	10
3001	Day 17	9.21600000000001	357.648	fit	10
3001	Day 17	9.66	345.688	fit	10
3001	Day 17	9.79200000000003	342.411	fit	10
3001	Day 17	10.2048	332.732	fit	10
3001	Day 17	10.368	329.128	fit	10
3001	Day 17	10.7472	321.205	fit	10
3001	Day 17	10.944	317.351	fit	10
3001	Day 17	11.292	310.798	fit	10
3001	Day 17	11.52	306.742	fit	10
3001	Day 17	11.8392	301.278	fit	10
3001	Day 17	12	298.606	fit	10
3001	Day 17	12.096	297.044	fit	10
3001	Day 17	12.384	292.462	fit	10
3001	Day 17	12.672	288.067	fit	10
3001	Day 17	12.9312	284.213	fit	10
3001	Day 17	13.248	279.666	fit	10
3001	Day 17	13.4784	276.427	fit	10
3001	Day 17	13.824	271.734	fit	10
3001	Day 17	14.028	269.025	fit	10
3001	Day 17	14.4	264.192	fit	10
3001	Day 17	14.5776	261.945	fit	10
3001	Day 17	14.976	256.979	fit	10
3001	Day 17	15.1272	255.142	fit	10
3001	Day 17	15.552	250.051	fit	10
3001	Day 17	15.6768	248.581	fit	10
3001	Day 17	16.128	243.374	fit	10
3001	Day 17	16.2288	242.235	fit	10
3001	Day 17	16.704	236.921	fit	10
3001	Day 17	16.7808	236.083	fit	10
3001	Day 17	17.28	230.674	fit	10
3001	Day 17	17.3328	230.11	fit	10
3001	Day 17	17.856	224.615	fit	10
3001	Day 17	17.8872	224.303	fit	10
3001	Day 17	18	223.129	fit	10
3001	Day 17	18.432	218.734	fit	10
3001	Day 17	18.4392	218.651	fit	10
3001	Day 17	18.996	213.146	fit	10
3001	Day 17	19.008	213.019	fit	10
3001	Day 17	19.5504	207.782	fit	10
3001	Day 17	19.584	207.463	fit	10
3001	Day 17	20.1072	202.552	fit	10
3001	Day 17	20.16	202.059	fit	10
3001	Day 17	20.664	197.452	fit	10
3001	Day 17	20.736	196.801	fit	10
3001	Day 17	21.2208	192.478	fit	10
3001	Day 17	21.312	191.683	fit	10
3001	Day 17	21.78	187.625	fit	10
3001	Day 17	21.888	186.7	fit	10
3001	Day 17	22.3392	182.89	fit	10
3001	Day 17	22.464	181.849	fit	10
3001	Day 17	22.8984	178.271	fit	10
3001	Day 17	23.04	177.125	fit	10
3001	Day 17	23.46	173.763	fit	10
3001	Day 17	23.616	172.525	fit	10
3001	Day 17	24	169.525	fit	10
3001	Day 17	24.0216	169.364	fit	10
3001	Day 17	24.192	168.045	fit	10
3001	Day 17	24.5832	165.072	fit	10
3001	Day 17	24.768	163.682	fit	10
3001	Day 17	25.1448	160.883	fit	10
3001	Day 17	25.344	159.433	fit	10
3001	Day 17	25.7088	156.796	fit	10
3001	Day 17	25.92	155.294	fit	10
3001	Day 17	26.2728	152.808	fit	10
3001	Day 17	26.496	151.263	fit	10
3001	Day 17	26.8392	148.916	fit	10
3001	Day 17	27.072	147.336	fit	10
3001	Day 17	27.4032	145.119	fit	10
3001	Day 17	27.648	143.512	fit	10
3001	Day 17	27.9696	141.413	fit	10
3001	Day 17	28.224	139.787	fit	10
3001	Day 17	28.5384	137.798	fit	10
3001	Day 17	28.8	136.159	fit	10
3001	Day 17	29.1048	134.271	fit	10
3001	Day 17	29.376	132.625	fit	10
3001	Day 17	29.6736	130.83	fit	10
3001	Day 17	29.952	129.182	fit	10
3001	Day 17	30.2448	127.472	fit	10
3001	Day 17	30.528	125.829	fit	10
3001	Day 17	30.8136	124.197	fit	10
3001	Day 17	31.104	122.563	fit	10
3001	Day 17	31.3848	121.002	fit	10
3001	Day 17	31.68	119.382	fit	10
3001	Day 17	31.956	117.884	fit	10
3001	Day 17	32.256	116.284	fit	10
3001	Day 17	32.5296	114.844	fit	10
3001	Day 17	32.832	113.266	fit	10
3001	Day 17	33.1032	111.878	fit	10
3001	Day 17	33.408	110.326	fit	10
3001	Day 17	33.6768	108.984	fit	10
3001	Day 17	33.984	107.462	fit	10
3001	Day 17	34.2504	106.162	fit	10
3001	Day 17	34.56	104.673	fit	10
3001	Day 17	34.8264	103.41	fit	10
3001	Day 17	35.136	101.956	fit	10
3001	Day 17	35.4024	100.725	fit	10
3001	Day 17	35.712	99.31	fit	10
3001	Day 17	35.9784	98.1072	fit	10
3001	Day 17	36.288	96.7324	fit	10
3001	Day 17	36.5568	95.5538	fit	10
3001	Day 17	36.864	94.2217	fit	10
3001	Day 17	37.1352	93.0637	fit	10
3001	Day 17	37.44	91.7762	fit	10
3001	Day 17	37.7136	90.6353	fit	10
3001	Day 17	38.016	89.3942	fit	10
3001	Day 17	38.2944	88.2673	fit	10
3001	Day 17	38.592	87.074	fit	10
3001	Day 17	38.8752	85.9582	fit	10
3001	Day 17	39.168	84.814	fit	10
3001	Day 17	39.456	83.7066	fit	10
3001	Day 17	39.744	82.6126	fit	10
3001	Day 17	40.0392	81.5111	fit	10
3001	Day 17	40.32	80.4684	fit	10
3001	Day 17	40.62	79.3705	fit	10
3001	Day 17	40.896	78.3799	fit	10
3001	Day 17	41.2056	77.2834	fit	10
3001	Day 17	41.472	76.3456	fit	10
3001	Day 17	41.7888	75.2487	fit	10
3001	Day 17	42.048	74.364	fit	10
3001	Day 17	42.3744	73.2649	fit	10
3001	Day 17	42.624	72.4339	fit	10
3001	Day 17	42.96	71.3309	fit	10
3001	Day 17	43.2	70.5539	fit	10
3001	Day 17	43.5456	69.4456	fit	10
3001	Day 17	43.776	68.7227	fit	10
3001	Day 17	44.1336	67.6078	fit	10
3001	Day 17	44.352	66.939	fit	10
3001	Day 17	44.7216	65.8163	fit	10
3001	Day 17	44.928	65.2016	fit	10
3001	Day 17	45.312	64.07	fit	10
3001	Day 17	45.504	63.5093	fit	10
3001	Day 17	45.9024	62.3679	fit	10
3001	Day 17	46.08	61.8609	fit	10
3001	Day 17	46.4928	60.7089	fit	10
3001	Day 17	46.656	60.2553	fit	10
3001	Day 17	47.0832	59.0919	fit	10
3001	Day 17	47.232	58.6914	fit	10
3001	Day 17	47.676	57.516	fit	10
3001	Day 17	47.808	57.1681	fit	10
3001	Day 17	48	56.6691	fit	10
3001	Day 17	48.2688	55.9802	fit	10
3001	Day 17	48.384	55.6843	fit	10
3001	Day 17	48.8616	54.4834	fit	10
3001	Day 17	48.96	54.239	fit	10
3001	Day 17	49.4568	53.0248	fit	10
3001	Day 17	49.536	52.8313	fit	10
3001	Day 17	50.052	51.6034	fit	10
3001	Day 17	50.112	51.46	fit	10
3001	Day 17	50.6472	50.2184	fit	10
3001	Day 17	50.688	50.1244	fit	10
3001	Day 17	51.2448	48.8687	fit	10
3001	Day 17	51.264	48.8234	fit	10
3001	Day 17	51.84	47.5562	fit	10
3001	Day 17	51.84	47.5537	fit	10
3001	Day 17	52.416	46.3219	fit	10
3001	Day 17	52.44	46.2724	fit	10
3001	Day 17	52.992	45.1196	fit	10
3001	Day 17	53.0376	45.0241	fit	10
3001	Day 17	53.568	43.9485	fit	10
3001	Day 17	53.6376	43.8078	fit	10
3001	Day 17	54.144	42.8079	fit	10
3001	Day 17	54.24	42.6229	fit	10
3001	Day 17	54.72	41.6968	fit	10
3001	Day 17	54.84	41.4686	fit	10
3001	Day 17	55.296	40.6146	fit	10
3001	Day 17	55.4424	40.3441	fit	10
3001	Day 17	55.872	39.5604	fit	10
3001	Day 17	56.0448	39.2486	fit	10
3001	Day 17	56.448	38.5336	fit	10
3001	Day 17	56.6496	38.1816	fit	10
3001	Day 17	57.024	37.5335	fit	10
3001	Day 17	57.2544	37.1422	fit	10
3001	Day 17	57.6	36.5593	fit	10
3001	Day 17	57.8592	36.1299	fit	10
3001	Day 17	58.176	35.6104	fit	10
3001	Day 17	58.464	35.1438	fit	10
3001	Day 17	58.752	34.6862	fit	10
3001	Day 17	59.0712	34.1834	fit	10
3001	Day 17	59.328	33.7859	fit	10
3001	Day 17	59.6784	33.2481	fit	10
3001	Day 17	59.904	32.909	fit	10
3001	Day 17	60.288	32.3372	fit	10
3001	Day 17	60.48	32.0548	fit	10
3001	Day 17	60.8976	31.4502	fit	10
3001	Day 17	61.056	31.2228	fit	10
3001	Day 17	61.5072	30.5863	fit	10
3001	Day 17	61.632	30.4125	fit	10
3001	Day 17	62.1168	29.7451	fit	10
3001	Day 17	62.208	29.6231	fit	10
3001	Day 17	62.7288	28.926	fit	10
3001	Day 17	62.784	28.8542	fit	10
3001	Day 17	63.3432	28.1284	fit	10
3001	Day 17	63.36	28.1053	fit	10
3001	Day 17	63.936	27.3759	fit	10
3001	Day 17	63.9552	27.3518	fit	10
3001	Day 17	64.512	26.6653	fit	10
3001	Day 17	64.5696	26.5957	fit	10
3001	Day 17	65.088	25.9732	fit	10
3001	Day 17	65.184	25.8596	fit	10
3001	Day 17	65.664	25.2991	fit	10
3001	Day 17	65.8008	25.1429	fit	10
3001	Day 17	66.24	24.6425	fit	10
3001	Day 17	66.4152	24.4452	fit	10
3001	Day 17	66.816	24.0029	fit	10
3001	Day 17	67.0344	23.7659	fit	10
3001	Day 17	67.392	23.3799	fit	10
3001	Day 17	67.6512	23.1047	fit	10
3001	Day 17	67.968	22.7731	fit	10
3001	Day 17	68.2704	22.4611	fit	10
3001	Day 17	68.544	22.182	fit	10
3001	Day 17	68.8896	21.8346	fit	10
3001	Day 17	69.12	21.6063	fit	10
3001	Day 17	69.5112	21.2248	fit	10
3001	Day 17	69.696	21.0455	fit	10
3001	Day 17	70.1304	20.6312	fit	10
3001	Day 17	70.272	20.4992	fit	10
3001	Day 17	70.7544	20.0535	fit	10
3001	Day 17	70.848	19.9672	fit	10
3001	Day 17	71.376	19.4913	fit	10
3001	Day 17	71.424	19.4489	fit	10
3001	Day 17	72	18.9441	fit	10
3002	Day 17	0	253	fit	10
3002	Day 17	0.530399999999958	681.581	fit	10
3002	Day 17	0.576000000000022	750.573	fit	10
3002	Day 17	1.00079999999997	1196.51	fit	10
3002	Day 17	1.06319999999999	1237.23	fit	10
3002	Day 17	1.15199999999996	1287.1	fit	10
3002	Day 17	1.59360000000004	1414.91	fit	10
3002	Day 17	1.72799999999998	1424.74	fit	10
3002	Day 17	2.12639999999999	1404.45	fit	10
3002	Day 17	2.304	1379.15	fit	10
3002	Day 17	2.66160000000002	1310.76	fit	10
3002	Day 17	2.88000000000002	1262.32	fit	10
3002	Day 17	3	1234.8	fit	10
3002	Day 17	3.19439999999997	1189.49	fit	10
3002	Day 17	3.45599999999996	1129.36	fit	10
3002	Day 17	3.7296	1068.26	fit	10
3002	Day 17	4.00079999999997	1011.41	fit	10
3002	Day 17	4.03199999999998	1004.92	fit	10
3002	Day 17	4.26480000000004	959.228	fit	10
3002	Day 17	4.608	898.066	fit	10
3002	Day 17	4.80239999999998	866.384	fit	10
3002	Day 17	5.18400000000003	810.261	fit	10
3002	Day 17	5.34	789.657	fit	10
3002	Day 17	5.75999999999996	739.694	fit	10
3002	Day 17	5.87760000000003	727.209	fit	10
3002	Day 17	6.33599999999998	683.443	fit	10
3002	Day 17	6.41519999999997	676.636	fit	10
3002	Day 17	6.91200000000001	638.509	fit	10
3002	Day 17	6.95519999999999	635.559	fit	10
3002	Day 17	7.48800000000003	602.246	fit	10
3002	Day 17	7.49520000000001	601.879	fit	10
3002	Day 17	7.99920000000003	575.537	fit	10
3002	Day 17	8.03520000000003	573.866	fit	10
3002	Day 17	8.06399999999996	572.498	fit	10
3002	Day 17	8.57519999999997	550.144	fit	10
3002	Day 17	8.63999999999999	547.584	fit	10
3002	Day 17	9.11759999999998	529.651	fit	10
3002	Day 17	9.21600000000001	526.235	fit	10
3002	Day 17	9.66	511.584	fit	10
3002	Day 17	9.79200000000003	507.516	fit	10
3002	Day 17	10.2048	495.345	fit	10
3002	Day 17	10.368	490.745	fit	10
3002	Day 17	10.7472	480.493	fit	10
3002	Day 17	10.944	475.431	fit	10
3002	Day 17	11.292	466.706	fit	10
3002	Day 17	11.52	461.228	fit	10
3002	Day 17	11.8392	453.752	fit	10
3002	Day 17	12	450.058	fit	10
3002	Day 17	12.096	447.886	fit	10
3002	Day 17	12.384	441.463	fit	10
3002	Day 17	12.672	435.232	fit	10
3002	Day 17	12.9312	429.715	fit	10
3002	Day 17	13.248	423.143	fit	10
3002	Day 17	13.4784	418.424	fit	10
3002	Day 17	13.824	411.53	fit	10
3002	Day 17	14.028	407.524	fit	10
3002	Day 17	14.4	400.333	fit	10
3002	Day 17	14.5776	396.971	fit	10
3002	Day 17	14.976	389.505	fit	10
3002	Day 17	15.1272	386.731	fit	10
3002	Day 17	15.552	379.014	fit	10
3002	Day 17	15.6768	376.778	fit	10
3002	Day 17	16.128	368.835	fit	10
3002	Day 17	16.2288	367.093	fit	10
3002	Day 17	16.704	358.95	fit	10
3002	Day 17	16.7808	357.663	fit	10
3002	Day 17	17.28	349.343	fit	10
3002	Day 17	17.3328	348.475	fit	10
3002	Day 17	17.856	340.002	fit	10
3002	Day 17	17.8872	339.519	fit	10
3002	Day 17	18	337.707	fit	10
3002	Day 17	18.432	330.917	fit	10
3002	Day 17	18.4392	330.788	fit	10
3002	Day 17	18.996	322.274	fit	10
3002	Day 17	19.008	322.079	fit	10
3002	Day 17	19.5504	313.971	fit	10
3002	Day 17	19.584	313.479	fit	10
3002	Day 17	20.1072	305.874	fit	10
3002	Day 17	20.16	305.111	fit	10
3002	Day 17	20.664	297.976	fit	10
3002	Day 17	20.736	296.967	fit	10
3002	Day 17	21.2208	290.273	fit	10
3002	Day 17	21.312	289.042	fit	10
3002	Day 17	21.78	282.76	fit	10
3002	Day 17	21.888	281.328	fit	10
3002	Day 17	22.3392	275.433	fit	10
3002	Day 17	22.464	273.821	fit	10
3002	Day 17	22.8984	268.286	fit	10
3002	Day 17	23.04	266.515	fit	10
3002	Day 17	23.46	261.316	fit	10
3002	Day 17	23.616	259.403	fit	10
3002	Day 17	24	254.768	fit	10
3002	Day 17	24.0216	254.519	fit	10
3002	Day 17	24.192	252.482	fit	10
3002	Day 17	24.5832	247.89	fit	10
3002	Day 17	24.768	245.745	fit	10
3002	Day 17	25.1448	241.425	fit	10
3002	Day 17	25.344	239.188	fit	10
3002	Day 17	25.7088	235.121	fit	10
3002	Day 17	25.92	232.805	fit	10
3002	Day 17	26.2728	228.974	fit	10
3002	Day 17	26.496	226.594	fit	10
3002	Day 17	26.8392	222.979	fit	10
3002	Day 17	27.072	220.548	fit	10
3002	Day 17	27.4032	217.135	fit	10
3002	Day 17	27.648	214.663	fit	10
3002	Day 17	27.9696	211.436	fit	10
3002	Day 17	28.224	208.935	fit	10
3002	Day 17	28.5384	205.879	fit	10
3002	Day 17	28.8	203.36	fit	10
3002	Day 17	29.1048	200.462	fit	10
3002	Day 17	29.376	197.934	fit	10
3002	Day 17	29.6736	195.18	fit	10
3002	Day 17	29.952	192.653	fit	10
3002	Day 17	30.2448	190.031	fit	10
3002	Day 17	30.528	187.513	fit	10
3002	Day 17	30.8136	185.011	fit	10
3002	Day 17	31.104	182.509	fit	10
3002	Day 17	31.3848	180.118	fit	10
3002	Day 17	31.68	177.64	fit	10
3002	Day 17	31.956	175.348	fit	10
3002	Day 17	32.256	172.9	fit	10
3002	Day 17	32.5296	170.698	fit	10
3002	Day 17	32.832	168.287	fit	10
3002	Day 17	33.1032	166.166	fit	10
3002	Day 17	33.408	163.796	fit	10
3002	Day 17	33.6768	161.749	fit	10
3002	Day 17	33.984	159.426	fit	10
3002	Day 17	34.2504	157.443	fit	10
3002	Day 17	34.56	155.172	fit	10
3002	Day 17	34.8264	153.247	fit	10
3002	Day 17	35.136	151.032	fit	10
3002	Day 17	35.4024	149.157	fit	10
3002	Day 17	35.712	147.002	fit	10
3002	Day 17	35.9784	145.171	fit	10
3002	Day 17	36.288	143.08	fit	10
3002	Day 17	36.5568	141.287	fit	10
3002	Day 17	36.864	139.262	fit	10
3002	Day 17	37.1352	137.502	fit	10
3002	Day 17	37.44	135.546	fit	10
3002	Day 17	37.7136	133.813	fit	10
3002	Day 17	38.016	131.929	fit	10
3002	Day 17	38.2944	130.219	fit	10
3002	Day 17	38.592	128.409	fit	10
3002	Day 17	38.8752	126.717	fit	10
3002	Day 17	39.168	124.983	fit	10
3002	Day 17	39.456	123.305	fit	10
3002	Day 17	39.744	121.648	fit	10
3002	Day 17	40.0392	119.98	fit	10
3002	Day 17	40.32	118.402	fit	10
3002	Day 17	40.62	116.741	fit	10
3002	Day 17	40.896	115.243	fit	10
3002	Day 17	41.2056	113.586	fit	10
3002	Day 17	41.472	112.168	fit	10
3002	Day 17	41.7888	110.511	fit	10
3002	Day 17	42.048	109.175	fit	10
3002	Day 17	42.3744	107.516	fit	10
3002	Day 17	42.624	106.262	fit	10
3002	Day 17	42.96	104.599	fit	10
3002	Day 17	43.2	103.427	fit	10
3002	Day 17	43.5456	101.757	fit	10
3002	Day 17	43.776	100.667	fit	10
3002	Day 17	44.1336	98.9882	fit	10
3002	Day 17	44.352	97.9813	fit	10
3002	Day 17	44.7216	96.2917	fit	10
3002	Day 17	44.928	95.367	fit	10
3002	Day 17	45.312	93.6653	fit	10
3002	Day 17	45.504	92.8224	fit	10
3002	Day 17	45.9024	91.1073	fit	10
3002	Day 17	46.08	90.3457	fit	10
3002	Day 17	46.4928	88.6159	fit	10
3002	Day 17	46.656	87.9351	fit	10
3002	Day 17	47.0832	86.1895	fit	10
3002	Day 17	47.232	85.5888	fit	10
3002	Day 17	47.676	83.8266	fit	10
3002	Day 17	47.808	83.3051	fit	10
3002	Day 17	48	82.5575	fit	10
3002	Day 17	48.2688	81.5254	fit	10
3002	Day 17	48.384	81.0823	fit	10
3002	Day 17	48.8616	79.2846	fit	10
3002	Day 17	48.96	78.9189	fit	10
3002	Day 17	49.4568	77.1026	fit	10
3002	Day 17	49.536	76.8132	fit	10
3002	Day 17	50.052	74.9779	fit	10
3002	Day 17	50.112	74.7636	fit	10
3002	Day 17	50.6472	72.9091	fit	10
3002	Day 17	50.688	72.7688	fit	10
3002	Day 17	51.2448	70.8948	fit	10
3002	Day 17	51.264	70.8271	fit	10
3002	Day 17	51.84	68.9373	fit	10
3002	Day 17	51.84	68.9336	fit	10
3002	Day 17	52.416	67.0979	fit	10
3002	Day 17	52.44	67.0242	fit	10
[truncated: 2,823 more rows]
