# Supplementary material for: Early administration of tecovirimat shortens the time to mpox clearance in a model of human infection
Source: PLoS Biol. 2023 Dec 21;21(12):e3002249. doi: 10.1371/journal.pbio.3002249 (PMC10734935; doi:10.1371/journal.pbio.3002249)
Supplement: S1 Data — Data for Figs 1–4, S1, S3, S5, S6 and S8–S10. Data A in S1 Data (Data description for Fig 1). dosekg: dose (mg) received per kg body weight; time: time postinfection (days); eps, eps05, eps95: median, 5th, and 95th percentile, respectively, for antiviral effect (numeric between 0 and 1); lvl, lvl05, lvl95: median, 5th, and 95th percentile, respectively, for blood viral load (log10 copies/mL). Data B in S1 Data (Data description for Fig 2). dose: dose received (mg); time: time postinfection (days); cc, cc05, cc95: median, 5th, and 95th percentile, respectively, for tecovirimat plasma concentrations (ng/mL); eps, eps05, eps95: median, 5th, and 95th percentile, respectively, for antiviral effect (numeric between 0 and 1). Data C in S1 Data (Data description for Fig 3). ID: subject identity; time: time postinfection (days); incub: time of symptom onset (days postinfection); lvl: lesion viral load (log10 copies/mL); cens: 0 for observed value above the limit of detection (2.9 log10 copies/mL), 1 otherwise; TTP: time to viral peak (days postinfection); diff: delay between viral peak and symptom onset (days). Data D in S1 Data (Data description for Fig 4). initday: time of treatment initiation; dose: dose received; maxvl05, maxvl50, maxvl95: 5th, 50th, and 95th percentile, respectively, for peak viral load (log10 copies/mL); TTP05, TTP50, TTP95: 5th, 50th, and 95th percentile, respectively, for time to viral peak (days postinfection); lloq2.9q05, lloq2.9q50, lloq2.9q95: 5th, 50th, and 95th percentile, respectively, for time to undetectable virus by qPCR (days postinfection); lloq6.5q05, lloq6.5q50, lloq6.5q95: 5th, 50th, and 95th percentile, respectively, for time to undetectable virus by viral culture (days postinfection); dur6.5q05, dur6.5q50, dur6.5q95: 5th, 50th, and 95th percentile, respectively, for duration of positive viral culture (days). Data E in S1 Data (Data description for S1 Fig). ID: animal identity; time: time postinfection (days); lvl: blood viral load (l [file pbio.3002249.s001.zip › DataToEditors/Data_G.xlsx]

## Sheet: S5A
weight	time	cc	cc05	cc95
20	0	0	0	0
40	0	0	0	0
60	0	0	0	0
80	0	0	0	0
100	0	0	0	0
120	0	0	0	0
20	0.1	1622.27685442846	856.760048274271	2747.76953334151
40	0.1	1685.90764425421	878.615574131269	2905.43294049134
60	0.1	1725.30840779667	893.761382846608	2995.72422946858
80	0.1	1312.00128634082	677.155597674257	2280.56689050628
100	0.1	1060.85755242919	545.640790441246	1845.38753108669
120	0.1	890.473928492195	457.465333642324	1553.91143537965
20	0.2	1170.22341963014	754.372046202399	1756.91657574428
40	0.2	1336.71612536553	869.776339126861	2001.7858184571
60	0.2	1439.81021944107	940.818350398803	2145.99087298315
80	0.2	1136.23444717584	742.614162388185	1682.62577271134
100	0.2	943.731259708028	619.102448855217	1393.32742310262
120	0.2	809.031900006049	529.3545347291	1188.65887926049
20	0.3	621.760674521237	381.668948621088	1023.06314434932
40	0.3	744.547414779429	454.989458103028	1189.91928798458
60	0.3	824.48906535694	506.05589558301	1299.98656911228
80	0.3	664.713794426109	405.313060677892	1035.05068175803
100	0.3	560.361892276185	345.049297989893	870.936373262278
120	0.3	488.655778956718	302.488734737099	754.566838821575
20	0.4	390.460520891717	220.642088767965	703.162617366226
40	0.4	465.613204101968	278.012790441783	807.077461152472
60	0.4	518.949841561162	317.033789073763	884.592042994071
80	0.4	419.833644472626	261.164100793357	708.758911241846
100	0.4	358.579859203954	222.896860911162	587.400167263871
120	0.4	544.779241768333	240.167389814426	1211.75732181599
20	0.5	284.155403705849	140.307264081673	556.895461389328
40	0.5	337.333554248592	180.535118691861	627.508373600184
60	0.5	375.399990994038	211.036740965737	672.575339164531
80	0.5	303.653293557423	177.133877276704	535.601222217647
100	0.5	257.261876967022	150.367485746631	446.464306494383
120	0.5	1163.02636115048	773.202747239571	1681.47425812811
20	0.6	1840.83584129725	1039.37538827994	3061.34009319703
40	0.6	1952.95873455032	1090.79722191272	3243.34776089789
60	0.6	2013.76646187969	1133.83452642735	3359.68630881405
80	0.6	1544.29425075777	878.867634241213	2577.77834685175
100	0.6	1259.83986724794	716.781544302512	2096.50390167266
120	0.6	762.384224029528	485.784577796738	1141.56526265128
20	0.7	1375.70276785286	887.286302598836	2051.09879373063
40	0.7	1578.92327712589	1035.70950231093	2328.84300075602
60	0.7	1701.47611786555	1120.61542812351	2500.83717165933
80	0.7	1343.44801051016	884.289365613578	1966.89980715888
100	0.7	1117.3386794515	736.83474695887	1636.65246883324
120	0.7	505.512470079918	315.202649179811	829.821337193671
20	0.8	786.014619858011	479.164144591686	1294.37261536715
40	0.8	938.549469884535	588.381425357665	1511.95780600502
60	0.8	1045.27507655335	662.709336857171	1647.51515953528
80	0.8	841.548705637709	534.286876341163	1308.77818980824
100	0.8	711.938331499945	452.207462173186	1090.94038471838
120	0.8	1402.84831457894	928.977174486884	2114.69609876926
20	0.9	532.514521889278	286.709469630693	982.871548343405
40	0.9	640.728409464735	369.53630858382	1122.61713380873
60	0.9	712.636726795354	425.114578980517	1229.56978960314
80	0.9	577.826106025425	348.097248445666	986.233801571302
100	0.9	488.528998050396	300.050090802697	827.747928860984
120	0.9	995.321662574499	647.467582913386	1475.16672465304
20	1	405.712490571821	196.396614441083	793.209395482161
40	1	486.129619754042	250.723765075844	917.608234678445
60	1	538.23341816854	286.590578660108	1002.81018722803
80	1	433.647430756349	238.527522406	798.462632039968
100	1	368.127887841114	207.81340488757	669.886550046729
120	1	671.836837288495	423.483052601831	1079.78823193312
20	1.1	1940.30229922136	1113.98827380395	3238.16231905835
40	1.1	2084.3075260898	1189.24188330482	3440.30928093451
60	1.1	2169.1724764971	1237.64686496699	3571.23428745545
80	1.1	1670.84748877574	956.214706589327	2755.28045246649
100	1.1	1364.09897226687	786.227437304802	2249.25219884884
120	1.1	1400.00550465985	855.765698792422	2222.82952754454
20	1.2	1471.52017727096	941.76861170917	2200.78114175612
40	1.2	1699.55551636749	1105.96074890677	2522.39588321597
60	1.2	1839.58666524601	1196.25327466113	2733.60347259051
80	1.2	1454.21300398574	945.183036824017	2151.42477883368
100	1.2	1211.31055895184	795.786754161442	1796.37794006474
120	1.2	1226.73282752571	795.635504632947	1830.51592969116
20	1.3	868.791572876335	524.639538315066	1442.66055969016
40	1.3	1048.60864766893	647.543683471966	1688.30662031657
60	1.3	1164.75941618129	730.488860912793	1853.57326884942
80	1.3	942.322516089779	594.784310173721	1477.80968226288
100	1.3	796.968446738345	503.912204800688	1240.95983185913
120	1.3	833.569465196665	522.000074339744	1321.17625037315
20	1.4	606.69982615757	323.661359732522	1104.25709872724
40	1.4	733.871292456847	416.359490397499	1300.32625584099
60	1.4	819.784474473919	477.915624248193	1426.50421696463
80	1.4	664.320570938492	394.678131059153	1143.74416897316
100	1.4	564.415165544252	340.376273873876	957.610105790319
120	1.4	875.863561434772	447.937478619634	1624.03565745539
20	1.5	468.978316084526	223.507511686918	918.292351957628
40	1.5	572.888861835505	292.506042129259	1079.97450662936
60	1.5	637.367978223107	334.289765546679	1175.3713360602
80	1.5	516.835678361198	280.198586243094	943.941932405699
100	1.5	437.92235595516	241.634805449746	801.040861855342
120	1.5	1436.06778486489	947.565323716483	2157.08710683742
20	1.6	1991.41188853407	1151.6604286968	3323.77799326973
40	1.6	2155.21142692042	1245.47877972469	3585.04586368044
60	1.6	2243.2195333956	1310.26666884276	3744.69178072189
80	1.6	1739.93113821562	1012.97966739944	2885.6421827245
100	1.6	1428.08224493957	828.41957461191	2355.37726898341
120	1.6	1004.59080042848	628.803758173065	1560.88894672781
20	1.7	1518.9536786399	976.07671903335	2295.18046493856
40	1.7	1768.14576825027	1131.76875716516	2647.49823124119
60	1.7	1917.99249667011	1237.82110549532	2877.99276624607
80	1.7	1522.12499060293	991.764385243316	2281.28631157486
100	1.7	1270.02530400556	831.447444253033	1898.48484818954
120	1.7	724.546955179317	435.542423755234	1237.5680610318
20	1.8	921.440219808753	544.043832590453	1518.12490475144
40	1.8	1118.29136524499	677.645132344811	1811.969817371
60	1.8	1240.60530400011	763.209751544274	1983.47175604532
80	1.8	1004.69805023166	621.105933747	1587.58967545244
100	1.8	854.110901049712	529.280586462852	1337.09988404206
120	1.8	1612.72648360327	1025.85617155241	2451.49298545123
20	1.9	643.754218719955	342.250616094251	1166.05453951538
40	1.9	789.894671823494	444.700792037146	1395.25949633826
60	1.9	886.624299317145	512.66602974861	1545.87499402022
80	1.9	720.986129733547	423.954161519089	1237.93332274969
100	1.9	614.81018600691	365.40329575298	1041.58644857685
120	1.9	1184.47200805852	745.85615535905	1801.80326454153
20	2	501.634028676688	236.748525268136	994.661394981764
40	2	621.362430453904	314.334762184258	1176.16205684656
60	2	702.035205625335	363.636233257673	1290.61902694116
80	2	571.28759234258	301.591988810248	1043.23300029529
100	2	486.398050036159	263.847826070863	879.284604669815
120	2	842.797585421989	507.274124892436	1403.826945552
20	2.1	2023.37312818903	1162.42888185369	3396.92394608269
40	2.1	2201.71737603267	1272.06995870446	3657.719736062
60	2.1	2302.93691174973	1328.11185840458	3817.37432457703
80	2.1	1786.13236085795	1026.55084301472	2950.63325302835
100	2.1	1466.86385715298	844.576756617912	2419.55110346516
120	2.1	1552.3100282648	936.176848339986	2514.49791466479
20	2.2	1542.8455882789	978.995984014877	2356.88124117773
40	2.2	1813.34905088699	1159.9878330058	2752.41086438114
60	2.2	1971.54136366302	1276.18727855881	2975.16531018322
80	2.2	1565.77070643997	1017.95613523196	2375.03451062867
100	2.2	1312.98825054857	849.748992531985	1984.8236113455
120	2.2	1366.20969932847	871.538055850323	2092.71745169867
20	2.3	946.219847583737	558.209318417337	1548.61147553755
40	2.3	1154.58743075041	695.565684309587	1850.23685406482
60	2.3	1289.30194868763	782.035766962802	2051.09433385635
80	2.3	1046.27419262462	640.188296607872	1652.30593429105
100	2.3	887.702586107883	547.853902558358	1396.94018650543
120	2.3	966.313378684798	584.45417482181	1545.9322682578
20	2.4	667.811122062024	348.279807402697	1215.32722317742
40	2.4	827.465136209871	456.241637926702	1439.26709682115
60	2.4	931.645115357069	529.45163394094	1604.59488679696
80	2.4	761.517866327667	439.47820974851	1297.30976319169
100	2.4	650.539575612112	380.150443364551	1104.0640092917
120	2.4	978.858558792185	516.799696875133	1837.49208594037
20	2.5	523.173950287893	242.887607051382	1037.02795826653
40	2.5	649.375868993011	325.761863774576	1245.08798481242
60	2.5	735.984261616897	381.954446848052	1388.64962164825
80	2.5	602.631799442085	316.265043513073	1109.14413900665
100	2.5	515.402054607469	276.001998790644	934.656887789008
120	2.5	1551.50984139678	985.614061711593	2388.66825884413
20	2.6	2046.5691371064	1165.89141214858	3441.81889118872
40	2.6	2233.17372325629	1276.15067855152	3701.52500562278
60	2.6	2341.79831346802	1340.53746344015	3897.8125186786
80	2.6	1812.3016705069	1039.57771761865	3019.82046030318
100	2.6	1492.42109722954	856.845985526132	2497.783107518
120	2.6	1107.24319535273	673.843992834885	1733.2811823464
20	2.7	1555.69906379361	986.805868785236	2404.16831560719
40	2.7	1833.12192995261	1171.93787690532	2796.81507824229
60	2.7	1999.58245371986	1286.93485149787	3042.4708813771
80	2.7	1596.75683865351	1027.24688874163	2427.40500742379
100	2.7	1339.05223063047	856.114742105253	2033.7534121509
120	2.7	823.014461821134	476.747730412923	1386.35183751959
20	2.8	960.311599675029	565.380786048235	1581.83204320545
40	2.8	1176.56883486824	707.136099290906	1900.03081913138
60	2.8	1323.3779590178	798.12499654445	2109.5911312737
80	2.8	1072.30440387185	652.59307556441	1700.3262838532
100	2.8	910.231151109552	557.660461707559	1438.17392614742
120	2.8	1691.01414444764	1061.97442272215	2642.41303570311
20	2.9	681.355579522926	351.15037859769	1266.00571089106
40	2.9	847.912701749237	462.009464975776	1490.55977616496
60	2.9	962.324712498459	535.853083843027	1687.73234939628
80	2.9	787.35246920498	447.41494077078	1338.77633861829
100	2.9	673.056565446637	387.225265489272	1132.86510652907
120	2.9	1266.57362197626	779.179118227034	1972.33768029077
20	3	536.53315972566	248.261754917722	1065.28917166963
40	3	666.505750869738	330.968716081315	1298.48864105166
60	3	755.529646630197	388.920551024112	1432.43335373279
80	3	624.178639802362	325.264905223988	1157.016342652
100	3	533.518075885562	283.464936864497	984.123381621193
120	3	919.726906528705	540.986791656005	1511.28082413395
20	3.1	2053.98639587698	1166.69714452615	3469.60813653929
40	3.1	2245.02292703467	1282.12287758167	3749.69699551738
60	3.1	2364.76908057528	1354.41155616647	3939.57244740608
80	3.1	1838.91845778118	1047.38183320783	3076.63176017661
100	3.1	1509.13272075088	864.035532445165	2534.2161676419
120	3.1	1610.27422631941	965.519594622311	2673.94125626367
20	3.2	1564.43802991646	989.964791182093	2433.55740422209
40	3.2	1846.66199696019	1180.00955974285	2834.41428690435
60	3.2	2022.55044051264	1291.24663213284	3073.48172562089
80	3.2	1611.67968926124	1032.08608215997	2454.15441245707
100	3.2	1352.92581469627	862.350507064474	2065.45439784587
120	3.2	1432.24460108504	897.78730774493	2226.53067429428
20	3.3	967.470509770193	571.614566602094	1608.01009269411
40	3.3	1194.60552862	711.0265478463	1929.3290467565
60	3.3	1342.40234301778	805.587433290373	2145.78646666235
80	3.3	1092.62273803687	661.048980757823	1730.49251998547
100	3.3	930.154303326523	567.133027731338	1462.9287376294
120	3.3	1029.77449775737	610.510905665052	1669.93302779881
20	3.4	690.74922324465	360.875153542615	1273.95309115356
40	3.4	863.324139501742	467.096945511038	1560.55061534215
60	3.4	977.219844718433	541.419293568766	1710.27477079553
80	3.4	801.886570721271	450.173566073124	1389.82540624855
100	3.4	688.345859701269	393.261929837052	1173.22468594686
120	3.4	1032.95724340243	543.362686399938	1953.27433607418
20	3.5	542.001947188106	251.694569036125	1091.15779288964
40	3.5	678.040586476619	334.972159961599	1314.55853831431
60	3.5	772.762271146257	392.77985082922	1495.30388039548
80	3.5	632.359675347003	331.005030816106	1190.60025519541
100	3.5	542.795438393652	287.91329989952	1010.39553953627
120	3.5	1603.82026438815	1002.69778580171	2501.7088198967
20	3.6	2058.7600480998	1167.42150439076	3484.31652284879
40	3.6	2250.62836164488	1284.82318356713	3782.08060771465
60	3.6	2381.19759873097	1360.52485148621	3959.29353112244
80	3.6	1853.79321329818	1063.31510248723	3096.10683243693
100	3.6	1524.00948937717	876.333375618669	2543.26024379682
120	3.6	1156.30833441329	689.742007192063	1820.14313534187
20	3.7	1569.93152782485	993.030012798449	2448.31818565026
40	3.7	1857.35804443938	1180.18395334261	2862.29026348878
60	3.7	2031.95890190551	1294.77418423533	3133.43024080342
80	3.7	1624.5998512234	1036.30390997943	2499.73771222905
100	3.7	1364.98554331151	866.806139096798	2095.33153956804
120	3.7	864.561132337713	490.981576751481	1483.93125818123
20	3.8	974.14052246541	573.106822402589	1632.54761740566
40	3.8	1201.06385534173	719.447785895865	1955.78928026098
60	3.8	1357.77273641442	813.919815707645	2186.07739658448
80	3.8	1105.43995637883	667.548675367008	1760.57118816139
100	3.8	941.339724073119	570.80647911691	1483.31220517323
120	3.8	1734.50899902262	1079.1164622007	2715.19950983745
20	3.9	696.445791554766	363.483995575864	1287.67074709375
40	3.9	875.671384421344	468.989869774084	1589.93949427577
60	3.9	991.778618025166	544.080445520144	1763.01188642895
80	3.9	816.501433448278	451.967616422594	1414.08591387874
100	3.9	699.386187016362	394.381784994837	1190.7523617124
120	3.9	1303.97684749212	798.649292859008	2024.62392726253
20	4	545.706555337933	252.316037645586	1107.23608325277
40	4	689.725539942992	338.97824000468	1339.05188535282
60	4	785.388885645201	397.066839823573	1499.9999954204
80	4	644.993897110671	333.670487962514	1234.68850703678
100	4	553.433322005639	292.157363104409	1047.79947271933
120	4	956.360383346332	553.826483918822	1588.99612036464
20	4.1	2066.51556121307	1167.54816151168	3499.19358607152
40	4.1	2264.6215821145	1285.41856112128	3805.77507955993
60	4.1	2392.89559664616	1361.66469344049	3992.46513337377
80	4.1	1861.83105704405	1072.11808054111	3108.45400118071
100	4.1	1533.07597719132	879.945548251344	2564.89815389211
120	4.1	1642.32605257752	983.067481924084	2737.5718429863
20	4.2	1575.17608051067	994.844642681892	2449.37854792002
40	4.2	1863.08167963028	1180.259681632	2871.7377206994
60	4.2	2041.62125202424	1296.28763610323	3149.01200903361
80	4.2	1632.94261522338	1040.11940699614	2506.0406300385
100	4.2	1373.93255623425	869.508435417628	2106.0376287014
120	4.2	1467.87839142922	907.484745319496	2294.24397232821
20	4.3	977.976283330647	574.345370152704	1647.26051366286
40	4.3	1209.49430573518	721.341362513618	1994.67481686389
60	4.3	1363.19348767803	816.423489749745	2212.37302273003
80	4.3	1110.16878592833	670.885616389669	1788.94148795789
100	4.3	948.835390714874	572.036384671825	1505.11891248055
120	4.3	1060.89058697719	614.72612290234	1718.58856330364
20	4.4	702.826747561382	365.887639510223	1299.78540177651
40	4.4	884.160740306833	470.987001335217	1591.34080080016
60	4.4	1005.8814064069	547.244774429617	1801.9839653216
80	4.4	825.645141615131	458.687874837637	1449.37239212407
100	4.4	708.906690997282	399.152708699562	1224.14858193356
120	4.4	1062.52559673336	553.635119816859	2003.63265970473
20	4.5	551.121086210278	252.753577509247	1117.32932916016
40	4.5	695.370420581724	341.34326073224	1354.53405497804
60	4.5	795.466918916713	403.689398164494	1528.16034913422
80	4.5	652.993296884926	338.434500933875	1241.04987706807
100	4.5	562.023279012497	294.672743956013	1061.35351076327
120	4.5	1632.23325641991	1011.56199200296	2570.71490984321
20	4.6	2072.41882918014	1167.59025735708	3509.42623786863
40	4.6	2277.63692798181	1285.67444445672	3822.00428158798
60	4.6	2400.98541622432	1362.34133656995	4014.81485852354
80	4.6	1872.28582302348	1072.79176262342	3131.96707482283
100	4.6	1541.14889070917	886.934645923653	2583.55936820063
120	4.6	1184.8487067277	702.719679232213	1883.65848388476
20	4.7	1578.19145229689	995.926996436275	2458.25646798508
40	4.7	1867.61902832868	1183.16962025775	2879.70753200724
60	4.7	2047.76540448725	1297.7122175243	3159.16784109881
80	4.7	1641.05067066579	1040.88357384218	2532.42380940668
100	4.7	1379.36881350282	871.73963279095	2133.72769047725
120	4.7	895.118033537252	495.635212007885	1562.2862414208
20	4.8	978.765192497229	574.550419499662	1652.11233161336
40	4.8	1214.76235131811	722.152745049124	2000.52326038089
60	4.8	1375.04312374473	820.99233090499	2238.73685842429
80	4.8	1118.65343509812	671.31478909419	1803.01682986112
100	4.8	954.522652341228	572.453538989858	1523.83977950682
120	4.8	1752.04441757651	1087.72684157248	2782.00165817006
20	4.9	705.994012700908	366.673693146077	1315.00275067229
40	4.9	888.28416945406	472.795046518272	1591.82657212921
60	4.9	1013.34407891283	548.120739436318	1809.77019251277
80	4.9	834.911816952726	461.557928058678	1471.93243112743
100	4.9	714.80817738101	400.89455111874	1245.08749004737
120	4.9	1322.54261424323	810.189381603071	2074.48690232327
20	5	552.868906214769	255.543017888995	1123.03672557611
40	5	697.360372142866	344.672010311387	1366.26529216773
60	5	802.482968610142	406.755351785463	1536.2478050769
80	5	662.951194669463	342.974866966186	1254.74795295928
100	5	571.689588539192	296.988685522252	1068.96368191924
120	5	977.342393386292	555.698928027436	1651.67398529328
20	5.1	2076.24878054718	1167.60425826455	3522.00289780334
40	5.1	2286.35523434785	1285.78442291437	3833.61090491239
60	5.1	2405.03095777224	1364.32844485372	4049.44004429831
80	5.1	1876.95986918267	1074.60553694746	3143.43226865492
100	5.1	1549.71819829625	890.706749022551	2589.48058314638
120	5.1	1655.61391661835	991.018180843237	2781.16552649325
20	5.2	1579.83050169705	996.266688083146	2470.50081054418
40	5.2	1871.17447956646	1184.89445005865	2894.23445400609
60	5.2	2055.4428601617	1298.1469818987	3172.85635538689
80	5.2	1649.48566505311	1046.62428901174	2548.44610201953
100	5.2	1386.16447450415	872.783638782936	2146.33931610522
120	5.2	1481.5405534437	911.112283640873	2327.66288287615
20	5.3	981.021471923249	574.645239091741	1653.37397563252
40	5.3	1219.74155979354	722.604945391814	2004.87423006295
60	5.3	1380.71455690811	823.425698469048	2240.51215347833
80	5.3	1125.84436537029	671.591097098859	1803.9482084247
100	5.3	960.108071235832	574.283652045301	1536.89770332514
120	5.3	1079.14398020971	623.7559080176	1762.1789265271
20	5.4	708.041269717645	368.010228386021	1327.57030505534
40	5.4	894.208507224556	475.725869030464	1609.89436522531
60	5.4	1016.90001916716	549.073128265601	1811.43435300757
80	5.4	837.259708211181	462.558405125183	1477.62192624397
100	5.4	718.934634450688	402.444908620927	1258.9004750716
120	5.4	1074.73346414333	561.506706282756	2047.32497514683
20	5.5	554.091223468088	255.547765466294	1126.16000045301
40	5.5	700.541116834021	345.194384702652	1371.65639193288
60	5.5	810.034411890697	406.758225959692	1544.90004110691
80	5.5	668.352019360868	344.108996627233	1259.63617524089
100	5.5	578.110180375321	297.898807776066	1074.45249173103
120	5.5	1646.59104530746	1016.88987893278	2594.67394215443
20	5.6	2078.73547022233	1167.60891850617	3522.68640402965
40	5.6	2287.28359521025	1290.20056595682	3847.96108211493
60	5.6	2407.33287040795	1364.33421866644	4066.52817787946
80	5.6	1878.93522883532	1076.03287232695	3167.32528156265
100	5.6	1550.3112019026	890.938558178845	2605.57970818638
120	5.6	1194.72568917206	705.148093453939	1926.47037856825
20	5.7	1580.09247653177	996.753756956834	2475.3825974102
40	5.7	1874.02160343326	1184.90632093646	2900.25601017807
60	5.7	2059.51520322234	1298.36248954738	3182.25695450142
80	5.7	1651.80531584527	1048.07213054265	2554.96967943011
100	5.7	1389.38703742684	873.519215370482	2149.77938736764
120	5.7	907.808043082513	501.088818664165	1584.64523371692
20	5.8	982.727135177428	574.689087659342	1659.26410577806
40	5.8	1222.84685659394	722.857106358041	2006.64224957528
60	5.8	1384.50688691529	823.598327258778	2247.72402231889
80	5.8	1129.88720886973	673.354589437976	1820.37027736373
100	5.8	964.639221035446	575.90544889828	1543.15035202726
120	5.8	1761.92111584552	1090.51025238385	2835.67972518534
20	5.9	708.360567013648	368.28077769863	1328.46303631988
40	5.9	894.840892065087	475.730342542275	1610.52379072314
60	5.9	1019.77285998426	552.436691180109	1818.00201927664
80	5.9	838.836005273476	462.790393267178	1480.85063559927
100	5.9	723.934336255965	403.872549083843	1262.75417700415
120	5.9	1333.4538279387	815.293510868144	2116.67198583111
20	6	555.799577024959	255.550051694646	1128.06450296399
40	6	701.308559206178	345.934030006109	1378.72332174529
60	6	813.556184890764	406.76294323974	1547.81307253742
80	6	671.217546254773	344.21194681559	1264.89496410417
100	6	580.056464508439	301.574997753282	1079.78371728106
120	6	989.064844397876	556.167205458291	1682.56374334041
20	6.1	2080.03011232361	1167.6104709859	3522.93010074297
40	6.1	2288.09779307275	1291.77540516887	3856.88627994146
60	6.1	2409.31599133491	1364.39998151769	4072.69449387543
80	6.1	1879.91588707899	1078.555253365	3186.55627137578
100	6.1	1552.47573513276	891.063820365106	2621.39256111723
120	6.1	1668.48561434844	995.835069053959	2813.4260580649
20	6.2	1581.18071043016	996.753958225516	2477.47819021857
40	6.2	1874.04531911436	1184.91174033466	2903.42490444502
60	6.2	2059.80135662252	1298.46932343801	3188.07914686474
80	6.2	1652.89793798604	1048.49327136989	2561.10993961618
100	6.2	1389.95637074613	875.301496110723	2155.12020039236
120	6.2	1487.22995327167	912.471640458184	2368.2274944831
20	6.3	985.272441239033	574.709365493864	1661.2703136541
40	6.3	1223.81948416267	723.074713302738	2007.66897732756
60	6.3	1388.31702002135	823.722956879224	2249.68621217052
80	6.3	1132.56086284847	674.933341942671	1827.89040343851
100	6.3	966.890514568594	576.152333645839	1552.61839222178
120	6.3	1088.38755022168	625.171439668308	1784.02336506405
20	6.4	708.554251681849	368.312165686986	1328.71587095598
40	6.4	896.060107506992	475.732030671262	1615.29950943911
60	6.4	1023.61736738025	555.238100720725	1819.78930847893
80	6.4	842.930557054919	463.065685896949	1489.17936516958
100	6.4	725.577129556699	404.539816020516	1270.92955273041
120	6.4	1084.07086309678	562.712418619776	2068.76348600666
20	6.5	556.776679997838	255.551167657373	1129.22590190999
40	6.5	701.993580461442	346.435185170766	1384.88273024238
60	6.5	814.044877603473	408.340600891988	1563.76179333142
80	6.5	673.027683604794	344.470941139543	1273.17687644461
100	6.5	581.025406779818	301.636421738929	1091.25370716892
120	6.5	1654.94778865992	1017.12035230366	2623.613762229
20	6.6	2081.13368987205	1167.6109886412	3523.02888357969
40	6.6	2290.13084761729	1291.80452435564	3860.1012949867
60	6.6	2409.55899864455	1365.58100340009	4085.17732715411
80	6.6	1881.24984594622	1080.24206881423	3192.55938204013
100	6.6	1552.54262015716	891.13165371344	2632.40037786586
120	6.6	1202.63919813967	710.470971550505	1961.18266880704
20	6.7	1581.50009417442	996.754022525955	2478.80113373746
40	6.7	1874.20601302885	1184.91429061286	2906.21083979198
60	6.7	2062.51434470277	1298.52228860983	3192.82392806792
80	6.7	1654.24828524881	1048.76719870279	2570.38528451141
100	6.7	1390.96019642704	876.972611814964	2158.73894234253
120	6.7	911.334521054894	505.174559273625	1603.57090803327
20	6.8	985.386834668057	574.718743103811	1662.14941080044
40	6.8	1226.73358447143	723.219451070921	2012.14026819309
60	6.8	1390.07617318455	824.92541182688	2250.88693501443
80	6.8	1133.20889516221	675.371183188484	1828.08691289366
100	6.8	968.54584557924	576.308807993432	1553.82220026452
120	6.8	1772.32198105666	1090.75365959459	2851.21013666767
20	6.9	709.02542340314	368.327866299894	1328.84848681541
40	6.9	898.72578612337	476.286478407499	1620.21512762092
60	6.9	1026.15963645125	555.363201292433	1820.88050153758
80	6.9	845.750289663252	463.530186312143	1489.2594334438
100	6.9	727.266491220821	404.574978178959	1278.53352157634
120	6.9	1338.18575950504	818.7227172892	2147.06998073175
20	7	556.787333106007	255.964234892118	1133.24572340376
40	7	702.754022249015	348.312787302527	1398.45521376261
60	7	814.359793656675	410.685797814595	1571.89222687425
80	7	674.872715017101	344.47957201334	1283.5763977741
100	7	582.910860463193	301.653874570794	1093.38844248407
120	7	998.59839722181	558.545716816734	1700.55221913454
20	7.1	2081.9203218806	1167.61116141845	3523.09745537476
40	7.1	2290.41792583987	1291.81955013049	3870.35141239681
60	7.1	2409.5855251458	1366.57165156541	4094.91484003014
80	7.1	1881.35727809254	1081.37010870454	3194.10521328573
100	7.1	1552.57765088511	891.168476942117	2645.96079963423
120	7.1	1673.28442805857	999.471079857655	2821.26310781598
20	7.2	1581.6855514238	996.754043480419	2479.5310766555
40	7.2	1875.32159635552	1184.9155195878	2908.1120985674
60	7.2	2064.0317583136	1298.54854918642	3206.7745228495
80	7.2	1654.94308842428	1048.94543349006	2577.72559997277
100	7.2	1391.36587915576	877.025930802594	2168.16495938612
120	7.2	1490.14859809862	913.074430625408	2376.29776788676
20	7.3	985.386882665184	574.726990530295	1662.68255177425
40	7.3	1227.55873085069	723.51046595463	2012.60360551726
60	7.3	1390.21755275018	826.274922456026	2253.14934881264
80	7.3	1134.61046470642	675.37169557884	1831.56559966395
100	7.3	971.673942982371	577.924477518992	1559.67815396347
120	7.3	1092.04752445595	625.256923048232	1813.079385257
20	7.4	709.060301217165	368.335719998176	1328.91804762484
40	7.4	899.381085767166	476.293590707774	1620.87452840362
60	7.4	1027.87279944986	555.82224813783	1821.54813706045
80	7.4	848.233981348151	463.823085123957	1489.2994032982
100	7.4	728.878159327807	404.60148591608	1278.60752730039
120	7.4	1086.50249387007	563.253440295831	2079.60701623364
20	7.5	556.792321881606	255.964239900054	1133.84607449686
40	7.5	705.237714594715	348.342063483733	1400.92752721557
60	7.5	816.055451980125	412.155621197484	1576.05719053601
80	7.5	676.146032322727	344.617438592591	1292.66079583525
100	7.5	584.121447302737	301.665129557999	1101.58008599124
120	7.5	1662.12681592353	1017.18301124741	2649.96007436196
20	7.6	2082.48191212181	1167.61121914819	3525.93863359023
40	7.6	2290.44541697529	1291.8273068941	3878.67326195027
60	7.6	2410.53949405807	1367.2145550051	4101.58874777251
80	7.6	1881.821980426	1082.12447338824	3197.74289299853
100	7.6	1552.59603577796	891.188521076213	2647.53420142616
120	7.6	1205.73162711061	711.936968404233	1965.10323924992
20	7.7	1581.79340786856	996.766782325051	2480.00155471946
40	7.7	1876.11768553257	1184.91612243502	2909.3667968589
60	7.7	2066.71329435239	1298.56157030743	3215.47654921962
80	7.7	1655.03858805974	1049.06143430469	2582.53415712328
100	7.7	1392.19204185756	877.039970244246	2183.37603334241
120	7.7	917.338864141247	506.361818164514	1607.60781423055
20	7.8	985.575984821381	574.757976918257	1663.00589627183
40	7.8	1228.84449900891	723.512268364996	2016.81297585442
60	7.8	1390.80449441299	827.430541754842	2253.30848877125
80	7.8	1135.7676111871	675.432413935132	1832.54360036261
100	7.8	972.921283184307	579.266123418189	1560.45581166626
120	7.8	1776.66078809333	1090.84033429345	2880.28066200374
20	7.9	709.0638782417	368.339648565603	1328.95453476712
40	7.9	899.413497107276	476.296994938673	1627.31701825387
60	7.9	1029.92767068306	555.822292396321	1824.03205879142
80	7.9	848.837455536568	464.210766642458	1489.3193695688
100	7.9	730.949568138265	405.11833749054	1278.6329317821
120	7.9	1342.37486374477	818.94713832719	2148.12296776465
20	8	556.79466376493	255.964241364347	1134.22312686035
40	8	708.077282934259	348.359264044588	1402.64383643985
60	8	817.129703830871	412.247801463094	1579.05132054211
80	8	677.214155728421	344.734203552315	1298.46913828002
100	8	584.52564671646	301.736985194418	1108.16819267729
120	8	1001.75277446226	561.561192791816	1709.42981008814
20	8.1	2082.88328991753	1167.61123845974	3530.70468415296
40	8.1	2290.46090037384	1291.8313126017	3885.59133140521
60	8.1	2412.31472926364	1367.63178167286	4102.71881470323
80	8.1	1882.16936520723	1082.48759582174	3198.77611266727
100	8.1	1552.76050456987	891.199465178226	2647.76122518561
120	8.1	1675.07244191699	999.9027740817	2846.2790083591
20	8.2	1581.85622842535	996.795735613995	2480.30480880466
40	8.2	1876.58231279411	1184.91642195551	2910.26721312952
60	8.2	2067.32243157942	1298.56802715609	3217.90493574759
80	8.2	1656.04137167118	1049.13694577061	2588.38232304418
100	8.2	1392.44956218386	877.048184092735	2187.09125822043
120	8.2	1494.88850786016	915.998308122782	2386.02933137193
20	8.3	986.038032747522	574.780302834049	1664.09653435314
40	8.3	1229.1107006414	723.513268740851	2029.56966522733
60	8.3	1391.30456230267	828.159189904992	2261.65480392112
80	8.3	1136.15434652993	675.492346035048	1832.97445000379
100	8.3	973.214516606338	580.376012117007	1560.96681585343
120	8.3	1094.3455315364	625.280606134603	1815.43603013002
20	8.4	709.065584678028	368.341613714613	1328.97367374103
40	8.4	899.430881843057	476.298624459335	1632.1587939853
60	8.4	1031.17349458954	555.822308839863	1824.35989949872
80	8.4	849.220902884745	464.489612762206	1492.24984146391
100	8.4	731.276345776323	405.121125088501	1278.64596638374
120	8.4	1090.32590604578	563.283645927959	2084.32611155496
20	8.5	556.795765542493	255.964241792552	1134.45997042415
40	8.5	709.287420609653	348.369541691322	1403.83550654919
60	8.5	818.922062380753	412.304900462558	1582.87718963476
80	8.5	677.654269866925	344.808976369792	1299.0637957711
100	8.5	584.678992251002	302.105639230241	1110.49101456912
120	8.5	1663.62811045104	1021.39854914556	2655.98459826129
20	8.6	2082.94146059869	1167.6112449279	3534.5513708085
40	8.6	2290.46963548277	1291.83338182323	3889.10258847869
60	8.6	2412.77836648516	1367.90255031651	4105.96807933619
80	8.6	1882.40894465576	1082.48776811303	3200.27404591144
100	8.6	1553.53383079652	891.205460997417	2652.45386517586
120	8.6	1207.7527823871	712.064925602987	1965.19899391452
20	8.7	1581.89287146874	996.914966799497	2480.50028086583
40	8.7	1876.73754607323	1184.91657211246	2911.07404916159
60	8.7	2067.76701750012	1298.57122913872	3219.44104245899
80	8.7	1656.0500879804	1049.18610748109	2592.03489172354
100	8.7	1393.27150344697	877.053080925446	2188.37787122976
120	8.7	923.102394139755	506.933185787476	1607.63877492211
20	8.8	986.064133040344	574.79653160577	1664.25657933368
40	8.8	1229.2781418654	723.709058433704	2030.09440414309
60	8.8	1391.92181684476	828.159222358966	2273.39260075283
80	8.8	1137.70607431693	675.541121460102	1838.88340287244
100	8.8	973.891600278844	581.287575396202	1561.3028606024
120	8.8	1778.37995533693	1090.87343400761	2884.36913271812
20	8.9	709.066400153539	368.342596723499	1328.98371295158
40	8.9	899.440209020805	476.299404515472	1635.76163759021
60	8.9	1031.59142593137	555.822315006718	1828.96896779791
80	8.9	850.737186135008	464.721073894043	1495.95111075927
100	8.9	731.884682766851	405.122537362234	1279.61915275013
120	8.9	1343.15390421567	819.024515315517	2152.87353550993
20	9	556.796284926624	255.964241917786	1134.60876072534
40	9	709.505335117126	348.375786788871	1404.66301788585
60	9	819.798766261204	412.340269366668	1587.3748042181
80	9	678.259393956214	345.230122541876	1299.33752525084
100	9	585.271485291304	302.105640121783	1110.76684436218
120	9	1004.60992636073	562.32144044274	1712.33305977792
20	9.1	2082.94216356961	1167.61124709725	3537.6565621004
40	9.1	2290.4745692847	1291.83445098182	3889.41272884397
60	9.1	2413.12662568143	1368.07827172657	4107.58767388268
80	9.1	1882.57421516801	1082.48783738949	3201.24312535287
100	9.1	1553.61559830884	891.208758203319	2653.25343852197
120	9.1	1677.95912257133	1000.08615162084	2857.5397256428
20	9.2	1581.91427546303	996.992014388136	2480.62628059305
40	9.2	1876.84234811618	1184.91664785709	2913.27377329202
60	9.2	2069.25672710242	1298.57281710628	3220.50035779592
80	9.2	1657.05397466843	1049.21811761814	2595.04168656949
100	9.2	1393.74526374041	877.056052823509	2189.37918065663
120	9.2	1498.56020776714	918.738863304723	2399.10635629858
20	9.3	986.079690086702	574.808396016878	1664.33783772823
40	9.3	1229.39131273662	723.998413190484	2030.0967262099
60	9.3	1392.87225533105	828.159237508152	2273.93066961271
80	9.3	1138.22405757664	675.917276992788	1849.99018581856
100	9.3	973.931230294251	581.989513167021	1565.57080829983
120	9.3	1097.06159184449	625.352251333696	1816.14005146125
20	9.4	709.066790461009	368.343088445639	1328.98897896208
40	9.4	899.445214466381	476.299777947539	1638.51100489312
60	9.4	1032.47989475071	555.822317341303	1835.57523934631
80	9.4	851.438895050617	464.896311094274	1499.82183586557
100	9.4	733.399611643676	405.12325315813	1279.62033194058
120	9.4	1091.35877798077	563.285540057173	2086.59954664848
20	9.5	556.796530207556	255.964241954417	1134.70224359518
40	9.5	710.168743809422	348.379643461764	1405.23771621583
60	9.5	820.858659508876	412.362178047335	1589.52148110715
80	9.5	679.859066818846	345.868693913352	1299.48180741366
100	9.5	585.639155579946	302.105640463895	1110.94809267311
120	9.5	1664.59506813413	1023.5054607982	2657.43413195514
20	9.6	2082.94252109708	1167.6112478259	3540.16352458565
40	9.6	2290.47735831475	1291.83500352547	3889.47944421608
60	9.6	2413.38529655404	1368.19231009367	4108.63244181566
80	9.6	1882.68824365483	1082.48786524482	3202.6742383638
100	9.6	1553.61694665347	891.210578863443	2653.40099025264
120	9.6	1207.99275092792	712.187331138886	1967.18614621211
20	9.7	1581.92679505283	997.041802797378	2480.70749983278
40	9.7	1876.91310310538	1184.91668622665	2914.92199639359
60	9.7	2070.00872449729	1298.57360467208	3221.23088050708
80	9.7	1658.46714580773	1049.23896170016	2596.87917924793
100	9.7	1393.7464640824	877.057886179979	2190.74775238297
120	9.7	924.557938454541	507.416192560164	1613.48769641001
20	9.8	986.08896284441	574.817101551868	1664.34109636191
40	9.8	1229.46795494475	724.217845999466	2030.09807075085
60	9.8	1393.16856327346	828.159244579846	2274.0260196083
80	9.8	1139.6022335411	676.531093155943	1850.74731395811
100	9.8	974.598119801254	582.018927090046	1567.16583587547
120	9.8	1781.48002804822	1092.85260367542	2893.75093150537
20	9.9	709.066977532003	368.343334415716	1328.99174122246
40	9.9	900.00647996013	476.299956725058	1639.18410807021
60	9.9	1032.47989780294	555.822318233305	1841.0526368878
80	9.9	852.045408368734	465.199418246962	1502.70906331536
100	9.9	734.293108733659	405.372459823288	1280.22362880454
120	9.9	1344.16874984034	819.051207520999	2158.98367488964
20	10	556.849393183999	255.964241965132	1134.76098259127
40	10	710.174343380394	348.382061391225	1405.63687544874
60	10	822.450536909845	412.375749044018	1589.72095060066
80	10	680.735908179022	346.363450048006	1299.574523688
100	10	586.80469789014	302.105640595599	1111.06728414553
120	10	1005.51432948454	562.731676532922	1714.82782073371
20	10.1	2082.94270293598	1167.61124807101	3542.1877227388
40	10.1	2290.47893583533	1291.83528913011	3890.90531632433
60	10.1	2413.57743767337	1368.26631786052	4109.40137981005
80	10.1	1882.90574479798	1082.48787644514	3205.01606458853
100	10.1	1553.61766422649	891.211588702144	2656.0189701775
120	10.1	1679.0409632039	1000.16428698619	2858.14847759247
20	10.2	1581.93412760242	997.073976234136	2480.75985397541
40	10.2	1877.90021216479	1184.91670571859	2916.15698905558
60	10.2	2070.20187910566	1298.5739952908	3221.73466559265
80	10.2	1658.74969933176	1049.25253557717	2599.04961136608
100	10.2	1393.74709797676	877.059033663425	2191.6444543348
120	10.2	1499.45403572339	919.754193949752	2402.54293103546
20	10.3	986.094489859856	574.823504102895	1664.34312008842
40	10.3	1229.51994547641	724.384253578387	2030.09885042501
60	10.3	1394.37838891299	828.159247880984	2274.08636966648
80	10.3	1140.23971130365	677.030644600498	1851.05243039136
100	10.3	974.607303546617	582.038733282115	1567.79877964794
120	10.3	1098.40078511417	627.41082605201	1819.54230209783
20	10.4	709.096007397986	368.343457455311	1328.99319015427
40	10.4	900.326981359364	476.300042315728	1639.27133529812
60	10.4	1033.03096443122	555.822318577173	1845.59471929115
80	10.4	852.648572537911	465.203644527216	1503.66006074896
100	10.4	735.4733947791	405.474472013219	1280.3522977342
120	10.4	1091.60296481508	563.286087205232	2094.77370868997
20	10.5	557.019227706017	255.964241968266	1134.79789326421
40	10.5	710.17763065962	348.383598170421	1405.91413475583
60	10.5	822.557395075835	412.449312534649	1589.86934834371
80	10.5	680.985307593499	346.746780221055	1299.63416146811
100	10.5	587.136350600138	302.105640646414	1111.14573054923
120	10.5	1664.60584191766	1023.84455946987	2661.66310191551
20	10.6	2082.94279542007	1167.6112481536	3542.26264697045
40	10.6	2290.47982846575	1291.83543677747	3896.18471618586
60	10.6	2413.72016584083	1368.31434686776	4110.36060711466
80	10.6	1883.30665353829	1082.48788094866	3206.83299213008
100	10.6	1553.61804612297	891.212151516624	2659.46443933445
120	10.6	1210.44772412966	712.269231688804	1970.7802306168
20	10.7	1581.93842758418	997.094766816786	2480.7936017381
40	10.7	1878.33106818194	1184.91671563948	2917.08235413224
60	10.7	2070.34061747668	1298.57418903946	3222.08208895095
80	10.7	1658.93453536219	1049.2613754166	2599.12339160051
100	10.7	1393.74743322274	877.059760870403	2194.14819261694
120	10.7	925.122672335443	508.032724494179	1615.59937380393
20	10.8	986.097784230388	574.828219816688	1664.34437724079
40	10.8	1229.55526260379	724.510449400349	2030.0993029777
60	10.8	1395.02902559419	828.159249421998	2274.12456871692
80	10.8	1140.53626121851	677.437202232482	1851.26194178127
100	10.8	974.703720105347	582.052075870602	1568.78615212732
120	10.8	1782.08625990222	1093.25875268656	2895.45903189502
20	10.9	709.265380835946	368.343519002408	1328.99395018565
40	10.9	900.612467860094	476.300083293615	1639.33724763086
60	10.9	1033.13941439039	555.822318710861	1849.21510140171
80	10.9	853.467453287167	465.206623225807	1503.75356766006
100	10.9	735.665173358651	405.479136680776	1280.45368304812
120	10.9	1344.52204222788	819.060418927736	2165.16760458882
20	11	557.038355359086	255.964241969184	1134.82108873865
40	11	710.179561078347	348.384586747015	1406.10673388008
60	11	822.569291553549	412.511306832514	1589.98096358515
80	11	682.279813781415	347.043779134119	1299.67256149065
100	11	587.381300565583	302.105640666049	1111.19740502833
120	11	1005.86166633623	562.984023134958	1716.08771478276
20	11.1	2082.94284245807	1167.61124818147	3542.26501383497
40	11.1	2290.48033369712	1291.83551311486	3897.71209439886
60	11.1	2413.82619100112	1368.34551637381	4112.33627534893
80	11.1	1883.61143933632	1082.48788275949	3208.27720798256
100	11.1	1553.61824937474	891.212466805346	2662.37550499964
120	11.1	1681.92966019125	1000.59659120281	2858.515929128
20	11.2	1581.94095223651	997.108201760991	2480.81535578568
40	11.2	1878.33106821702	1184.91672069538	2917.77571932179
60	11.2	2070.44049582552	1298.57428514368	3222.32168197368
80	11.2	1659.11642810027	1049.26713245689	2599.18194970019
100	11.2	1393.94182247747	877.060226578969	2194.78199708968
120	11.2	1499.54162705586	919.818287112634	2410.115245646
20	11.3	986.099747835756	574.831696321009	1664.3451583204
40	11.3	1230.69379658451	724.60615052415	2030.09956582065
60	11.3	1395.51849341011	828.159250141366	2274.14874807403
80	11.3	1141.08267919556	677.768077280346	1851.40581450574
100	11.3	975.110992262795	582.061068289849	1570.35748433748
120	11.3	1098.74487811725	630.135597193494	1826.809792182
20	11.4	709.392086174836	368.343549789614	1328.99434885722
40	11.4	901.580020630636	476.300102912769	1639.34569053228
60	11.4	1033.21681968138	555.822318763247	1849.2649431902
80	11.4	854.196538392488	465.208734320563	1503.8228847234
100	11.4	735.805574662174	405.482067257839	1280.5337750231
120	11.4	1092.08092113886	563.28625141489	2101.19712025814
20	11.5	557.038378639049	255.964241969453	1134.83566600682
40	11.5	710.180694953709	348.385229299417	1406.24053079639
60	11.5	822.576965792942	412.563556296608	1590.06570245786
80	11.5	682.584939854909	347.27388979176	1299.69731339225
100	11.5	588.72488566026	302.105640673645	1111.23147511636
120	11.5	1666.31400752723	1024.0581769248	2665.42412756538
20	11.6	2082.94286638194	1167.61125519869	3542.26642221948
40	11.6	2290.48061971552	1291.83555258708	3897.86695202467
60	11.6	2413.90252409296	1368.36574452682	4113.87341742456
80	11.6	1884.70544417874	1082.4878834876	3209.42518087858
100	11.6	1553.61835755021	891.212644390408	2664.83508128271
120	11.6	1211.74187880978	712.324995805492	1976.7832697754
20	11.7	1581.94243624493	997.116883466981	2480.82937862314
40	11.7	1878.33106822885	1184.91672327415	2918.29524985806
60	11.7	2070.51254062115	1298.57433281565	3222.48691250613
80	11.7	1659.25114748622	1049.27088188409	2599.22842644256
100	11.7	1394.04102377189	877.060527399339	2195.25274783151
120	11.7	925.548629059948	508.039889107698	1616.19657255026
20	11.8	986.100918240239	574.834260746335	1664.34564365926
40	11.8	1230.85029622319	724.678725884711	2030.09971854195
60	11.8	1395.52744897853	828.159250477177	2274.16405379191
80	11.8	1141.15067556927	678.037358407265	1851.50461881672
100	11.8	975.554659232394	582.067131695864	1571.60627785818
120	11.8	1782.55342370447	1093.29436709683	2895.77743792211
20	11.9	709.486875078867	368.343565190048	1328.99455797892
40	11.9	901.634228431029	476.300112306041	1639.34623878282
60	11.9	1033.27206790579	555.822318783924	1849.27029501841
80	11.9	854.268591570293	465.216085760434	1503.82337848341
100	11.9	735.908466209294	405.483908459215	1281.14594410793
120	11.9	1345.14803073098	819.063598688444	2170.66775597073
20	12	557.038389761929	255.964241969531	1134.84482751659
40	12	710.181361073796	348.38565060517	1406.33348256768
60	12	822.581916792689	412.607876352313	1590.13054438757
80	12	683.073438254807	347.45217635647	1299.71328598431
100	12	589.082113961266	302.105640676585	1111.25395963246
120	12	1005.87194873666	563.118179483851	1717.79303493519
20	12.1	2082.94287854981	1167.61974099923	3542.26726452408
40	12.1	2290.48078165656	1291.83557299887	3897.94890025397
60	12.1	2413.90312993259	1368.37887204234	4115.06937094555
80	12.1	1884.8644670119	1082.48788378037	3214.22553450251
100	12.1	1553.6184151243	891.212744982619	2666.91320710747
120	12.1	1682.21842957151	1002.28002105597	2858.74324735471
20	12.2	1581.94330951259	997.122493614503	2480.83841786899
40	12.2	1878.33106823285	1184.91672459021	2918.68452815447
60	12.2	2070.56459736634	1298.57435646392	3222.60086061104
80	12.2	1659.35108873277	1049.2733238445	2599.24520890059
100	12.2	1394.14088916598	877.060723067496	2195.90019463525
120	12.2	1500.20919727674	919.848444263254	2411.77729445822
20	12.3	986.101615858345	574.836153070217	1664.34594525139
40	12.3	1230.86755605135	724.733763730133	2030.09980730193
60	12.3	1395.53326089634	828.15925063394	2274.1737427909
80	12.3	1141.50900916507	678.256511606589	1851.5724763215
100	12.3	975.567003441352	582.071222104599	1572.59873843319
120	12.3	1100.52167146881	631.868456154608	1827.1581247745
20	12.4	709.557788508502	368.343572893684	1328.99466767294
40	12.4	902.450376263947	476.300116803407	1639.3465377085
60	12.4	1033.31150183495	555.822318792138	1849.27350394806
80	12.4	854.321238626487	465.236066262272	1503.82368432554
100	12.4	735.983941032355	405.485065269143	1285.43832247909
120	12.4	1092.33171793406	563.286302083241	2106.61514994965
20	12.5	557.038395076333	255.964241969554	1134.85058553434
40	12.5	710.316627551224	348.385928848172	1406.39806074468
60	12.5	822.585111119394	413.20762835857	1590.18048490534
80	12.5	683.781370797599	347.482016592695	1299.72360538727
100	12.5	589.163592593763	302.105640677724	1111.26881304136
120	12.5	1666.87200391261	1024.18881286554	2665.69690320664
20	12.6	2082.94288473849	1167.62677750676	3542.26777079067
40	12.6	2290.48087335485	1291.8355835549	3898.00662569788
60	12.6	2413.9034922312	1368.38739143921	4115.99986776302
80	12.6	1884.98709870448	1082.48788389808	3220.23551891209
100	12.6	1553.61844576703	891.212802296943	2669.21208777821
120	12.6	1212.33691378066	712.363239156343	1977.06505991677
20	12.7	1581.94382392469	997.126118910643	2480.84424465137
40	12.7	1878.33106823419	1184.9167252621	2918.97620996137
60	12.7	2070.61709727409	1298.57436819532	3224.21620046914
80	12.7	1659.4253360725	1049.27491428822	2599.2511523306
100	12.7	1394.22611198679	877.060851046756	2198.31011314591
120	12.7	925.588653271675	508.043407199298	1616.59833658252
20	12.8	986.102031672729	574.837549760309	1664.34613266882
40	12.8	1231.02314758346	724.775501926517	2030.09985889708
60	12.8	1395.53703267131	828.159250707119	2274.17987645326
80	12.8	1141.84860981069	678.434868423953	1851.61908240044
100	12.8	975.57543447898	582.07398289227	1573.38748211274
120	12.8	1782.58203576246	1093.33550180218	2897.59809483507
20	12.9	709.610840894053	368.343576747211	1328.99472521254
40	12.9	902.450713355908	476.3001189567	1639.34670073923
60	12.9	1033.33964833064	555.822318795422	1849.27542800923
80	12.9	854.359706222421	465.281781973726	1503.82387393232
100	12.9	736.039354486952	405.485792099056	1288.17360085833
120	12.9	1345.31696075962	819.064696577221	2171.16245521832
20	13	557.038397615516	255.964241969561	1134.85420455873
40	13	710.317095814062	348.386113694748	1406.44292781754
60	13	822.587172158701	413.806958954516	1590.21915323986
80	13	683.784906971801	347.482016595921	1299.7302806516
100	13	589.2233464281	302.105640678165	1111.27863549937
120	13	1005.87602774102	563.189924579233	1717.83915657485
20	13.1	2082.94288788611	1167.66654371656	3542.26807655952
40	13.1	2290.48092528197	1291.83558901427	3898.04728847188
60	13.1	2413.90370891449	1368.3929202937	4116.72382978232
80	13.1	1885.08166909404	1082.48788394542	3225.40391186156
100	13.1	1553.61846207611	891.212835148504	2670.27095675764
120	13.1	1682.36998207628	1002.28081705607	2858.88613056649
20	13.2	1581.9441272471	997.128461589165	2480.84800065144
40	13.2	1878.33106823465	1184.9167256052	2919.19476383823
60	13.2	2071.11103499172	1298.5743740152	3225.84981808482
80	13.2	1659.48056508152	1049.27595015157	2599.25535818086
100	13.2	1394.29071008206	877.060935119536	2198.34629372403
120	13.2	1500.65877129663	919.862638619212	2411.95275773968
20	13.3	986.233845522787	574.838580779615	1664.3462491374
40	13.3	1231.14606708732	724.80715427583	2030.09988889206
60	13.3	1395.53948044962	828.15925074128	2274.18375953092
80	13.3	1142.01468714027	678.580023294602	1851.65109406067
100	13.3	975.581193702441	582.075847218053	1574.01432473883
120	13.3	1102.02042264832	631.88523908424	1827.15983715388
20	13.4	709.650531238303	368.34357867483	1328.99475539474
40	13.4	902.450912636636	476.300119987682	1639.34678968022
60	13.4	1033.35973834378	555.822318796741	1849.27658166969
80	13.4	854.387813319848	465.429625635674	1504.96994275825
100	13.4	736.080073436143	405.486248778687	1288.21174631823
120	13.4	1092.49938566554	563.286318017629	2108.52535862773
20	13.5	557.038398828728	255.964241969562	1134.85647923973
40	13.5	710.317371568687	348.386237079878	1406.47410100977
60	13.5	822.588502024431	414.324347317083	1590.24922229975
80	13.5	683.787252908257	347.482016597123	1299.73460418754
100	13.5	589.267169302876	302.105640678336	1111.28513806428
120	13.5	1667.04583274364	1024.27060219894	2665.81681304118
20	13.6	2082.94288948701	1167.75846996359	3542.26826209828
40	13.6	2290.48095468873	1291.8355918379	3898.07593211098
60	13.6	2413.90383851924	1368.39650836835	4117.28710024121
80	13.6	1885.15460036311	1082.48788396445	3229.84856563262
100	13.6	1553.61847075637	891.212854092248	2671.5252660058
120	13.6	1212.43246778108	712.389543613235	1977.23900455705
20	13.7	1581.94430626836	997.129975435881	2480.85042180597
40	13.7	1878.3310682348	1184.91672578044	2919.35852378958
60	13.7	2071.47347692003	1298.57437690249	3227.17043807423
80	13.7	1659.52169326263	1049.27662481934	2599.25833444031
100	13.7	1394.33971424586	877.060990537738	2198.34868414826
120	13.7	925.607579922108	508.045160134227	1618.43836378275
20	13.8	986.434624332903	574.83934193355	1664.34632151645
40	13.8	1231.24318703503	724.83115797811	2030.09990633098
60	13.8	1395.5410689905	828.159250757227	2274.18621789992
80	13.8	1142.0165286208	678.698156914525	1851.67308243781
100	13.8	975.585128285843	582.077106837356	1574.51249884585
120	13.8	1782.59577023639	1093.36656126838	2897.870430957
20	13.9	709.680225128217	368.343579639067	1328.9947712267
40	13.9	902.451030580887	476.300120481312	1639.34683821631
60	13.9	1033.37407794667	555.822318797272	1849.27727340101
80	13.9	854.408350317463	465.548882283557	1508.0162756628
100	13.9	736.110018436101	405.486535722553	1288.21601217809
120	13.9	1345.43404385129	819.065075712272	2171.20935018761
20	14	557.038399408397	255.964241969563	1134.8579089836
40	14	710.317533958006	348.386319752677	1406.49576031449
60	14	822.589360127929	414.770999227536	1590.27268484552
80	14	683.78880967513	347.482016597571	1299.73740825074
100	14	589.299309532285	302.1094577501	1111.28944767896
120	14	1005.8776462537	563.228540253539	1717.86042326986
20	14.1	467.087714886367	191.741544003379	1020.60918693895
40	14.1	598.892418006458	262.073796469387	1265.61196105345
60	14.1	693.145977977863	312.486644520159	1435.00670252937
80	14.1	574.858409845907	266.604219598053	1170.35577950071
100	14.1	499.026230076028	234.988599407196	1008.88636275721
120	14.1	797.640138105098	417.406495726686	1471.16575512403
20	14.2	397.444119541325	151.090884530541	918.030909747823
40	14.2	518.095701540969	206.275011255869	1161.9263075318
60	14.2	604.721418290457	253.291720351075	1324.93107172445
80	14.2	504.878930920834	216.159214216071	1085.15451807311
100	14.2	437.167002245581	189.81317030911	929.743079044478
120	14.2	669.36818995138	322.072616716259	1325.31138412755
20	14.3	342.385610309903	117.993654296965	837.462231400361
40	14.3	451.515088202844	170.386027758316	1068.8289898903
60	14.3	530.065131761532	206.67661157046	1214.93002660903
80	14.3	446.129047464779	176.967744553529	1011.25733384013
100	14.3	388.655833421544	156.710327964941	872.117184600556
120	14.3	583.67071092277	257.974007987536	1219.34233198447
20	14.4	296.507182645839	97.2296592285622	758.881130172601
40	14.4	402.348868690852	139.559318000123	989.414298822833
60	14.4	472.688142978226	174.8269396049	1132.04388522877
80	14.4	396.953209201038	150.419105281324	946.503461894183
100	14.4	348.808684057037	134.233041177173	810.835845665549
120	14.4	516.548071800388	214.726927888807	1146.36252152734
20	14.5	255.491682231061	71.910815169782	686.912028076532
40	14.5	354.355370471922	119.12285743194	908.109333321549
60	14.5	426.62766663363	148.710249034306	1062.88371222291
80	14.5	361.545605470057	129.418341894671	884.882059007649
100	14.5	314.605040087837	115.909678326088	760.061082076105
120	14.5	462.504090899298	182.69555875821	1065.43296040042
20	14.6	224.714742435049	56.2563708870617	639.432659152835
40	14.6	313.438704065744	92.5397855876773	833.240540102371
60	14.6	378.458346948106	125.486643268814	979.073085777933
80	14.6	326.478641783774	108.72569046623	821.504704810316
100	14.6	288.344841722482	100.546792445143	714.566686483381
120	14.6	419.159894346937	158.218997483046	1005.32637862462
20	14.7	200.174505553597	42.6161231287552	594.62613459168
40	14.7	282.122423760384	73.5250050443538	777.535456146008
60	14.7	340.143816172803	98.9344135284568	911.255967271702
80	14.7	291.836588450019	92.6047823555446	760.72406232572
100	14.7	259.422419339937	87.0672232349138	670.018204458607
120	14.7	385.18928211451	136.008401316022	953.341905721893
20	14.8	175.525656494325	32.7972898856827	546.279016239748
40	14.8	252.577684894335	59.4362894348203	732.243537434177
60	14.8	309.61147651364	80.8938786803323	856.740871325955
80	14.8	265.600776756938	74.5365124706741	715.093254377627
100	14.8	236.073622404725	70.6952961644024	626.393825582615
120	14.8	350.973695822186	117.714779881622	895.015773421156
20	14.9	153.682815511254	24.6596867499977	495.625497596891
40	14.9	228.587921657172	47.960939590396	691.033724473446
60	14.9	279.281591122504	66.662324104825	808.275770415894
80	14.9	243.497259074606	63.4190303162223	675.038813530218
100	14.9	215.730413268622	57.3036580218503	590.473399016088
120	14.9	317.001025169268	100.51591189408	829.305320455172
20	15	135.475520277537	18.8586239800518	460.091896109987
40	15	204.794803617122	38.3757192531598	635.606824870392
60	15	256.475021337443	54.8047999001305	767.452556225216
80	15	221.08214451733	51.7686311170095	643.833113235542
100	15	198.288563031432	49.9401641654221	559.493549473717
120	15	291.740029389225	82.0803005338694	785.843720984351
20	15.1	119.028829734195	14.4164879459577	431.239702514311
40	15.1	183.597575894935	29.8839454244622	586.281082098754
60	15.1	232.056859804777	45.4069405578891	714.661934753544
80	15.1	203.998977610265	43.3633669457124	611.576756274989
100	15.1	182.814207389046	41.4705354282589	535.332898591512
120	15.1	269.838769308176	70.5492651015226	746.61393048566
20	15.2	105.14016261246	10.4946684261781	399.265610567846
40	15.2	165.05915724341	24.0755629859221	551.180818241465
60	15.2	211.592658314592	36.1891467029379	662.334693410934
80	15.2	186.219149680315	36.435853073669	573.016501383966
100	15.2	168.79520132996	35.1911585374276	506.606607122875
120	15.2	246.89113408943	59.2339715851792	713.384317768173
20	15.3	92.614398386582	7.68659596622361	366.027658625712
40	15.3	147.163441495151	18.6068114413502	521.152831406869
60	15.3	190.42758752874	29.3436088280755	621.610748782387
80	15.3	170.742069887912	29.2925793792237	533.458670910145
100	15.3	154.512979378262	29.6742690308046	478.541302133309
120	15.3	230.299534315214	51.025607227589	683.267188731905
20	15.4	81.5941753255634	5.89580058656901	339.937620698494
40	15.4	132.536614500249	14.6754811228931	491.368195664997
60	15.4	172.090503521333	23.7053585386508	594.758609150052
80	15.4	155.073935021132	24.0436191609241	503.120868281078
100	15.4	142.201658931036	24.18429806946	446.913593702034
120	15.4	211.302630727452	43.3063545331837	641.373989356911
20	15.5	70.9174464356967	4.35986981735069	320.482889435832
40	15.5	120.096124988236	11.1806949048789	462.652840793031
60	15.5	155.582430560793	19.1879814481514	565.338186584183
80	15.5	140.596056380111	19.8098507529809	482.360918632893
100	15.5	130.136600077893	20.0391345826295	423.57855174183
120	15.5	194.823710416121	36.0569985977392	608.156287599537
20	15.6	62.2227592159268	3.21059161877388	303.468028218425
40	15.6	107.904577658576	8.81461240613506	428.587860664145
60	15.6	142.260637148348	14.923532196231	534.906063436301
80	15.6	128.211983338672	15.9708329154121	458.339598597621
100	15.6	118.244960209774	16.644547856245	406.566919974936
120	15.6	179.740403460726	30.0143663890849	573.163884805274
20	15.7	54.1317725013466	2.40753630122009	287.350615662625
40	15.7	96.5661452960331	7.05235880216658	402.153252595874
60	15.7	129.564547466827	11.9361029843021	503.191074719922
80	15.7	117.382624203144	12.9298065326746	437.639562060806
100	15.7	108.596293929911	13.5153661622685	387.872539034139
120	15.7	164.97586480411	25.0806592534069	544.474426566655
20	15.8	47.1399407461875	1.76853557060489	268.67841672918
40	15.8	86.066506790539	5.45089665722349	382.558016470247
60	15.8	118.060010431677	9.60961844590709	470.878595747295
80	15.8	108.663844417535	10.4970301240714	415.22148481974
100	15.8	99.6588458919751	11.0923662847857	371.247754493069
120	15.8	151.774483440269	20.7217524405358	524.935943721595
20	15.9	40.7818157288259	1.29669519813454	253.665038576075
40	15.9	76.5575512453587	4.26346990287468	364.742095363774
60	15.9	106.245961040669	7.83636085139741	443.276376455915
80	15.9	98.6100082113948	8.57426548876756	391.750958411399
100	15.9	92.5356727313876	9.15032569292069	350.637660536772
120	15.9	138.848407973272	17.2038514852217	499.847676507283
20	16	36.0039158447678	0.951867715229624	239.320410638926
40	16	68.613728508364	3.3457809244347	348.360086481354
60	16	95.8671562821761	6.21786612479983	424.38078811695
80	16	90.5145175519029	7.01327652815185	366.387145742809
100	16	84.7283009353416	7.55431773455138	335.2683232741
120	16	128.417440893886	14.1859569291155	480.930921213573
20	16.1	31.1818503386672	0.707969663332458	225.310888710312
40	16.1	61.1506420650895	2.57146264114539	332.415564764719
60	16.1	86.2869580687345	4.99630319593703	406.388113574232
80	16.1	82.3972754236903	5.73512264706427	349.910532678369
100	16.1	78.2590991235976	6.2420369080672	314.855537094695
120	16.1	119.739556553534	11.8063067917558	454.791093216249
20	16.2	27.3849100029069	0.520208391751854	212.121408910931
40	16.2	54.1755632868208	1.972848712954	314.612646959747
60	16.2	78.0579304085923	3.9584193601266	389.188668711458
80	16.2	74.7450382829306	4.66919699034091	336.152767999763
100	16.2	71.1175388885941	5.1721856349651	299.104992864676
120	16.2	109.901211039844	9.82914978343337	435.393320493298
20	16.3	24.0189360512978	0.391218667308971	199.829654767142
40	16.3	48.0676534828613	1.51416995792019	299.771728622065
60	16.3	70.8281081427615	3.11458663803315	373.306178361384
80	16.3	67.8822215067209	3.75828750971488	322.886969190845
100	16.3	65.0483860518553	4.25342270628115	287.49887890623
120	16.3	101.791032414281	8.19102777771941	410.167473436532
20	16.4	21.3322076764927	0.294435006562457	186.434493971819
40	16.4	43.1272313210767	1.16214380484355	285.863135307431
60	16.4	63.6134169165161	2.45171493509843	356.280004738722
80	16.4	61.5928387924266	3.00672798717797	309.923202520079
100	16.4	59.4518359299336	3.45266418346343	277.000817152499
120	16.4	92.793194458572	6.84143281041866	390.161146678735
20	16.5	18.7224394019088	0.221623925618678	173.763826090921
40	16.5	38.308352246438	0.90934884654642	271.76425952144
60	16.5	57.1801350578946	1.93033566291732	341.157021867495
80	16.5	56.2071538043194	2.40588861578984	298.119134013012
100	16.5	54.305740479185	2.79586306863147	266.58024125477
120	16.5	85.3883257584787	5.66781858474196	373.346374783007
20	16.6	16.4587569579211	0.166819935537312	162.212244705534
40	16.6	34.0654585242247	0.700933089715296	257.401266977851
60	16.6	51.1734552098391	1.52357330622729	325.857854776343
80	16.6	50.8588815512123	1.92594924484166	285.664242333983
100	16.6	49.6849974427345	2.2641962630652	256.472448455436
120	16.6	78.3694608733462	4.63298245300207	362.421744637617
20	16.7	14.5329481379351	0.123124649178726	152.614892086187
40	16.7	30.3689047488167	0.54785939476508	245.708113582539
60	16.7	46.4578272078213	1.21708722045714	311.739252681696
80	16.7	46.0171761235112	1.54728053641706	274.107089919626
100	16.7	45.4382183327345	1.83454059278916	246.44317045855
120	16.7	71.9504853023288	3.78708776408108	349.540410624848
20	16.8	12.6147569521524	0.0905339741720296	143.089061049447
40	16.8	27.6496738206343	0.431433384093437	232.723049516757
60	16.8	41.5821183428775	0.976673000901047	298.119539903968
80	16.8	41.617576670026	1.25256748295643	262.89282827684
100	16.8	41.3515546693244	1.49549695247493	237.110275608191
120	16.8	65.9231043338275	3.0958160860692	336.720190852809
20	16.9	10.9929537923915	0.0665702355009435	136.473055801905
40	16.9	24.9800464004507	0.339751526227955	219.493705156108
60	16.9	37.4492045995827	0.772559402751656	283.845497948118
80	16.9	37.9206760133833	1.01526890785494	252.607753836268
100	16.9	37.6210533856698	1.22460878818246	228.709234197481
120	16.9	60.5308374220614	2.53198556741625	324.826778676359
20	17	9.53158825898089	0.0489497579365252	129.499666128941
40	17	22.4972110028399	0.267554393186535	206.84856207659
60	17	33.721697138084	0.615987997381633	270.25526588476
80	17	34.2187609817743	0.827606709754848	242.09539507363
100	17	34.1813261571599	1.00328152876503	219.483382570045
120	17	55.5285360040823	2.08920016051874	312.441135543587
20	17.1	8.35034979268929	0.0360078864387911	122.471049247476
40	17.1	20.0326335481426	0.21070057687457	195.247248417282
60	17.1	30.7915963571756	0.495261829860446	259.483084078089
80	17.1	30.977257264746	0.666200929962002	231.521640330672
100	17.1	31.3013280767173	0.822902701684549	211.060322318425
120	17.1	50.681225324037	1.7260746064895	301.142927184291
20	17.2	7.29510603631151	0.0264921756434622	115.114554170098
40	17.2	17.9933090464357	0.165929000984895	184.55240182533
60	17.2	28.3120077464003	0.399099231989571	246.168089686605
80	17.2	28.1802403841568	0.539408863963129	221.188319216695
100	17.2	28.4123738477409	0.675627190949175	203.025964559565
120	17.2	46.1535278350684	1.42612645134031	290.475013826258
20	17.3	6.50056782090954	0.0196962126530531	107.662030848781
40	17.3	16.1228647460595	0.128518566303216	175.619138151457
60	17.3	25.8770621108873	0.321609900226893	233.419985885832
80	17.3	25.6423617739674	0.437097316542467	212.30446132905
100	17.3	25.8776213625298	0.552233795223515	194.57907830562
120	17.3	42.6109975019245	1.18002693275686	279.68289015332
20	17.4	5.73630465714079	0.0145777487076221	100.692686648915
40	17.4	14.3833498072684	0.0992384950785867	166.354587228934
60	17.4	23.3165448998406	0.259167407882562	221.41056910489
80	17.4	23.8595135586809	0.356466252303434	203.254817103972
100	17.4	23.6618618030544	0.452283990247518	186.355684944714
120	17.4	38.8922771061266	0.980658834056408	269.460427612262
20	17.5	4.94946811295363	0.0109640932686059	94.2157266913322
40	17.5	12.7961734289788	0.0766294743368307	160.218396112009
60	17.5	21.1643535705604	0.208849670687644	210.061905826234
80	17.5	21.9101435793957	0.291588307977277	193.462184642481
100	17.5	21.6718027673311	0.370675970626963	178.454413630165
120	17.5	35.410235695417	0.806731412674506	259.330401208513
20	17.6	4.31388764239841	0.00822691213615674	90.7569047870008
40	17.6	11.3302805840861	0.0591715454894737	153.1552856508
60	17.6	19.1432879572417	0.168302130762476	200.065648687877
80	17.6	20.0795554319121	0.238519530840128	184.029169272906
100	17.6	20.2622861378089	0.304180443739786	172.14201097933
120	17.6	32.4994262357545	0.666623028714766	248.848643870235
20	17.7	3.74811733548242	0.00606149386363561	87.4596534947449
40	17.7	10.1626187622952	0.045695736950597	146.18143205475
60	17.7	17.271541851416	0.133596768497222	191.259036714238
80	17.7	18.1767566523116	0.19511017669724	175.322337633155
100	17.7	18.6747632251906	0.251545019179479	164.301910940047
120	17.7	29.6138025855903	0.550849426828328	238.790771939185
20	17.8	3.29019087954949	0.00441802695236343	82.8325356951834
40	17.8	8.97299895575273	0.0352151144377156	139.442453271047
60	17.8	15.585716138452	0.10576337568403	182.118373361555
80	17.8	16.6455308563045	0.159601883922092	166.944461441442
100	17.8	17.2059506006959	0.208018564049313	156.789804676691
120	17.8	27.5452015680597	0.45553968891597	229.337770182364
20	17.9	2.86643278336186	0.00322021227234867	77.2335250057771
40	17.9	8.15122433514404	0.0272485582434265	132.0501968019
60	17.9	14.0131168917032	0.0837289772770599	175.899520823613
80	17.9	15.1795473282939	0.130182645978292	159.592134810793
100	17.9	15.7135736709287	0.172024533009849	149.678945253469
120	17.9	25.7266908956808	0.376744574055846	221.236010547189
20	18	2.52175500687993	0.0023716960544971	73.517865701031
40	18	7.36191956162958	0.0211964965431603	124.823482077698
60	18	12.5742350303619	0.0662853278869208	169.033861597247
80	18	13.7539671918508	0.105049953993644	153.147431163624
100	18	14.4503730035714	0.142259273278553	142.905597016986
120	18	23.892200169817	0.313905438171244	211.561183361103
20	18.1	2.22242692903742	0.00175892822512555	70.3036477107146
40	18.1	6.60769962557212	0.0166856076581627	117.992845736644
60	18.1	11.3770477527004	0.0520529007385556	162.114335891625
80	18.1	12.4947953954546	0.0847693698026232	146.324571624054
100	18.1	13.1954043206831	0.117644782780796	136.438820115339
120	18.1	22.006818279052	0.261794936610777	202.194008533868
20	18.2	1.9454078557417	0.00130450163487543	66.4986167748833
40	18.2	5.8472485047798	0.0130573738265823	111.410172033898
60	18.2	10.1810823036049	0.0410133036220095	155.345708081668
80	18.2	11.3225132262036	0.0681776616368994	141.23383656353
100	18.2	12.0694790301258	0.0960922372103673	131.355599561118
120	18.2	20.1651703598595	0.218336027697933	193.553249817806
20	18.3	1.70640555313687	0.00096749433862483	62.8995421469411
40	18.3	5.21710076735221	0.0100868133691792	107.063759818952
60	18.3	9.29637226699262	0.0328888883020761	148.575358813032
80	18.3	10.2389949674615	0.0544362654642824	136.402241592143
100	18.3	11.0139434319333	0.0784487971247181	126.050587347945
120	18.3	18.6346703183065	0.182092186670419	185.176183374372
20	18.4	1.50023131765842	0.000717561957652555	59.4952749801359
40	18.4	4.63692345215198	0.0077314740255526	104.251644504445
60	18.4	8.48425223453859	0.0260842558282518	141.207913664138
80	18.4	9.31521612619278	0.0434649479600704	131.215463696096
100	18.4	10.0248817827579	0.0639558836470117	120.733172809239
120	18.4	17.0829551382919	0.151865438166276	177.161751421471
20	18.5	1.30598914870699	0.000532430692670025	56.2349308224292
40	18.5	4.14949782054181	0.00596790475032387	100.582968978529
60	18.5	7.69431301720286	0.021012592131491	134.206336872341
80	18.5	8.44709855995884	0.0350204035494739	126.139945786694
100	18.5	9.12971063103299	0.0516929414430784	117.289839817021
120	18.5	15.6758319986254	0.12513217213356	170.805686239583
20	18.6	1.14531845568655	0.000392451701494895	52.8791652505756
40	18.6	3.71279234534386	0.00464154559541057	95.7816657932686
60	18.6	6.95081578769187	0.0168063010405911	127.515637131338
80	18.6	7.68938138980547	0.0285856102361728	121.231816751075
100	18.6	8.31513043193645	0.0417817016681755	113.256487146428
120	18.6	14.3667722936218	0.103084381138702	164.333008781328
20	18.7	0.995835641460249	0.00028858357553076	49.8449922598064
40	18.7	3.30956512173729	0.00361001195456842	90.3123946711913
60	18.7	6.270841260165	0.0133115551257419	121.068552508112
80	18.7	7.07749034856884	0.0230240742565691	115.925663302717
100	18.7	7.64231328511864	0.0339392382772381	109.179337830879
120	18.7	13.1315726114424	0.084754359095612	157.703174203399
20	18.8	0.865863213015355	0.000211214357413055	46.8590869875797
40	18.8	2.96530993020867	0.00280775923024508	86.0283879663434
60	18.8	5.63714974391124	0.0104682227114972	116.320088048655
80	18.8	6.46444747432724	0.0187616875831331	110.566912898406
100	18.8	6.92239072688615	0.0279577211208733	105.167943589779
120	18.8	12.0174750319669	0.0691565474140505	152.927529601811
20	18.9	0.756296419856185	0.00015459079655256	44.4621329146429
40	18.9	2.6645135345048	0.00218252452677317	83.0445265208373
60	18.9	5.07162141228114	0.00833990099885974	113.741396937709
80	18.9	5.90300209106641	0.0152403578898754	105.456241061578
100	18.9	6.36495429376962	0.0229871478376997	101.293749158239
120	18.9	10.9833991558911	0.0564297795273691	148.222560784929
20	19	0.663851208614239	0.000113149428122835	42.0929279574766
40	19	2.37661719702098	0.00169045589778863	79.6627584125444
60	19	4.58403010220462	0.00664547614945959	110.8180175955
80	19	5.36367372072847	0.0122823568495758	100.522952473241
100	19	5.8739388588201	0.0187299189057627	97.081642119642
120	19	10.1195551558319	0.0463955562713006	143.120091629827
20	19.1	0.58085856494937	8.3787481890785e-05	39.2351801483972
40	19.1	2.14289107225101	0.00130932907441503	76.0212156057636
60	19.1	4.15575809035365	0.00529536138735111	106.244764676776
80	19.1	4.88945290111353	0.00985281955655892	95.8048944742081
100	19.1	5.38971893932637	0.0154803399064422	92.8320400422523
120	19.1	9.24683085267712	0.0384417907777896	138.133636632488
20	19.2	0.508037528181471	6.2297619062775e-05	36.6004487173641
40	19.2	1.91430240898714	0.00101413093923478	72.5461491137524
60	19.2	3.74568908916532	0.00420447653507889	101.003560423297
80	19.2	4.41199081593157	0.00797567351378619	92.1173651155963
100	19.2	4.94605385674016	0.0126380792374786	88.7687335235093
120	19.2	8.48125748013249	0.0319984806130625	133.267577935588
20	19.3	0.44629315110775	4.5807962578345e-05	35.3791071078889
40	19.3	1.71011178683809	0.0007855757577589	69.2299476541718
60	19.3	3.37803658138478	0.00333773164998056	95.7622720629392
80	19.3	4.00448631477404	0.00645241623669891	90.2153728028963
100	19.3	4.52747400628437	0.0102693608625198	84.8402916831299
120	19.3	7.85942264712754	0.026311441504471	128.377369536484
20	19.4	0.390134234643469	3.36830336501e-05	33.4253912821495
40	19.4	1.53153985320672	0.00060882966699824	66.0653479637114
60	19.4	3.06872793454134	0.00264966587252973	92.2258301212991
80	19.4	3.64638901421763	0.00520357923164702	88.3524944999827
100	19.4	4.14785677036888	0.00840848570756623	81.0535656336842
120	19.4	7.24095641222889	0.0218277217144033	123.002737426043
20	19.5	0.338492768565575	2.476749676213e-05	31.708985792978
40	19.5	1.37213786584195	0.00047185138734715	62.7137949927727
60	19.5	2.77064637587889	0.0021034443081688	88.9762575349931
80	19.5	3.33076617033528	0.00419757555212366	85.1533735781222
100	19.5	3.76373093481635	0.00686802760941883	77.5046078808197
120	19.5	6.6701048292466	0.0180143946488866	117.853451880961
20	19.6	0.297347953286037	1.821183552242e-05	30.5664809771451
40	19.6	1.21650709634399	0.00036569277221639	59.7552501768477
60	19.6	2.51888221126169	0.00166982567239969	86.0757280838543
80	19.6	3.02382381540122	0.00338606317624524	81.4026085108376
100	19.6	3.43150385192911	0.00560379112293304	75.7556956627995
120	19.6	6.13834891710649	0.0148101284946057	112.916388531198
20	19.7	0.262285116160786	1.3391400814255e-05	28.9109757843051
40	19.7	1.08454574855688	0.00028227060137442	56.7305154922232
60	19.7	2.28576273898144	0.0013255968364835	82.5123579178094
80	19.7	2.74521595829392	0.00273144069986299	77.4683909227972
100	19.7	3.13536690852022	0.00457341224564655	74.2755706958824
120	19.7	5.65338114923317	0.0122182816411331	108.095996705777
20	19.8	0.231182441529169	9.84688758749e-06	27.2652248591172
40	19.8	0.96421341336638	0.000217117045853725	54.1209378758001
60	19.8	2.06426344922722	0.00105233010049241	79.0965170685412
80	19.8	2.50577957589905	0.0022033763308581	74.0346314546506
100	19.8	2.88585949397031	0.00373249236719785	72.5257752527576
120	19.8	5.17515625055016	0.0100594167713137	103.495812327589
20	19.9	0.202419635899252	7.240567871515e-06	25.6279396862595
40	19.9	0.860647761268335	0.0001670045359055	51.8842831483188
60	19.9	1.86424058258454	0.00083579439612538	75.8220970402366
80	19.9	2.28042825104079	0.00177740241863341	71.7076290686483
100	19.9	2.63368302824006	0.0030461948003425	69.8321418642595
120	19.9	4.72033706188839	0.00828298524097825	99.21431799387
20	20	0.177240032617383	5.324109168675e-06	24.0890265392945
40	20	0.771895264164431	0.00013008716523115	49.0919639654223
60	20	1.68366844725119	0.000663865797970065	72.6832422844915
80	20	2.08389367928105	0.00143378171236773	69.5304539091142
100	20	2.40358070494119	0.0024860884874001	66.6509587912747
120	20	4.32755460367724	0.0068214515928803	97.3612625646743
20	20.1	0.156728799566776	3.914911469905e-06	22.642572137642
40	20.1	0.688394478026633	0.000101539847338135	46.2731261230537
60	20.1	1.52735301804258	0.000527305788211645	69.3307197049279
80	20.1	1.91114619220476	0.00115659281253039	67.3036244090326
100	20.1	2.19700153967865	0.00202897014970792	63.597298694306
120	20.1	3.97894058269653	0.00561780769348114	95.5429314889378
20	20.2	0.138216989033509	2.87870794363e-06	21.3066258926912
40	20.2	0.615060211073584	7.840633309559e-05	43.7545953086673
60	20.2	1.36927209817751	0.0004188381163075	66.526357830561
80	20.2	1.73819607692133	0.00093299243734211	64.7069539299478
100	20.2	2.01186522971697	0.00165590301889139	61.2297952096138
120	20.2	3.66987739523938	0.00462654816670102	93.4538585449566
20	20.3	0.121349788567813	2.116771259755e-06	20.2343317351608
40	20.3	0.552046892168454	6.054332565916e-05	41.5399330530792
60	20.3	1.23649386820625	0.000332683516089975	63.449166028714
80	20.3	1.58090618692572	0.00075291176411677	62.2104753249723
100	20.3	1.84138481861944	0.00135143232481383	59.068948901984
120	20.3	3.3628752280959	0.00381019725186282	90.0696027633281
20	20.4	0.106967721794638	1.55650641267e-06	19.214449362656
40	20.4	0.495882753271188	4.6750029972845e-05	40.5241696190721
60	20.4	1.11183581903897	0.00026325362964077	60.6119756037876
80	20.4	1.4348072133067	0.00060766827535527	59.8103223716531
100	20.4	1.69939689872881	0.00110294503818978	57.5122199880998
120	20.4	3.08159978024677	0.00313789193296742	86.1442960613579
20	20.5	0.0940343220746561	1.144533620695e-06	18.2460429570123
40	20.5	0.439362426416586	3.6099235321985e-05	38.7745056592702
60	20.5	1.00041851107405	0.000207680452725515	58.3690075054589
80	20.5	1.30977344820956	0.000490444948693555	57.4962024857062
100	20.5	1.56027136532283	0.000900147342361255	55.9460205033827
120	20.5	2.82429996126616	0.00258421508477071	82.3694812040503
20	20.6	0.0826647979538924	8.41602172335e-07	17.2442076940927
40	20.6	0.390215017692481	2.7874982121305e-05	36.9349405973268
60	20.6	0.902696004168021	0.00016593800676468	55.8429823110263
80	20.6	1.19067376893135	0.00039583591716571	55.1044373078988
100	20.6	1.42639907497595	0.00073476465470787	53.9024906516518
120	20.6	2.59648601243322	0.00212823451808211	79.0086430656978
20	20.7	0.0721329381563262	6.18868413695e-07	16.2369990973556
40	20.7	0.350300942484447	2.152443084396e-05	35.9183257065379
60	20.7	0.820251875123181	0.00013223484475344	52.9372988762635
80	20.7	1.07639918606748	0.000319478303886725	52.9691377843027
100	20.7	1.30401976791214	0.00059995846584085	51.9336108556605
120	20.7	2.39030763175623	0.00175271159168846	76.6502507798579
20	20.8	0.0629404874040219	4.55173920865e-07	15.2871477039434
40	20.8	0.315468390576011	1.6620697195365e-05	34.3770311781048
60	20.8	0.737770123026759	0.000104954550002275	50.1830446225503
80	20.8	0.980463009795271	0.00025785098195959	50.6903865252094
100	20.8	1.18724369243373	0.00048988620371546	50.0366539086606
120	20.8	2.21389369560302	0.00144344946954081	74.1635377333554
20	20.9	0.0549217268137461	3.3477763412e-07	14.3737210068292
40	20.9	0.283484861361198	1.2834154936285e-05	32.7995672656799
60	20.9	0.667216563764869	8.323731152619e-05	47.8606905132517
80	20.9	0.888142318622438	0.00020788868770331	48.5712507677796
100	20.9	1.08903727889844	0.00040000952529499	48.2017889044116
120	20.9	2.04110116689524	0.00118875638174674	72.8980084868429
20	21	0.0484581901759525	2.46226907725e-07	13.5121794134743
40	21	0.253856739421303	9.91027705387e-06	31.2406865632592
60	21	0.605565779374772	6.5895769359825e-05	45.6662828693939
80	21	0.804514771471042	0.0001674688515627	46.8964064705295
100	21	0.995666091794084	0.00032662285154114	46.3120653181458
120	21	1.87344629533235	0.000979178059479155	70.3884295748576
20	21.1	0.0427757474402699	1.81098393135e-07	12.7589011079044
40	21.1	0.22702672132983	7.65252556744e-06	29.6554237863368
60	21.1	0.549613361620213	5.2167187196795e-05	44.0584986186015
80	21.1	0.731028392696635	0.00013543686238522	44.9979848963324
100	21.1	0.906232415756855	0.000266700552297305	44.564235044621
120	21.1	1.71957050847694	0.00080678417367858	67.9299028721572
20	21.2	0.0377586777649938	1.33196769925e-07	12.012688015123
40	21.2	0.203769647149597	5.90913967923e-06	28.1506461754482
60	21.2	0.493445514334164	4.129882598887e-05	43.0158366626125
80	21.2	0.668916585891271	0.00010923307266166	42.8150749049027
100	21.2	0.829876909183285	0.000217772174519245	42.8333609722069
120	21.2	1.57353077759081	0.0006647434529558	65.5572549730905
20	21.3	0.032953437213278	9.7965419005e-08	11.3101182330577
40	21.3	0.183405212381706	4.56293406909e-06	26.7222654417221
60	21.3	0.441837347981125	3.2694777604395e-05	41.1972292044077
80	21.3	0.606136612623012	8.809927260752e-05	40.7382275954852
100	21.3	0.755779885446258	0.00017782056735229	41.0815373270191
120	21.3	1.44784068228737	0.00054771139360678	63.2637079854824
20	21.4	0.0290253286403735	7.205297513e-08	10.6392100457746
40	21.4	0.165627193607286	3.52342150165e-06	25.3664010542788
60	21.4	0.399818655675887	2.5883289124715e-05	39.5339374983835
80	21.4	0.551256027373705	7.1054468602275e-05	38.9660915031317
100	21.4	0.687436510062345	0.00014514184575677	39.7317551996974
120	21.4	1.32552713418659	0.000451284582464625	60.8228792344864
20	21.5	0.025639300209602	5.299453015e-08	10.0080491287679
40	21.5	0.14835620188453	2.720730178425e-06	24.2593970897899
60	21.5	0.363658741257427	2.0490895215805e-05	38.5967509709125
80	21.5	0.503697730069632	5.730748696588e-05	37.300787368407
100	21.5	0.62789219463029	0.000118433728386595	38.292623960375
120	21.5	1.21553656764708	0.00037183497670838	58.791354708568
20	21.6	0.0225687136887258	3.8977159355e-08	9.40287537669893
40	21.6	0.133354342969361	2.10090692305e-06	23.2299882199354
60	21.6	0.330224661804752	1.622194007223e-05	37.0182232369842
80	21.6	0.460243743181641	4.622024281697e-05	35.7066680700451
100	21.6	0.576542933848707	9.6640457948905e-05	36.5334192806748
120	21.6	1.11784989939817	0.00030637336726919	56.6353905932666
20	21.7	0.019727400426526	2.8667467795e-08	8.81881561100888
40	21.7	0.119659040832194	1.62229045589e-06	22.2414047994839
60	21.7	0.299713510656592	1.284236599097e-05	35.479854289466
80	21.7	0.418409134666603	3.7199287690515e-05	34.6019381709509
100	21.7	0.527113746436153	7.885756644174e-05	34.8551619319027
120	21.7	1.02242419979497	0.000252436886332155	54.4256840885953
20	21.8	0.0172441540052499	2.1084751875e-08	8.31525801204639
40	21.8	0.107370324550547	1.252710953365e-06	21.2949497237531
60	21.8	0.27093723300592	1.0166879603045e-05	33.9812414905489
80	21.8	0.377232989010699	2.993064428574e-05	33.8982457969173
100	21.8	0.480324582884006	6.4347039511645e-05	33.3798916946289
120	21.8	0.933763902389685	0.00020812042672069	52.4992418952463
20	21.9	0.0150738054356548	1.550770977e-08	7.83462749803587
40	21.9	0.095935666441215	9.67452433155e-07	20.2950746252242
60	21.9	0.244927549132617	8.048792016815e-06	32.4192405944209
80	21.9	0.341499397670944	2.408229372072e-05	32.5672637356718
100	21.9	0.440953739234341	5.2506681957105e-05	32.0291368355241
120	21.9	0.8540022992395	0.00017123536351278	50.8607289247108
20	22	0.0131768892841059	1.1405828745e-08	7.40333360660871
40	22	0.0855435181686652	7.47199213075e-07	19.2941880948629
60	22	0.22259927676936	6.371975757145e-06	30.929078327338
80	22	0.312046414747939	1.937670702976e-05	31.2663495358997
100	22	0.404889788615013	4.2845121502155e-05	30.7330527839462
120	22	0.784845916271364	0.000140997510423365	48.7606582523534
20	22.1	0.0115058029971874	8.38891973e-09	6.98565231511256
40	22.1	0.0762792766965223	5.77089533895e-07	18.3394193261269
60	22.1	0.202339767758871	5.044497461385e-06	29.5074491171894
80	22.1	0.286175299047693	1.559058588528e-05	30.5993626042255
100	22.1	0.370957103773722	3.49614130752e-05	29.4894263601891
120	22.1	0.72395323704764	0.00011609945349033	46.6182118984996
20	22.2	0.0100163925302159	6.1700011e-09	6.56821677826236
40	22.2	0.0680202888139511	4.45707557085e-07	17.4153297008811
60	22.2	0.184651608663251	3.99357718575e-06	28.1511995608849
80	22.2	0.261173285263016	1.2544265493615e-05	29.5104772797841
100	22.2	0.338191189264857	2.852839684494e-05	28.6461012360832
120	22.2	0.662781265367725	9.559818543188e-05	44.6052074983141
20	22.3	0.00875620251600535	4.53799963e-09	6.17572621079384
40	22.3	0.0608947200853341	3.4423641079e-07	16.4777791512992
60	22.3	0.167403717777182	3.161597924585e-06	26.9759623392222
80	22.3	0.238429155273261	1.0093188281055e-05	28.3675333465432
100	22.3	0.305926144415373	2.323879269342e-05	28.1380146236751
120	22.3	0.608042734658831	7.871724046706e-05	42.8790470434459
20	22.4	0.00765614804941705	3.33767216e-09	5.80668992248001
40	22.4	0.0548296830444115	2.6586650074e-07	15.7272439624493
60	22.4	0.151810684600756	2.502946528785e-06	25.9411279702044
80	22.4	0.217052984808806	8.121043706895e-06	27.2688853882527
100	22.4	0.279558472446774	1.8919887834895e-05	27.1125426426119
120	22.4	0.560439319794824	6.481728076968e-05	41.2197000726997
20	22.5	0.0066945288896894	2.454838385e-09	5.4584812619804
40	22.5	0.0493697048626217	2.05338526815e-07	14.9755248472932
60	22.5	0.137650389454385	1.981512803445e-06	24.944334892491
80	22.5	0.197595868118619	6.534248622905e-06	26.1250689110563
100	22.5	0.257109635127654	1.540365761534e-05	26.0845259655842
120	22.5	0.516563977198842	5.3371877977905e-05	39.6245799857253
20	22.6	0.0058479458680777	1.805519385e-09	5.13159665961877
40	22.6	0.0444006153142378	1.58590537725e-07	14.2355156704698
60	22.6	0.124811002911876	1.56871243057e-06	23.9831510452367
80	22.6	0.180788658000178	5.257506218375e-06	25.0057278436014
100	22.6	0.236930027612875	1.254092177277e-05	25.4964528666561
120	22.6	0.474155639946648	4.3947572163615e-05	38.0912003370185
20	22.7	0.00508835144916045	1.327949015e-09	4.82705756235917
40	22.7	0.0397242374744613	1.2248533908e-07	13.5320741764635
60	22.7	0.112901962593899	1.24212501467e-06	23.0590556589911
80	22.7	0.165320413425478	4.230232783455e-06	23.9343715527997
100	22.7	0.21718313458046	1.0210226171715e-05	24.7184073450652
120	22.7	0.433865267508153	3.618745274763e-05	36.8939787555458
20	22.8	0.00442742547250265	9.76698795e-10	4.57889499340416
40	22.8	0.035545574148348	9.459996018e-08	12.8597973852271
60	22.8	0.101789704866536	9.83529258745e-07	22.0428640640486
80	22.8	0.152103699456288	3.40368270994e-06	22.9089419810346
100	22.8	0.199075946041519	8.31268964909e-06	23.8120356234135
120	22.8	0.394428651589788	2.979763929382e-05	36.268292345443
20	22.9	0.00385275271390875	7.18356355e-10	4.33677844372752
40	22.9	0.03202380090665	7.306305137e-08	12.2115513237636
60	22.9	0.0917733072678297	7.78770095605e-07	21.0569818309472
80	22.9	0.138856225438554	2.73863528592e-06	21.9418834443684
100	22.9	0.182154583321257	6.76780863442e-06	22.9389209540395
120	22.9	0.361998686104717	2.4511634854055e-05	35.2124454240963
20	23	0.0033784745459723	5.2834702e-10	4.12451545894417
40	23	0.0288516837868279	5.642930033e-08	11.5704823090631
60	23	0.0827444881431774	6.16639378005e-07	20.1114821645384
80	23	0.126686366693032	2.20353350473e-06	21.1575158900669
100	23	0.166673483129651	5.510041528245e-06	22.0549063802527
120	23	0.334338164312749	2.013985599725e-05	33.9442037663481
20	23.1	0.0029627189053406	3.88596175e-10	3.91292316247086
40	23.1	0.0259508496205852	4.358243914e-08	10.9630709487122
60	23.1	0.0746056858004238	4.8826236406e-07	19.1763047585815
80	23.1	0.115722378420634	1.77298656106e-06	20.4011964560233
100	23.1	0.153285483202883	4.486027910425e-06	21.1601625060539
120	23.1	0.309267929317912	1.654781738864e-05	33.0202718262512
20	23.2	0.00259660955417375	2.85810315e-10	3.69623065626189
40	23.2	0.0231745976562846	3.366033291e-08	10.4015581327988
60	23.2	0.0674580350263149	3.8661192914e-07	18.2410022743565
80	23.2	0.105643740082977	1.42658755604e-06	19.6706772618631
100	23.2	0.140841042388412	3.65232458519e-06	20.3017371791563
120	23.2	0.284410320728213	1.3596444476105e-05	32.2428590818974
20	23.3	0.00226130394265755	2.10211815e-10	3.50645084465501
40	23.3	0.0206956549305579	2.5997123035e-08	9.90568624021127
60	23.3	0.0613561671684188	3.06123913865e-07	17.4451566534606
80	23.3	0.0964294361975805	1.14803608138e-06	18.9643584566326
100	23.3	0.130206156088907	2.973562404965e-06	19.4781554697822
120	23.3	0.261778808438279	1.117146840431e-05	31.1248973984003
20	23.4	0.00197356688338225	1.5460957e-10	3.3445329164743
40	23.4	0.0184821502214276	2.007854227e-08	9.43345739516111
60	23.4	0.0558071519663571	2.4239255155e-07	16.7478750905878
80	23.4	0.0875649232315729	9.2387379573e-07	18.2697948085295
100	23.4	0.119516636578152	2.42094566281e-06	18.6880023729193
120	23.4	0.24048496595919	9.179001544235e-06	30.0335802398625
20	23.5	0.0017267825811533	1.13714465e-10	3.17541831694188
40	23.5	0.0165056323177444	1.5507403065e-08	8.97018023823599
60	23.5	0.0507608165711605	1.91929304485e-07	15.9982495305724
80	23.5	0.0795169140510182	7.43480814515e-07	17.5137185593895
100	23.5	0.10956691025344	1.97103038681e-06	18.0184209051978
120	23.5	0.220918922675521	7.54190220443e-06	28.9783744952303
20	23.6	0.00151089232822675	8.363638e-11	3.01486906247149
40	23.6	0.0147407026594909	1.1976942965e-08	8.55844847962247
60	23.6	0.0459229393706643	1.519719075e-07	15.2821772033825
80	23.6	0.0722100532705608	5.9831086338e-07	16.7826350001512
100	23.6	0.100594642365775	1.604729696125e-06	17.4086635746517
120	23.6	0.203675023384977	6.19678775915e-06	27.8540930560787
20	23.7	0.00132202424604055	6.151408e-11	2.86245073951171
40	23.7	0.0131501683958597	9.25023766e-09	8.14806986824
60	23.7	0.0415312105025441	1.20333166805e-07	14.5981562480103
80	23.7	0.0655759536079829	4.8148639024e-07	16.0796823154383
100	23.7	0.0922886875894584	1.306547145725e-06	16.8195474816928
120	23.7	0.188032655516697	5.091580533315e-06	26.7734543792107
20	23.8	0.0011567922533195	4.525973e-11	2.71775099184682
40	23.8	0.0117032031040336	7.14430214e-09	7.73687809756461
60	23.8	0.0376789680628653	9.5281236285e-08	13.9348461354468
80	23.8	0.059552550308335	3.87472735465e-07	15.37253778099
100	23.8	0.0846685922776482	1.063900666845e-06	16.2489302329229
120	23.8	0.174108326565795	4.183491419425e-06	25.734763492774
20	23.9	0.00101090456687485	3.3303145e-11	2.58037839959195
40	23.9	0.0104286839374621	5.517810005e-09	7.34621856492091
60	23.9	0.0342889427479322	7.544482014e-08	13.2721224982557
80	23.9	0.0542143994580966	3.11815921585e-07	14.673590104901
100	23.9	0.0773871649906034	8.6631748806e-07	15.6966005004432
120	23.9	0.160826671226729	3.43736314646e-06	24.7363912823482
20	24	0.00088158008750195	2.450534e-11	2.44924045679157
40	24	0.0093227858719634	4.26160976e-09	6.97528518230334
60	24	0.0312045643601747	5.97381099e-08	12.6409204490198
80	24	0.0496357409234911	2.50931643155e-07	14.0496772242782
100	24	0.0706426405273575	7.05428638055e-07	15.1256470474432
120	24	0.148114917719875	2.824309051915e-06	23.8042605319815
20	24.1	0.0007688016303247	1.8031705e-11	2.32421901060188
40	24.1	0.00833153614029145	3.291399615e-09	6.62227313090235
60	24.1	0.0283891159600554	4.730134968e-08	12.0397405545068
80	24.1	0.0454444149788713	2.0193545589e-07	13.5607408612732
100	24.1	0.0644870906970853	5.7441939666e-07	14.5317274014103
120	24.1	0.136407973950415	2.320594648015e-06	23.0340090617441
20	24.2	0.00067045205939	1.3268255e-11	2.2055792848984
40	24.2	0.0074422357660101	2.542070325e-09	6.28320365619498
60	24.2	0.0256300330354967	3.7453774855e-08	11.4888225189712
80	24.2	0.0416076009764061	1.62506124545e-07	12.9965458378922
100	24.2	0.0588689808217865	4.67740646005e-07	13.9562854778955
120	24.2	0.125626408341711	1.906718676565e-06	22.288689132133
20	24.3	0.0005846851619231	9.76321e-12	2.09299552459465
40	24.3	0.00664802270581045	1.963335555e-09	5.96948702975143
60	24.3	0.0231393762440941	2.965634762e-08	10.9927561256409
80	24.3	0.0379379114568777	1.30775651675e-07	12.4543417859612
100	24.3	0.053741294281429	3.80873827745e-07	13.4028003876056
120	24.3	0.115697068939022	1.56688013388e-06	21.567493481315
20	24.4	0.0005098909757745	7.1842e-12	1.98615860278735
40	24.4	0.00592187394059785	1.516357085e-09	5.66963079306915
60	24.4	0.0208910040849348	2.348225167e-08	10.5181120937257
80	24.4	0.0345487534679807	1.0524077983e-07	11.9347582705277
100	24.4	0.049127582006766	3.1013955167e-07	12.8295338205107
120	24.4	0.106412421027913	1.28761889783e-06	20.8675636621248
20	24.5	0.00044758537190305	5.28642e-12	1.88477517196971
40	24.5	0.00526801045817725	1.171139055e-09	5.41177417668919
60	24.5	0.0188613235272173	1.859352867e-08	10.0639651686581
80	24.5	0.0314931734623458	8.4691773515e-08	11.4331830047299
100	24.5	0.0449584435689234	2.52541748915e-07	12.2771707225522
120	24.5	0.097532832046893	1.05812972335e-06	20.1893330453025
20	24.6	0.00039363893260245	3.889955e-12	1.78856685857107
40	24.6	0.00468634636219805	9.04514305e-10	5.17078855227368
60	24.6	0.0170290413143627	1.4722579345e-08	9.63085695263899
80	24.6	0.0288474251213554	6.8155106885e-08	10.9263782548385
100	24.6	0.0413590052596439	2.05640768065e-07	11.7877577135723
120	24.6	0.0893956801260986	8.69541853235e-07	19.4651028120996
20	24.7	0.0003462119534526	2.862375e-12	1.69726949861151
40	24.7	0.00417147230107575	6.9859009e-10	4.95551387718682
60	24.7	0.0153749395618214	1.165751536e-08	9.21674166929253
80	24.7	0.0264244174553582	5.4847341775e-08	10.4419848408499
100	24.7	0.0380482251352895	1.6745004008e-07	11.4045397391128
120	24.7	0.0819387657053338	7.1456554471e-07	18.7332430489437
20	24.8	0.0003045144627754	2.10625e-12	1.61063241237229
40	24.8	0.0037352437864656	5.3954713e-10	4.74203458140521
60	24.8	0.0138545710647578	9.23056098e-09	8.81147381245954
80	24.8	0.0242053589180117	4.41380121e-08	9.97906804093769
100	24.8	0.0350029157030045	1.3635193301e-07	10.9596331449349
120	24.8	0.075105110386567	5.87210288755e-07	18.0228515138388
20	24.9	0.0002659955173642	1.549945e-12	1.52829753776041
40	24.9	0.0033447439809902	4.167124e-10	4.53661609261145
60	24.9	0.0124694378055276	7.308869395e-09	8.40872748811374
80	24.9	0.022141329275681	3.5519754905e-08	9.53667554795878
100	24.9	0.0320630245022103	1.11029234865e-07	10.526718783923
120	24.9	0.0688749086119601	4.8255325116e-07	17.3308055414919
20	25	0.00023240426301185	1.14049e-12	1.45005770403813
40	25	0.0029951677453632	3.21842495e-10	4.32771327449383
60	25	0.0112291065833065	5.78725089e-09	8.02412192496086
80	25	0.0201318346123463	2.858427345e-08	9.14313079423543
100	25	0.0293470883299733	9.040936103e-08	10.1109051000696
120	25	0.0632539550811518	3.96548982415e-07	16.6171877315303
20	25.1	0.0002036313461966	8.39295e-13	1.37582396253858
40	25.1	0.0026747520074634	2.48571e-10	4.1382345732526
60	25.1	0.0101473435350496	4.58241509e-09	7.65710823720266
80	25.1	0.0183049061753084	2.300299363e-08	8.77518378411628
100	25.1	0.026870494746184	7.361892252e-08	9.70643247808429
120	25.1	0.0580919918732657	3.25873044435e-07	15.9329647877349
20	25.2	0.00017764303750655	6.17615e-13	1.30539115418422
40	25.2	0.0023817167970369	1.9198066e-10	3.97558806294145
60	25.2	0.00916992236151975	3.62841161e-09	7.30597316025774
80	25.2	0.0166439403377421	1.851149806e-08	8.4220462295227
100	25.2	0.0247347985800603	5.994673292e-08	9.29913261340636
120	25.2	0.0536344885477602	2.67793505635e-07	15.3209302158378
20	25.3	0.00015486326425895	4.5715e-13	1.23856462840944
40	25.3	0.00212861982915485	1.48273865e-10	3.80585267309148
60	25.3	0.0082858576404017	2.873020175e-09	6.97000832120725
80	25.3	0.0151338450559742	1.4896998685e-08	8.08312197503196
100	25.3	0.0227651830626816	4.8813684115e-08	8.90877108185795
120	25.3	0.0495247408046668	2.2006534016e-07	14.8446887569276
20	25.4	0.000135004756485	3.3923e-13	1.17515970479591
40	25.4	0.001902449735317	1.1451741e-10	3.64337610738139
60	25.4	0.00748245636080335	2.27489219e-09	6.64159806951946
80	25.4	0.0137609021154297	1.198825572e-08	7.75847082475774
100	25.4	0.0209527406159881	3.9748217515e-08	8.53479797809455
120	25.4	0.0457304316823515	1.8084364776e-07	14.3070779500516
20	25.5	0.0001177323369103	2.51785e-13	1.11500116229481
40	25.5	0.00170033847788085	8.8446105e-11	3.48784751045953
60	25.5	0.0067570895976031	1.801287145e-09	6.34942085700373
80	25.5	0.0125126419431234	9.647465145e-09	7.44806798645883
100	25.5	0.0192849025019475	3.2366350615e-08	8.1765252024778
120	25.5	0.0420584554934621	1.486123406e-07	13.7666360171163
20	25.6	0.00010277785890375	1.8688e-13	1.05792275462188
40	25.6	0.00151972384933545	6.8310245e-11	3.33896935433319
60	25.6	0.00608065410629155	1.426281065e-09	6.06053987755733
80	25.6	0.0113662596975789	7.76373042e-09	7.14821683687097
100	25.6	0.0176620470146951	2.635541236e-08	7.84553507535111
120	25.6	0.0386474958966451	1.2212553912e-07	13.2466092298828
20	25.7	8.972292690475e-05	1.38605e-13	1.00376675048393
40	25.7	0.00135831682346425	5.2760465e-11	3.19645686644734
60	25.7	0.0054706110562163	1.129346595e-09	5.82229532043435
80	25.7	0.0103049512563192	6.24780808e-09	6.8451671430373
100	25.7	0.0161422823628345	2.1460799735e-08	7.54660609222079
120	25.7	0.0355156223531694	1.00359414375e-07	12.739353703845
20	25.8	7.832625529345e-05	1.0293e-13	0.952383497364112
40	25.8	0.0012140723958351	4.0764105e-11	3.06003748232519
60	25.8	0.004921773355402	8.9423033e-10	5.58517537909728
80	25.8	0.0093427419781556	5.02788016e-09	6.55333376147061
100	25.8	0.0147534251946953	1.7475193405e-08	7.2590685113574
120	25.8	0.0327958329894784	8.247261151e-08	12.2282669851981
20	25.9	6.83772074371e-05	7.6365e-14	0.903631007658619
40	25.9	0.0010828284840181	3.149543e-11	2.92933071985894
60	25.9	0.00443027748599975	7.0806244e-10	5.37756095184756
80	25.9	0.00848695642385655	4.046151695e-09	6.27394258071575
100	25.9	0.0134841878479196	1.4229776755e-08	6.98248816937075
120	25.9	0.0302959425071565	6.7773728695e-08	11.7373521947787
20	26	5.96919025156e-05	5.67e-14	0.85737456601926
40	26	0.00096509320384155	2.433435e-11	2.80307245896952
60	26	0.00400945615616025	5.606525e-10	5.16755749550149
80	26	0.00772348651624985	3.25611257e-09	6.00642449362473
100	26	0.012324256959877	1.15870849e-08	6.71644745292154
120	26	0.0279870154485524	5.5694590745e-08	11.2661476990574
20	26.1	5.21649490339e-05	4.2035e-14	0.820036636297066
40	26.1	0.0008601604832683	1.8801445e-11	2.68225610824581
60	26.1	0.00362870546139065	4.4393149e-10	4.96485482669046
80	26.1	0.00702878285939525	2.62033412e-09	5.74908389681465
100	26.1	0.0112642092841751	9.435182225e-09	6.46141013183936
120	26.1	0.0258544334295127	4.576828702e-08	10.8138620471616
20	26.2	4.56586625092e-05	3.1165e-14	0.783145858425286
40	26.2	0.0007666380306367	1.4526675e-11	2.56664711354813
60	26.2	0.00328420060635165	3.5151036e-10	4.76272316876926
80	26.2	0.0063966439137978	2.10869579e-09	5.4966852049693
100	26.2	0.0102954347883721	7.68292158e-09	6.21633295933687
120	26.2	0.0238522062542668	3.7611123315e-08	10.3803662512517
20	26.3	3.99642369623e-05	2.319e-14	0.741530180405755
40	26.3	0.00068328498251885	1.1223835e-11	2.45602103036085
60	26.3	0.0029724827530851	2.78330175e-10	4.56283637866616
80	26.3	0.00581873900135255	1.696958375e-09	5.26829539255227
100	26.3	0.00939691189777085	6.256083195e-09	5.97938687141128
120	26.3	0.0218872795238906	3.0907790165e-08	10.0021519774998
20	26.4	3.500008265585e-05	1.721e-14	0.702137070252302
40	26.4	0.0006089954324658	8.671965e-12	2.35016308805271
60	26.4	0.00267610316708815	2.20385205e-10	4.40602507012094
80	26.4	0.0052919593662672	1.365615575e-09	5.04582448914866
100	26.4	0.0085649220732895	5.094231035e-09	5.73889728551232
120	26.4	0.020084391512055	2.539917492e-08	9.63772017368811
20	26.5	3.070564513445e-05	1.273e-14	0.664376419097254
40	26.5	0.0005433233070119	6.700295e-12	2.24886777291825
60	26.5	0.0024153642178507	1.7450373e-10	4.23568735914318
80	26.5	0.00479856007336195	1.09896978e-09	4.8307051231531
100	26.5	0.00780659623604595	4.14815288e-09	5.50729250769197
120	26.5	0.0184301656604079	2.087234609e-08	9.28656851660582
20	26.6	2.693813960795e-05	9.445e-15	0.639951952357335
40	26.6	0.0004876907208953	5.176885e-12	2.15193842919072
60	26.6	0.0021822061761092	1.38174175e-10	4.07194592425728
80	26.6	0.0043489314858543	8.84388395e-10	4.65255187405142
100	26.6	0.0071254485354425	3.37777632e-09	5.28497651702935
120	26.6	0.0169123308137638	1.7152322425e-08	8.94821299394568
20	26.7	2.363290932025e-05	7.055e-15	0.616704978693457
40	26.7	0.00043777010434635	3.999925e-12	2.05918687725186
60	26.7	0.0019715814944837	1.0940798e-10	3.9145449740847
80	26.7	0.00394143525467165	7.1170551e-10	4.48209672535146
100	26.7	0.00651769067625975	2.750470715e-09	5.07163511655866
120	26.7	0.0155196297783784	1.4095308925e-08	8.62218723671375
20	26.8	2.07332313712e-05	5.165e-15	0.594310159826403
40	26.8	0.0003929734043672	3.090505e-12	1.97042284195365
60	26.8	0.0017813099192477	8.6630595e-11	3.7632386476565
80	26.8	0.00357212320447455	5.7274015e-10	4.32011115081176
100	26.8	0.0059618361456087	2.239665505e-09	4.86591226387432
120	26.8	0.0142417354522363	1.158313905e-08	8.30967639692022
20	26.9	1.818934314995e-05	3.87e-15	0.564678979800154
40	26.9	0.00035277326997125	2.387845e-12	1.88524445807533
60	26.9	0.0016094223948754	6.8595165e-11	3.61779062853079
80	26.9	0.00325173105152025	4.60908725e-10	4.16381562396044
100	26.9	0.0054534467798952	1.823724765e-09	4.66584293983543
120	26.9	0.0130691738997004	9.518706685e-09	8.00775127606541
20	27	1.59236567025e-05	2.88e-15	0.536228229912029
40	27	0.00031487052739115	1.84496e-12	1.80374883361113
60	27	0.0014541405821091	5.431455e-11	3.47797377391655
80	27	0.00296336292253515	3.70913085e-10	4.0116088432687
100	27	0.00498846438679295	1.485030795e-09	4.4657441565255
120	27	0.0119712074779425	7.82221277e-09	7.71456526080972
20	27.1	1.39218888598e-05	2.085e-15	0.509217613109727
40	27.1	0.00028064119932455	1.42558e-12	1.72577671281621
60	27.1	0.00131385836460875	4.3019755e-11	3.34356975822007
80	27.1	0.0027006307461229	2.9848977e-10	3.86496875312223
100	27.1	0.00456067863227385	1.20923752e-09	4.30039730580723
120	27.1	0.0109564582967362	6.428080605e-09	7.41729451293031
20	27.2	1.21718532531e-05	1.585e-15	0.483573991352401
40	27.2	0.0002508038241749	1.101485e-12	1.65117572803327
60	27.2	0.0011852958340918	3.407511e-11	3.21436873045246
80	27.2	0.00246124990564895	2.4020761e-10	3.71243361629013
100	27.2	0.00416445605375505	9.84663275e-10	4.12736611533237
120	27.2	0.0100277260235973	5.28242089e-09	7.13105707462406
20	27.3	1.0641882077e-05	1.19e-15	0.459227949604083
40	27.3	0.0002244257749766	8.5109e-13	1.5798001017118
60	27.3	0.00106820568659825	2.6990285e-11	3.08904784374137
80	27.3	0.00223924325510135	1.93305455e-10	3.58465077598788
100	27.3	0.0037944436166324	8.0179608e-10	3.97051514942542
120	27.3	0.0091884065572314	4.340949095e-09	6.85576919990811
20	27.4	9.30429273215e-06	8.90000000000001e-16	0.436113606009141
40	27.4	0.00020010100096005	6.57585e-13	1.51151036132085
60	27.4	0.000962683522965	2.137858e-11	2.96848621431382
80	27.4	0.002031860073242	1.5556123e-10	3.45936942112709
100	27.4	0.0034573082653664	6.5289008e-10	3.83281611624751
120	27.4	0.00843813185141115	3.567273375e-09	6.59108166980289
20	27.5	8.13488613365e-06	6.90000000000001e-16	0.414168431757346
40	27.5	0.0001782923322556	5.08665e-13	1.44617306659707
60	27.5	0.00086758636296765	1.693372e-11	2.85262995459654
80	27.5	0.0018486815588011	1.2518686e-10	3.33474444553114
100	27.5	0.0031501286118142	5.31638335e-10	3.69476122300588
120	27.5	0.0077491978605743	2.93148783e-09	6.33537803360103
20	27.6	7.11250819905e-06	4.95e-16	0.393333080143556
40	27.6	0.00015886886646005	3.9582e-13	1.38366054859443
60	27.6	0.00078188417046035	1.3412955e-11	2.74129541981901
80	27.6	0.00168203661117315	1.0074328e-10	3.2146166593889
100	27.6	0.0028721415452954	4.32904815e-10	3.57406338549696
120	27.6	0.00711658320604825	2.409016615e-09	6.08725038904809
20	27.7	6.218666556e-06	3.95e-16	0.373551224352326
40	27.7	0.0001417192967994	3.0804e-13	1.32385066002462
60	27.7	0.00070464869163585	1.0624215e-11	2.63430613264227
80	27.7	0.00153043117231095	8.107252e-11	3.09882355297836
100	27.7	0.0026306200121522	3.5250767e-10	3.45113416454579
120	27.7	0.006535678074282	1.97966408e-09	5.83519906047287
20	27.8	5.43719551495e-06	2.85000000000001e-16	0.354769403521728
40	27.8	0.00012642100151195	2.39705e-13	1.2666265363997
60	27.8	0.00063504339645935	8.4154e-12	2.53149250342253
80	27.8	0.00139250635211355	6.524255e-11	2.98720849572117
100	27.8	0.0024094586100182	2.87041525e-10	3.33170463975099
120	27.8	0.0060015507305736	1.62683397e-09	5.62930675382314
20	27.9	4.75396322535e-06	0	0.336627121343262
40	27.9	0.00011277413642705	1.865e-13	1.21187636750936
60	27.9	0.00057344731392005	6.665735e-12	2.43269156139285
80	27.9	0.00126702618563175	5.2503515e-11	2.87962052329156
100	27.9	0.00220693677146355	2.33733555e-10	3.21641018137249
120	27.9	0.0055083839218763	1.33688771e-09	5.41340141227862
20	28	4.1566157042e-06	0	0.319370672167131
40	28	0.0001006004306109	1.4511e-13	1.15949317878576
60	28	0.0005201215043571	5.27988e-12	2.3377466963363
80	28	0.001152866500424	4.225178e-11	2.77591413244031
100	28	0.00202147968150575	1.903256e-10	3.09556926108563
120	28	0.00504040777545885	1.098617925e-09	5.20529514407724
20	28.1	3.63435309065e-06	0	0.302998875248067
40	28.1	8.97408575125e-05	1.1293e-13	1.10937462212767
60	28.1	0.0004717682533312	4.18222e-12	2.24650741034134
80	28.1	0.0010490047932849	3.400915e-11	2.67594908325395
100	28.1	0.00184826759880625	1.54979205e-10	2.99669040393409
120	28.1	0.00461164741629635	9.02814265e-10	5.03267925345848
20	28.2	3.1777340693e-06	0	0.287466376854321
40	28.2	8.005355751375e-05	8.786e-14	1.06142277577505
60	28.2	0.0004279226078713	3.312715e-12	2.15859603358439
80	28.2	0.00095354021056555	2.737724e-11	2.57959020857962
100	28.2	0.0016866337000079	1.2619718e-10	2.89634346227716
120	28.2	0.0042193609916641	7.4190815e-10	4.86579339854081
20	28.3	2.7785049147e-06	0	0.272730148523253
40	28.3	7.141198474405e-05	6.8385e-14	1.01554395284195
60	28.3	0.00038816320699795	2.623995e-12	2.07409989696043
80	28.3	0.0008655687334701	2.2038655e-11	2.48614808953858
100	28.3	0.00154246384290645	1.02760365e-10	2.79756538390256
120	28.3	0.00386044558830285	6.09679875e-10	4.7058357317085
20	28.4	2.42945005545e-06	0	0.258749367840084
40	28.4	6.374585021735e-05	5.3215e-14	0.973819752642498
60	28.4	0.00035042591559335	2.07851e-12	1.99291184515199
80	28.4	0.00078571413037355	1.7741105e-11	2.39572633788511
100	28.4	0.0014106319100105	8.3676245e-11	2.70216173491984
120	28.4	0.0035426265494699	5.0101836e-10	4.55272684913573
20	28.5	2.12518735885e-06	0	0.245485305329657
40	28.5	5.699018855515e-05	4.144e-14	0.942903211377029
60	28.5	0.00031581578869945	1.64637e-12	1.91490234094079
80	28.5	0.000713227404812	1.428156e-11	2.3085932464713
100	28.5	0.00129008078873905	6.8136295e-11	2.61001707882671
120	28.5	0.00325747848608085	4.117232e-10	4.40207658199573
20	28.6	1.86187067535e-06	0	0.232901217147748
40	28.6	5.09508058306e-05	3.226e-14	0.901213138633869
60	28.6	0.00028478116299975	1.304105e-12	1.83994692045656
80	28.6	0.00064742868207695	1.1496745e-11	2.22462920590872
100	28.6	0.00117984404583885	5.548228e-11	2.52101993263452
120	28.6	0.002995339260702	3.38342895e-10	4.256413895855
20	28.7	1.6311804349e-06	0	0.220962243274536
40	28.7	4.55517228835e-05	2.5085e-14	0.860771866625875
60	28.7	0.0002575714914283	1.03294e-12	1.76792599443902
80	28.7	0.0005877008296108	9.25487e-12	2.14371895703378
100	28.7	0.0010790381398764	4.517841e-11	2.43506263133931
120	28.7	0.00275434768614685	2.7804101e-10	4.11299742800697
20	28.8	1.4290739397e-06	0	0.209635310928122
40	28.8	4.0748126706e-05	1.9505e-14	0.822154621599438
60	28.8	0.00023288707402755	8.18245e-13	1.6987246572865
80	28.8	0.00053348366626875	7.450265e-12	2.06575143268884
100	28.8	0.0009868553032851	3.678802e-11	2.35204119704226
120	28.8	0.0025327934940015	2.2848652e-10	3.96426039707542
20	28.9	1.25200942875e-06	0	0.1988890429304
40	28.9	3.650076882535e-05	1.522e-14	0.784982924261594
60	28.9	0.000209826353539	6.4809e-13	1.63223250358634
80	28.9	0.0004842687060865	5.99747e-12	1.99061960525777
100	28.9	0.0009025570363345	2.99581e-11	2.27185521256035
120	28.9	0.0023228027088344	1.8776404e-10	3.84941426090899
20	29	1.09688400465e-06	0	0.188693670771371
40	29	3.26961434038e-05	1.183e-14	0.759478225721255
60	29	0.0001890492406558	5.13685e-13	1.56834345183361
80	29	0.0004412009631127	4.82804e-12	1.91822033974678
100	29	0.0008254403755833	2.440172e-11	2.19440769937269
120	29	0.00213010893565835	1.5429934e-10	3.72387974471367
20	29.1	9.609792524e-07	0	0.179020952130957
40	29.1	2.928810007315e-05	9.24e-15	0.73620636424387
60	29.1	0.0001704776112621	4.0954e-13	1.50695557505659
80	29.1	0.00040289590673215	3.886625e-12	1.84845425220859
100	29.1	0.000753232125576	1.987585e-11	2.11958975765985
120	29.1	0.0019558052169681	1.26799015e-10	3.60244593425327
20	29.2	8.419135965e-07	0	0.169844092629772
40	29.2	2.623529929805e-05	7.155e-15	0.713654180750291
60	29.2	0.0001537587395474	3.2646e-13	1.44797093807829
80	29.2	0.0003679257501754	3.12877e-12	1.78109176897574
100	29.2	0.00068734118594905	1.61895e-11	2.046609706702
120	29.2	0.0017957814757998	1.0419998e-10	3.48497869052806
20	29.3	7.376005622e-07	0	0.161137671591987
40	29.3	2.35007108695e-05	5.565e-15	0.691661703474419
60	29.3	0.0001386795125255	2.6022e-13	1.39129544115398
80	29.3	0.000335999351521	2.518735e-12	1.71612110233567
100	29.3	0.0006272148154376	1.318681e-11	1.97614244856587
120	29.3	0.0016488664287146	8.56287e-11	3.3713482673948
20	29.4	6.4621220885e-07	0	0.152877571614583
40	29.4	2.09962165573e-05	4.37e-15	0.662230413478057
60	29.4	0.00012507912662215	2.075e-13	1.33683866973483
80	29.4	0.0003068510549728	2.02763e-12	1.65352084308241
100	29.4	0.00057234864052	1.074109e-11	1.90810146467323
120	29.4	0.00151398497707865	7.0367405e-11	3.26142916757203
20	29.5	5.6614709425e-07	0	0.1450409117478
40	29.5	1.875339854845e-05	3.375e-15	0.634057250886971
60	29.5	0.0001128125487395	1.65405e-13	1.28451375011762
80	29.5	0.0002787881693409	1.63222e-12	1.59320449299665
100	29.5	0.0005222824225569	8.748995e-12	1.84240321538912
120	29.5	0.0013901502992548	5.782595e-11	3.15510000336909
20	29.6	4.960022086e-07	0	0.137605984101633
40	29.6	1.67502455617e-05	2.58e-15	0.607088257510263
60	29.6	0.0001017489695883	1.3182e-13	1.2342372107499
80	29.6	0.00025307321900065	1.314015e-12	1.53508871085394
100	29.6	0.00047659619540305	7.126305e-12	1.77896703745311
120	29.6	0.0012764565936801	4.751984e-11	3.05224336198365
20	29.7	4.3454838675e-07	0	0.130552193702684
40	29.7	1.496113797655e-05	2.08e-15	0.581271794623488
60	29.7	9.17704087082e-05	1.0514e-13	1.18592884896886
80	29.7	0.00022973039589585	1.05782e-12	1.47909319717842
100	29.7	0.00043490674106415	5.804695e-12	1.71771504494199
120	29.7	0.00117207241919545	3.9050465e-11	2.95274567521805
20	29.8	3.8070876665e-07	0	0.123860001434727
40	29.8	1.33631958399e-05	1.585e-15	0.556558443102543
60	29.8	8.27704563e-05	8.3765e-14	1.13951160296115
80	29.8	0.00020918000625205	8.51505e-13	1.42514058320428
100	29.8	0.0003968643738081	4.72807e-12	1.65857203364265
120	29.8	0.00107623458341625	3.2099265e-11	2.8564970934691
20	29.9	3.3353991745e-07	0	0.117510869904848
40	29.9	1.19359857903e-05	1.19e-15	0.532900907862199
60	29.9	7.465313845125e-05	6.679e-14	1.09491142873886
80	29.9	0.00019051978438405	6.8552e-13	1.37315632389164
100	29.9	0.00036372639186785	3.851185e-12	1.60146538871727
120	29.9	0.0009864050126687	2.6385805e-11	2.76339136385135
20	30	2.922153061e-07	0	0.111487212085172
40	30	1.066125934525e-05	9.90000000000001e-16	0.510253926413583
60	30	6.744233903365e-05	5.3215e-14	1.05585109520302
80	30	0.0001731018459531	5.51815e-13	1.32306859484868
100	30	0.0003337896756378	3.13694e-12	1.54629698807703
120	30	0.00090379527609505	2.168934e-11	2.6726532648867

## Sheet: S5B
weight	time	eps	eps05	eps95
20	0	0	0	0
40	0	0	0	0
60	0	0	0	0
80	0	0	0	0
100	0	0	0	0
120	0	0	0	0
20	0.1	0.0910263560324792	0.0187033882326685	0.320439746284564
40	0.1	0.0939048428241094	0.0190064996190406	0.326089681450208
60	0.1	0.0954022394189254	0.0191641112895367	0.329147496311897
80	0.1	0.0737767663314818	0.0145237492343989	0.270788278135315
100	0.1	0.0601943055535631	0.011695441471939	0.230211772242512
120	0.1	0.0508585063476613	0.00979478140052938	0.200327448542924
20	0.2	0.334250339965529	0.12313571672137	0.652804057472642
40	0.2	0.351220167115597	0.132612697779789	0.669296112728207
60	0.2	0.361120643134877	0.137701667125888	0.677370285333337
80	0.2	0.303093543047955	0.10913453931285	0.617561957587029
100	0.2	0.262007038618378	0.0906297584621392	0.568489438541765
120	0.2	0.231184350887638	0.0777352652060047	0.527846670386054
20	0.3	0.424176982906608	0.173952214406146	0.725675812076487
40	0.3	0.449722695881304	0.188267180409168	0.745417481245775
60	0.3	0.462815069991971	0.197310748345744	0.754726914405462
80	0.3	0.402096302312679	0.159850456296153	0.705098570942406
100	0.3	0.35636102496543	0.134858344608313	0.662775013886819
120	0.3	0.320262715794192	0.117240359997107	0.626406802586539
20	0.4	0.466517057478341	0.199176104133926	0.760056277356566
40	0.4	0.493385004070551	0.217213465117585	0.777241874713705
60	0.4	0.509949317838751	0.22854196485872	0.78825229592677
80	0.4	0.448868886965492	0.188090559978181	0.743723540727764
100	0.4	0.402557509797994	0.160385804388048	0.705396975802738
120	0.4	0.366767340767068	0.142593799376554	0.674318544121763
20	0.5	0.488970853806381	0.215661668232988	0.77613075200294
40	0.5	0.520774020369748	0.236500057584547	0.79762370442396
60	0.5	0.537472036441466	0.24909289107389	0.807282953608383
80	0.5	0.47675895303621	0.206265460329762	0.765546844656543
100	0.5	0.430202272392455	0.17731159476965	0.729979587642318
120	0.5	0.464807679279121	0.200209485304125	0.757560187657498
20	0.6	0.529461801532201	0.24658583219216	0.80394719563039
40	0.6	0.559200466733075	0.267182438412429	0.821784533075811
60	0.6	0.575305135187077	0.28015374309064	0.831601170025064
80	0.6	0.515882155157619	0.234122416520906	0.795320178056352
100	0.6	0.469839792464561	0.202092545834193	0.763342578791899
120	0.6	0.529615009509793	0.243060204068429	0.800747958878272
20	0.7	0.612977385509091	0.316438123033809	0.850987433407006
40	0.7	0.639725023184494	0.341440920707152	0.864661239490872
60	0.7	0.654324111480815	0.355447620170124	0.872087136759849
80	0.7	0.597699669024977	0.300842679214023	0.842378463573975
100	0.7	0.55164498460783	0.261654277173111	0.815802494021293
120	0.7	0.56429288394552	0.271134959125889	0.82216389553283
20	0.8	0.651390744525195	0.35166617932084	0.869309384532882
40	0.8	0.678370863975897	0.379068275406112	0.882255493967334
60	0.8	0.692028439265163	0.395048419766031	0.889065619384511
80	0.8	0.637634717689785	0.339210680646389	0.862916332001322
100	0.8	0.592919940331081	0.298596482757754	0.839081856375271
120	0.8	0.608393978087362	0.309442964029086	0.84805777491327
20	0.9	0.669828902530087	0.371155844088409	0.879566063082961
40	0.9	0.696391044238305	0.401253982238192	0.891666795063859
60	0.9	0.711209688159262	0.418829190374227	0.898467882374036
80	0.9	0.659849053975963	0.362136709082237	0.874575467885078
100	0.9	0.617637567523041	0.32059225122483	0.852731762627039
120	0.9	0.651156766874918	0.352744952441209	0.869693171444843
20	1	0.682905912573295	0.384084825047688	0.885898087380673
40	1	0.709837303114678	0.414564607640883	0.897719035553358
60	1	0.724379313363173	0.432730313625362	0.904244159438412
80	1	0.674668410686539	0.375124953182649	0.88164022696981
100	1	0.633004597081467	0.332897479482439	0.861178676632084
120	1	0.675366215261514	0.378870557783325	0.88168635794668
20	1.1	0.701937834144493	0.404959056612236	0.894956627286833
40	1.1	0.726740018060433	0.434495543680295	0.905498742765502
60	1.1	0.741372978851188	0.452892742990488	0.911396340201215
80	1.1	0.693063012628432	0.39572707240021	0.890580984194568
100	1.1	0.653158574651671	0.352373737835753	0.871248151476049
120	1.1	0.696191275096791	0.399599234753221	0.891648244631788
20	1.2	0.738931152233472	0.451799751166722	0.910849328246691
40	1.2	0.761957586542793	0.482548766691461	0.920215589534039
60	1.2	0.774572864527087	0.500320156423838	0.924886997190124
80	1.2	0.729913801146843	0.440870524968762	0.906436296184998
100	1.2	0.69172303608031	0.395698754125832	0.889407773470484
120	1.2	0.726667309789293	0.436919803703415	0.904410260601582
20	1.3	0.75955808386686	0.475656662720449	0.918954777045379
40	1.3	0.781104511256403	0.507891175485429	0.927599199870196
60	1.3	0.792601430909858	0.526425876007063	0.932066568516821
80	1.3	0.750790287774553	0.468332614114504	0.915067530960535
100	1.3	0.714322813581443	0.423005795366685	0.89950389091279
120	1.3	0.744676792262436	0.460610321248294	0.91222849888581
20	1.4	0.769434124656777	0.490219928515063	0.92334633491812
40	1.4	0.791299177676072	0.522663278994466	0.932002987211823
60	1.4	0.803444508204434	0.541467305722876	0.936178023862289
80	1.4	0.763002603030958	0.482833616430823	0.920411630129336
100	1.4	0.728092576927056	0.437468611371444	0.905448075990782
120	1.4	0.756432097938301	0.474571959805751	0.917375887907289
20	1.5	0.776984740191376	0.502695360152942	0.92595664609221
40	1.5	0.79898587709137	0.533579037096387	0.934448996476516
60	1.5	0.810295307741777	0.552324532478425	0.938789150099466
80	1.5	0.771764435915988	0.494079612695789	0.9238821882599
100	1.5	0.738078225109387	0.448756037675541	0.910068717627626
120	1.5	0.776428589667109	0.502933013991154	0.925744876321658
20	1.6	0.787255689957496	0.517578711802443	0.930524877186325
40	1.6	0.807907431312251	0.548702033006125	0.938550087528511
60	1.6	0.818993736933629	0.566781903524912	0.942522404467592
80	1.6	0.781782519776769	0.507628214351814	0.92809147798919
100	1.6	0.74907027741661	0.46237859244637	0.914714459967684
120	1.6	0.790952027742537	0.524459933705328	0.931460751096124
20	1.7	0.807016918157462	0.548763756901574	0.937833113506944
40	1.7	0.826284131213814	0.580074649375666	0.945060385662765
60	1.7	0.836920814811662	0.598066967770677	0.948659142392871
80	1.7	0.802131193334765	0.53952515174819	0.935599145248515
100	1.7	0.771129249050701	0.493935605760957	0.923412916614412
120	1.7	0.800976384465379	0.538044153607414	0.93521421208576
20	1.8	0.81850989750651	0.568155955093695	0.941194741094634
40	1.8	0.836861261109983	0.598022269397792	0.948506350755276
60	1.8	0.847110310264046	0.615412138901744	0.952278385068457
80	1.8	0.81425074212415	0.558431441493068	0.94024100315268
100	1.8	0.784474109777844	0.513471661733723	0.928978422406501
120	1.8	0.812340537393447	0.555795346358655	0.93938184703222
20	1.9	0.825037149263066	0.578317840110561	0.943648721622405
40	1.9	0.843111272631315	0.608698947739547	0.95073173440575
60	1.9	0.853145648974374	0.626088000183245	0.954374438004551
80	1.9	0.821487411333276	0.570336458322553	0.942963596962356
100	1.9	0.793270365890198	0.525228906510205	0.932307374929166
120	1.9	0.824192643848906	0.576264780178555	0.943964330752818
20	2	0.829445881823775	0.586195517318136	0.945360224171043
40	2	0.848134570650069	0.617976492527801	0.952215501574268
60	2	0.857756008913779	0.635487754441636	0.955613903107067
80	2	0.826766440454556	0.579345462269098	0.944600953277204
100	2	0.799370492109636	0.534323897567853	0.934313262131887
120	2	0.832134317668055	0.588949803779359	0.946824449464197
20	2.1	0.835681947415363	0.596779870699802	0.94817797025054
40	2.1	0.853795664163354	0.628620370304785	0.954422081136478
60	2.1	0.863122693060764	0.646031047202697	0.957710558527658
80	2.1	0.832926741079434	0.590589461762915	0.947214823411905
100	2.1	0.806001638379062	0.54566581066434	0.93763068180246
120	2.1	0.839109761051824	0.600502957053229	0.94956677798315
20	2.2	0.848542344253265	0.618898381511147	0.952469964801273
40	2.2	0.864699167242652	0.650139148601374	0.957886934834886
60	2.2	0.873037569849255	0.667840286261208	0.960943688342388
80	2.2	0.844719696631953	0.61398467430615	0.951342787469559
100	2.2	0.819098471475101	0.569234834206294	0.942399018521219
120	2.2	0.848732284179865	0.61878537955743	0.95286426263636
20	2.3	0.855281479306512	0.632336411610453	0.954619005706068
40	2.3	0.871799338530625	0.664725496052388	0.960018511252291
60	2.3	0.879964803913289	0.680915783626167	0.962874443612719
80	2.3	0.852762559813716	0.627306957317769	0.953760446798711
100	2.3	0.828256527789455	0.58329319805987	0.945221438493191
120	2.3	0.855283452565849	0.630720440041591	0.955073030075758
20	2.4	0.859615786059388	0.640085198522721	0.956090575106557
40	2.4	0.875384772560409	0.672071673402575	0.961339476040062
60	2.4	0.884007596893536	0.688537125221565	0.96424446113083
80	2.4	0.857756552657124	0.635709745149325	0.95543650882471
100	2.4	0.834216543743641	0.59261486111045	0.94723023332079
120	2.4	0.859871979076912	0.639383492948178	0.956498530367531
20	2.5	0.862409161838534	0.645341930810275	0.957226307305555
40	2.5	0.878260582378867	0.677639967743019	0.962382395848255
60	2.5	0.886661942881319	0.694578930874146	0.965227726761299
80	2.5	0.861476612141406	0.643226131506982	0.95663470812746
100	2.5	0.838566276088415	0.600603663578684	0.948692588590031
120	2.5	0.866970319948584	0.654223290416182	0.958982519454061
20	2.6	0.866157984243849	0.653335649608188	0.958834447052024
40	2.6	0.882109562234871	0.685457138288454	0.963979287288607
60	2.6	0.890311881971591	0.702485905521945	0.96650765934134
80	2.6	0.865691179972737	0.651578348346637	0.958262217901541
100	2.6	0.843444529224022	0.609423546594823	0.950603732990443
120	2.6	0.87277862524264	0.6657065512255	0.960779090968841
20	2.7	0.875226918434453	0.669263574190535	0.961804657760066
40	2.7	0.88976972805732	0.700966235831608	0.966412614645166
60	2.7	0.897302756836214	0.717463798220917	0.968769365332594
80	2.7	0.873853893090133	0.668777564483192	0.960798394468652
100	2.7	0.852458053401004	0.628223913468882	0.953468775152887
120	2.7	0.876996468405251	0.6737466083936	0.962027145909067
20	2.8	0.880050274866835	0.679740742569259	0.96320868297754
40	2.8	0.894117931782664	0.711318696153416	0.967729329261889
60	2.8	0.901378494244035	0.72823583097503	0.970037152503291
80	2.8	0.87918056994784	0.68011096083916	0.962412819933194
100	2.8	0.858803661606833	0.639435297156272	0.955432357677693
120	2.8	0.882022055299252	0.683976380877862	0.963649949654501
20	2.9	0.882998493066409	0.686135115166727	0.964149264929767
40	2.9	0.897044414273586	0.716606295041613	0.968645241960778
60	2.9	0.90411362231983	0.733484763947184	0.970921531864368
80	2.9	0.882220189329519	0.686088829216555	0.963593932035091
100	2.9	0.862393298604047	0.646293771097449	0.956749684791458
120	2.9	0.887119933688414	0.695810816541301	0.9652421215489
20	3	0.884909089119639	0.690708604776748	0.96478964060999
40	3	0.898936237782104	0.720961172135484	0.969361521219068
60	3	0.906181205908242	0.737744821282776	0.971618941806016
80	3	0.884660868020968	0.690884038765265	0.964446025299832
100	3	0.865136373692115	0.651356881702249	0.957809807927139
120	3	0.89055735808019	0.702935890452177	0.966327192064268
20	3.1	0.888010038411871	0.695421570306128	0.965855170738602
40	3.1	0.901270205463396	0.727178864519631	0.970373126912018
60	3.1	0.908672389609549	0.743444286345598	0.972615701825097
80	3.1	0.887831437906524	0.697701896167373	0.965677924592859
100	3.1	0.868542030955188	0.659113021090186	0.959131473127878
120	3.1	0.893517148330185	0.709511486858841	0.967394709762055
20	3.2	0.89441644131895	0.707988575321933	0.9678017512713
40	3.2	0.906776585998269	0.738063499645498	0.972107132336947
60	3.2	0.913583206206607	0.754456829810662	0.974163704270561
80	3.2	0.893642282296356	0.709933486862169	0.967597958428186
100	3.2	0.875331018380265	0.672227266053643	0.961395003288711
120	3.2	0.898115469708558	0.720566080364791	0.968840416361161
20	3.3	0.898056060719967	0.717003451831252	0.969014249423881
40	3.3	0.910147884438746	0.745993352804294	0.97302330352415
60	3.3	0.916697915175109	0.761729457928993	0.975043600366994
80	3.3	0.897373260699802	0.718567486800345	0.968719223972025
100	3.3	0.879571304047823	0.681414023817606	0.962745328668378
120	3.3	0.901103739957518	0.726878763716611	0.969835523542495
20	3.4	0.900241291187166	0.721888461459222	0.969630877833745
40	3.4	0.912207564430471	0.75088287123027	0.973653400559725
60	3.4	0.918673338994495	0.766423864746886	0.975660532484193
80	3.4	0.899919329705093	0.723411731328366	0.969513428392671
100	3.4	0.882560478571264	0.686661204322777	0.963704757945911
120	3.4	0.903295831344802	0.731520648093889	0.970594054228752
20	3.5	0.901889862944027	0.724216628345822	0.970073610437104
40	3.5	0.913577155225959	0.754771867717424	0.974096476228789
60	3.5	0.920120455124693	0.770110349070834	0.976151193016864
80	3.5	0.901685885685591	0.727161484711776	0.970140831216542
100	3.5	0.88472288519165	0.690743393914054	0.964468170417898
120	3.5	0.907052427452483	0.740892127636645	0.971899004728364
20	3.6	0.903833831011361	0.72823020973569	0.970826141261276
40	3.6	0.915687870525181	0.758443017303073	0.9747881970202
60	3.6	0.921675944908854	0.774631401126644	0.976818394775673
80	3.6	0.903753175312039	0.732431177189471	0.97102357962402
100	3.6	0.887255498164836	0.696307413372804	0.965512133898695
120	3.6	0.910058120509027	0.747182980584451	0.972806043596569
20	3.7	0.908436853504539	0.739153396426989	0.972308821076664
40	3.7	0.919865298651313	0.767557839298529	0.975978237617279
60	3.7	0.925488551889531	0.782920454976019	0.977947393855577
80	3.7	0.908035306676001	0.742112045227598	0.972409814067705
100	3.7	0.892124646112775	0.706970941821691	0.967152071315875
120	3.7	0.912076559902359	0.751359162209046	0.973454894164029
20	3.8	0.911214886824553	0.746361179108507	0.973112748605142
40	3.8	0.922296805965035	0.774034751448241	0.976803384152448
60	3.8	0.927982933559317	0.788792349555413	0.978580344718604
80	3.8	0.910938213365677	0.748438625265157	0.973228972822595
100	3.8	0.895500055612464	0.713683154859624	0.968138912157494
120	3.8	0.914667965580475	0.757383363289864	0.974375532929699
20	3.9	0.912845023045685	0.74927561398366	0.973619230741523
40	3.9	0.923876775255395	0.777949557076653	0.977261137899592
60	3.9	0.929518242386445	0.792589165660182	0.979040216244788
80	3.9	0.912802504962524	0.75282036385512	0.97380957874479
100	3.9	0.897695652014818	0.718519639808278	0.968841084999317
120	3.9	0.917409298697729	0.763962195965347	0.97523208137547
20	4	0.914073743645625	0.751672644174982	0.973951956683833
40	4	0.925196624017716	0.780128573845199	0.977572708272985
60	4	0.930551014239079	0.795665433471285	0.979378458523863
80	4	0.914165829646894	0.756359386198455	0.974261721964244
100	4	0.899378311227918	0.722353595899265	0.969404870264579
120	4	0.919334767042529	0.76843640662819	0.975812665469345
20	4.1	0.915671368218593	0.755247633483935	0.974523874681008
40	4.1	0.926494293963097	0.783114589418655	0.978053854066665
60	4.1	0.931931310619189	0.798431871851164	0.979856205139639
80	4.1	0.915856379583363	0.76025546604044	0.974877525613666
100	4.1	0.901128664354688	0.726805741499255	0.970185967208472
120	4.1	0.920988542656185	0.77255333634062	0.976423606171289
20	4.2	0.91931006512375	0.764381063202828	0.975615357417282
40	4.2	0.929560259313929	0.791157854661116	0.97905098793318
60	4.2	0.934838812240697	0.805549418679073	0.980660236847374
80	4.2	0.91944883775898	0.767927395342135	0.975865760931796
100	4.2	0.90503198186577	0.735355296637086	0.971377985501079
120	4.2	0.923505086516221	0.778937449384195	0.977237714389193
20	4.3	0.921502129514299	0.769342556688235	0.976304352951116
40	4.3	0.931597883823488	0.796521843880636	0.979595815452826
60	4.3	0.936675457945587	0.810444969024909	0.981292171975741
80	4.3	0.921671032803639	0.773266314699245	0.976537416656922
100	4.3	0.907823629703335	0.740967810376291	0.972111511087887
120	4.3	0.925315149185404	0.783270418001586	0.977776938840518
20	4.4	0.92282092604232	0.772490806233834	0.976680110749811
40	4.4	0.932865180359497	0.798975296990357	0.979948674807141
60	4.4	0.938029445520227	0.813547354769726	0.981620316363809
80	4.4	0.923228636735658	0.776846709878951	0.977039970808488
100	4.4	0.909621502922568	0.744939870132124	0.972658397072886
120	4.4	0.926645107410428	0.786538389292257	0.978192228679662
20	4.5	0.923920100917631	0.774566618298422	0.977007875152577
40	4.5	0.933790296134795	0.800743417598536	0.980190440097257
60	4.5	0.9389578831998	0.815202027423542	0.981853222804994
80	4.5	0.924324410449385	0.779503722224896	0.977372493862911
100	4.5	0.910843656794587	0.748199495235776	0.973074047881535
120	4.5	0.92885101295358	0.791935890471416	0.978898579424825
20	4.6	0.925176129907046	0.777900026085074	0.977427685123126
40	4.6	0.9348311951819	0.80326725098329	0.980567493183309
60	4.6	0.93991803179186	0.817583240679083	0.98219538716151
80	4.6	0.925708092664789	0.78214828864516	0.977760215608449
100	4.6	0.91248177970438	0.751351343333813	0.973609064391572
120	4.6	0.930709724543269	0.796244192754503	0.979387263726519
20	4.7	0.928002885813812	0.784754831375607	0.978331925292529
40	4.7	0.937195513517698	0.810313353190388	0.981318276858621
60	4.7	0.942079731162471	0.823980927857471	0.982909156601595
80	4.7	0.928277188801113	0.789106667403056	0.978614041711355
100	4.7	0.915587995723969	0.758675149942788	0.974521536989884
120	4.7	0.931949366505796	0.799338238745924	0.979745915204789
20	4.8	0.929714937975175	0.788852283761083	0.978814110036371
40	4.8	0.938751300427655	0.814162163719956	0.981750543821735
60	4.8	0.943641715853101	0.827882741198607	0.983309536670516
80	4.8	0.930264679512941	0.793690086138831	0.979205227290069
100	4.8	0.917738127371707	0.763543349742895	0.975262940834551
120	4.8	0.933535334868112	0.803299372499323	0.980254282178737
20	4.9	0.930785427484643	0.791202407783632	0.979095130298073
40	4.9	0.939727166044236	0.816406876454416	0.982059482123587
60	4.9	0.944613167426529	0.829929077443091	0.983579881520499
80	4.9	0.931537868216519	0.796375039023015	0.979530928922874
100	4.9	0.919275023068392	0.766894009631436	0.975717029952263
120	4.9	0.935337495468712	0.807659724790301	0.980778586969082
20	5	0.931611593875639	0.792768197979927	0.979323078769803
40	5	0.94056647404179	0.818000275650076	0.982294683690226
60	5	0.945334702345846	0.831444921737618	0.983765217105431
80	5	0.932434046221877	0.798021367338771	0.979769075453667
100	5	0.920474183841246	0.768947264482397	0.976006683726241
120	5	0.936583973354298	0.810679455440056	0.981175849738308
20	5.1	0.932621466869297	0.795606852329455	0.9797778727028
40	5.1	0.941486503455569	0.820665578481533	0.982577787995849
60	5.1	0.946140311997639	0.833469082253389	0.984039255262194
80	5.1	0.933388414688174	0.800392328230123	0.980108705109416
100	5.1	0.921593379031924	0.771508204354832	0.976404951626839
120	5.1	0.937688065430439	0.813298257902885	0.981508707100959
20	5.2	0.934959836507121	0.801624964492402	0.9804955170793
40	5.2	0.943487614559643	0.825934591693446	0.983158022624205
60	5.2	0.947837002710031	0.838829905667405	0.984588791894938
80	5.2	0.935486533879614	0.806493630175926	0.980807727514532
100	5.2	0.924003056228822	0.778126125346543	0.977236680559241
120	5.2	0.939326326686713	0.817739728185105	0.982023384018143
20	5.3	0.93639222970983	0.805068726843399	0.980862308370038
40	5.3	0.944709617795339	0.829268561552477	0.983553576283353
60	5.3	0.949033883744834	0.841919224066268	0.984913408773183
80	5.3	0.936997316016334	0.810187136111104	0.981213744354056
100	5.3	0.925842181467876	0.782320237019952	0.977735124417699
120	5.3	0.940649419991308	0.820639373119385	0.982401632062794
20	5.4	0.937243160142553	0.806930270487398	0.981112997160598
40	5.4	0.945582260815629	0.831307249365996	0.983768921669192
60	5.4	0.949808176633487	0.843865646917297	0.985151010797191
80	5.4	0.937989064278876	0.812264647820126	0.981502484525213
100	5.4	0.92707183457825	0.784692043735695	0.978064948603633
120	5.4	0.941550226503276	0.822622823178782	0.982632626459934
20	5.5	0.937850032406273	0.808234588173336	0.981324926024405
40	5.5	0.946265357364975	0.832657651660179	0.983942666010057
60	5.5	0.950476956713761	0.845175490272085	0.985334012844881
80	5.5	0.938735255047917	0.814034372817755	0.981696269157108
100	5.5	0.927953374963089	0.786303238638049	0.978300644287386
120	5.5	0.942871363265048	0.826257592826531	0.983085529692196
20	5.6	0.938835630785001	0.810657870501801	0.981804133176039
40	5.6	0.946994182290388	0.834805885090078	0.984185135837368
60	5.6	0.951205577202961	0.847197927727921	0.985548903251506
80	5.6	0.939599903147016	0.816042030617873	0.981972776087658
100	5.6	0.9288775035374	0.788638502295952	0.97862680656862
120	5.6	0.944096559725879	0.829296885527767	0.983430372262321
20	5.7	0.940708438477122	0.815913641470113	0.98238761034643
40	5.7	0.948620869580706	0.839257928770756	0.984702129534998
60	5.7	0.952661571183602	0.851304249864971	0.985976054465656
80	5.7	0.941260838326748	0.82101801424899	0.982522255724313
100	5.7	0.930858379728112	0.794312876205137	0.979289754074156
120	5.7	0.944960676426404	0.831107766473214	0.983655164086614
20	5.8	0.941864446905607	0.818973271613195	0.982686857234948
40	5.8	0.94962530361767	0.841900874300077	0.984997448161317
60	5.8	0.953639852406582	0.85416157663732	0.986283939096151
80	5.8	0.942489428654408	0.824061867750847	0.982857855411578
100	5.8	0.932254209856616	0.797788575735961	0.979688674678895
120	5.8	0.945932517819525	0.833880846364697	0.983979035880175
20	5.9	0.942579830008154	0.820577883045028	0.982893082982004
40	5.9	0.950303107068206	0.843515428339216	0.985173280820065
60	5.9	0.954331845830253	0.855798520952291	0.986455463142747
80	5.9	0.943380939214822	0.826185271614013	0.983122436465014
100	5.9	0.933233660838183	0.799858173398852	0.979985411394212
120	5.9	0.9471203736777	0.83705991912899	0.98433147525794
20	6	0.943100803889523	0.821613072635324	0.983067769094431
40	6	0.950873429486297	0.844675714889603	0.985302190269495
60	6	0.954878346351311	0.856950678701111	0.986586526519129
80	6	0.94411221400743	0.827483530577712	0.983305186183881
100	6	0.933978032518003	0.801652346908625	0.980184567621202
120	6	0.947942205949733	0.838944360528952	0.984557090259417
20	6.1	0.943808254136045	0.823631115039436	0.98337010510378
40	6.1	0.951492142484928	0.846520393674341	0.985548115711927
60	6.1	0.955454546279238	0.858667910824491	0.986773395490379
80	6.1	0.944788617729507	0.829408393520847	0.983539000713301
100	6.1	0.934829012164938	0.80383124733795	0.980455497902331
120	6.1	0.948681776411372	0.840864690442703	0.984774505476175
20	6.2	0.945421953369764	0.828356361022863	0.983831749995361
40	6.2	0.9528476717607	0.850373659558649	0.985976972649893
60	6.2	0.95669011596167	0.862173835814707	0.987164305944232
80	6.2	0.946240860237569	0.833643945663509	0.983994083684024
100	6.2	0.936552384475321	0.808291835717191	0.980983176081204
120	6.2	0.949740940007465	0.844043727251116	0.985119412225955
20	6.3	0.946396395339468	0.831017593826527	0.984081226933072
40	6.3	0.953748760128236	0.852798243906172	0.986211778847936
60	6.3	0.957500462204578	0.864330725087328	0.98739827402935
80	6.3	0.947285820486295	0.836403398157511	0.984296404350528
100	6.3	0.937856669134673	0.811410544617512	0.981350009382768
120	6.3	0.950537746467424	0.846108167766667	0.985350958624025
20	6.4	0.947007096897497	0.832414913713423	0.984258568756088
40	6.4	0.954331685240806	0.854185239490636	0.98637196311896
60	6.4	0.958044209105166	0.865701933109106	0.987540346451594
80	6.4	0.948016617564354	0.838079071719635	0.984481715044193
100	6.4	0.938708696775362	0.813371206065526	0.9816013092461
120	6.4	0.951133384927783	0.847664708430541	0.985515536520119
20	6.5	0.947392860011295	0.83331668110818	0.984400749320777
40	6.5	0.954760187988059	0.855093635273371	0.98650514445398
60	6.5	0.958476335036526	0.866698103882365	0.987644425853927
80	6.5	0.948598022872223	0.839291931169936	0.984616664387755
100	6.5	0.939368310042192	0.814997128034465	0.981772044706705
120	6.5	0.952098160509084	0.850348558825166	0.985817247616366
20	6.6	0.948112936679465	0.834954979801619	0.98464636895912
40	6.6	0.955345176249266	0.856673158047578	0.986783587161067
60	6.6	0.959011924676893	0.868184148946002	0.987802717331148
80	6.6	0.949211510246833	0.841026282547934	0.984810022433533
100	6.6	0.940049449214417	0.816829053068938	0.982007005954526
120	6.6	0.953012047767683	0.852669718100639	0.986051544489474
20	6.7	0.9493846110582	0.839217482064885	0.98503646799485
40	6.7	0.956453043045205	0.860111922017341	0.987143606163125
60	6.7	0.960028395048191	0.871241330915224	0.98814158850534
80	6.7	0.95047578896602	0.844534558959747	0.985224046897008
100	6.7	0.941486476308684	0.820808184079306	0.982477140591105
120	6.7	0.953681028294557	0.854127523692593	0.986228775216733
20	6.8	0.950182400007022	0.841552437379259	0.985249028374387
40	6.8	0.957212303709647	0.86228348558772	0.987341611608156
60	6.8	0.960759256001051	0.873236279328486	0.988338012982486
80	6.8	0.951317098160585	0.846780743223909	0.985475178815576
100	6.8	0.942543575769545	0.823281182065941	0.982779092284555
120	6.8	0.95437535091866	0.856051853643876	0.986457750674318
20	6.9	0.950735078515792	0.842788980056077	0.985400714621834
40	6.9	0.957716077113921	0.863496899434935	0.987477045406829
60	6.9	0.961245918227504	0.874432954245005	0.988458938244288
80	6.9	0.95189641106612	0.848237552458044	0.98563072930324
100	6.9	0.943285461022078	0.824961271798433	0.98296993934681
120	6.9	0.95522589302773	0.858669669411151	0.986710164648982
20	7	0.951161534033877	0.843665349192272	0.985522656052581
40	7	0.958086663640148	0.864291983184587	0.987589816670696
60	7	0.96161415334935	0.875227458671512	0.988547450738398
80	7	0.95237914935526	0.849261471422515	0.985744751899427
100	7	0.943879274037314	0.826191449435123	0.983108700487617
120	7	0.955819805048988	0.860170163557162	0.986872679695174
20	7.1	0.951673894570469	0.845274899318553	0.985731719353264
40	7.1	0.958533602869327	0.865556962829207	0.987793787813854
60	7.1	0.962021682093509	0.876491251304724	0.988755489148344
80	7.1	0.952941225914582	0.850781769700867	0.985911694343589
100	7.1	0.944508995471243	0.827898037894892	0.983305124541465
120	7.1	0.956367278568932	0.861641673768367	0.987028938864944
20	7.2	0.952850351345246	0.848795683981721	0.986068006779852
40	7.2	0.959513137431635	0.86870060139451	0.988081767300583
60	7.2	0.96287494341168	0.879225264668401	0.989039318804094
80	7.2	0.954010408732576	0.853879360914594	0.986268058016936
100	7.2	0.945745697224083	0.831326015538461	0.983720610057825
120	7.2	0.957192255005223	0.863933384946154	0.987283962166473
20	7.3	0.953516125619051	0.850874173908416	0.986251264576251
40	7.3	0.960170994254892	0.870614298053472	0.98824627978771
60	7.3	0.963505653896598	0.881039161034248	0.989202030222207
80	7.3	0.954787241122696	0.855982880514332	0.986482212118305
100	7.3	0.946565286629175	0.833614598565523	0.983978112518546
120	7.3	0.957804198149371	0.865464004825455	0.987453325945798
20	7.4	0.953971587016282	0.852188006313586	0.986381966607611
40	7.4	0.960582873527936	0.871684733261772	0.988363260721941
60	7.4	0.963931250248643	0.882092565652737	0.989313425771057
80	7.4	0.955312108522179	0.857269418258487	0.986616121625776
100	7.4	0.947184761989326	0.835102863481529	0.984140738896614
120	7.4	0.958274654212111	0.866551264208884	0.987568154487122
20	7.5	0.954305270114026	0.853167655367208	0.986486981570842
40	7.5	0.960858285183061	0.872386370283743	0.988458192899918
60	7.5	0.964245912422629	0.882792286353813	0.989405195184693
80	7.5	0.955722650738065	0.858134059827615	0.986714186062137
100	7.5	0.94771243743179	0.836113111996741	0.984260080843003
120	7.5	0.958993474504428	0.868709138786528	0.987799657837876
20	7.6	0.954788001419562	0.854583588681908	0.986668184031896
40	7.6	0.961299466755202	0.873395713530334	0.988612220938529
60	7.6	0.964639439249624	0.883805893988241	0.989588062096977
80	7.6	0.956160581242483	0.8594003393344	0.986920452043649
100	7.6	0.948272280905927	0.837610053453995	0.984429976047144
120	7.6	0.959596900441061	0.870328998162735	0.987976937569281
20	7.7	0.955797547108519	0.857651544579473	0.986961172936664
40	7.7	0.962122705011676	0.876290113802942	0.988861214037358
60	7.7	0.965374957439966	0.886324836394007	0.989825153059272
80	7.7	0.957051825225808	0.862221317905044	0.987225994737809
100	7.7	0.949365119141339	0.840667998331339	0.984791502387771
120	7.7	0.960016981080296	0.871451247967202	0.988092668917449
20	7.8	0.956362012300301	0.859540171170343	0.987120785632674
40	7.8	0.962669850679983	0.877989310669303	0.989004123451693
60	7.8	0.9659074323199	0.887932152580503	0.989959635108528
80	7.8	0.957732698389573	0.864136478702566	0.987406569446951
100	7.8	0.95014749858808	0.842832582442072	0.985014760241518
120	7.8	0.96057924885983	0.873076044250733	0.988263669118345
20	7.9	0.956777034873489	0.860708462178821	0.987234528938921
40	7.9	0.963046489202015	0.878940584014951	0.989106595919992
60	7.9	0.966252379477229	0.888866515909338	0.990055726591079
80	7.9	0.958201354430324	0.865280890017771	0.987530668793346
100	7.9	0.95069356379392	0.844159878384437	0.985156159307984
120	7.9	0.961201581404875	0.874837553678381	0.988451427885804
20	8	0.957098978026597	0.861578051312829	0.987325848716382
40	8	0.963334514717181	0.879571437390085	0.989189247588366
60	8	0.966494615607086	0.88948738942784	0.99013382786754
80	8	0.958550877182034	0.866050315136579	0.987632222397564
100	8	0.951113524531108	0.845061227567534	0.985259811893773
120	8	0.961665057225243	0.876037558818352	0.988571567044389
20	8.1	0.95760267280737	0.862832762489268	0.987483136984693
40	8.1	0.963715852856132	0.880504247267238	0.989322164421886
60	8.1	0.966821973054753	0.890296915602822	0.990255215254761
80	8.1	0.958980557810748	0.867070808366065	0.987827561060861
100	8.1	0.951565721288743	0.846276387496372	0.985476185687054
120	8.1	0.962082105284969	0.877105345185178	0.988688866216967
20	8.2	0.958456574153959	0.865568736984939	0.987759796349578
40	8.2	0.964448885122579	0.883051943047958	0.989539056679209
60	8.2	0.967490479312015	0.892631469459563	0.990453676516695
80	8.2	0.959742633060517	0.869697851832798	0.988092649352011
100	8.2	0.95248339925255	0.849127199350404	0.985791418742075
120	8.2	0.962707092473279	0.878969578025691	0.988881931072428
20	8.3	0.958971461479335	0.867253706375751	0.987910619567755
40	8.3	0.964921218506108	0.884580206056357	0.989664413139571
60	8.3	0.967948993081348	0.894065603955515	0.990571448209303
80	8.3	0.960327035663208	0.87141101986545	0.98824654538276
100	8.3	0.953188309031059	0.851076862490638	0.985982215661482
120	8.3	0.963176761199531	0.880267675523194	0.989008932413497
20	8.4	0.959306676387133	0.868296975343229	0.988014575926269
40	8.4	0.965255537840855	0.885436861925654	0.989754225032732
60	8.4	0.968261248687446	0.8948999897997	0.990655544149992
80	8.4	0.960722370158074	0.87243558110606	0.988353808557408
100	8.4	0.95368109471684	0.852267914967937	0.986113945064553
120	8.4	0.963523994332624	0.881108829257186	0.989095811167404
20	8.5	0.959576734494834	0.869073937630129	0.988101517612734
40	8.5	0.965496159924437	0.886151786926833	0.98982700154787
60	8.5	0.968484089646414	0.895454576410047	0.990723857716773
80	8.5	0.960996720727375	0.873124631382625	0.988441043782215
100	8.5	0.954051324717716	0.853076997135323	0.986221258757781
120	8.5	0.964042693562002	0.882759863003823	0.989288629614335
20	8.6	0.960014166032827	0.870196243736366	0.98826540826937
40	8.6	0.965800001928544	0.887134783366705	0.989943659565814
60	8.6	0.96880537639551	0.896137497387985	0.990830549936296
80	8.6	0.961335814816806	0.873942928687736	0.988572790835122
100	8.6	0.95447383470356	0.854059533995378	0.986422060933034
120	8.6	0.964512010726471	0.884172543988763	0.989425902438804
20	8.7	0.960739389795281	0.872648429005069	0.98850221116523
40	8.7	0.966457482685655	0.889232031466011	0.990135553998476
60	8.7	0.969378135726899	0.898270961653125	0.99100517693916
80	8.7	0.962052819362177	0.876399814828614	0.98878901126413
100	8.7	0.955256929629657	0.856735896199681	0.986697921603939
120	8.7	0.964863868524769	0.885066946971705	0.989522539004808
20	8.8	0.96120112618514	0.874160937083161	0.988646707909492
40	8.8	0.966878498177242	0.890625992639644	0.990246400067601
60	8.8	0.969766482756016	0.899561990777783	0.991108989528524
80	8.8	0.962553952935992	0.877941357066629	0.98892085613304
100	8.8	0.955860357405822	0.858493917324174	0.986858328141229
120	8.8	0.965289578008659	0.88625377625732	0.989690482229748
20	8.9	0.96151999368913	0.87509815279222	0.988738365855124
40	8.9	0.967158183213415	0.891519970385776	0.99032573437416
60	8.9	0.970045958550111	0.900316810368852	0.991183755713119
80	8.9	0.962905073414676	0.878863926181688	0.989015448684569
100	8.9	0.956279180890291	0.859568642891634	0.98697255001436
120	8.9	0.965779288828527	0.887777939703939	0.989835807427797
20	9	0.961764152974341	0.875796453713475	0.988814282535254
40	9	0.96738199634814	0.892184708564422	0.990389966909117
60	9	0.970267911361158	0.90082026561724	0.991244218228945
80	9	0.96315756639158	0.879484517173215	0.98909232994141
100	9	0.956573989984627	0.860298875769436	0.987065471406844
120	9	0.966131210440253	0.888741848077438	0.989933702667015
20	9.1	0.962162929254859	0.876806198041968	0.988923989578542
40	9.1	0.967660072976716	0.893066204412206	0.990493094676664
60	9.1	0.970536664130891	0.901571626789835	0.991337839456005
80	9.1	0.963513339392729	0.880218570349218	0.989208961082293
100	9.1	0.956932508395528	0.861137833933294	0.987202866977636
120	9.1	0.966438825389784	0.889541181487961	0.990057388758376
20	9.2	0.962810505824109	0.879016575699058	0.989101219299254
40	9.2	0.968248873534246	0.894950298945549	0.990664203501719
60	9.2	0.971056271160817	0.903356994228817	0.991492044619926
80	9.2	0.964153135160079	0.882441627335415	0.989401255788535
100	9.2	0.957675490585024	0.863608947945458	0.987428920046121
120	9.2	0.96689962740986	0.891106086468146	0.990210459593307
20	9.3	0.963217836905662	0.880381779300316	0.989243963838992
40	9.3	0.968618915132737	0.896204432727981	0.990763218898315
60	9.3	0.971409947043376	0.90452646484956	0.991584409877708
80	9.3	0.9645739289753	0.883836228811848	0.989518465251516
100	9.3	0.958197400599538	0.865202272275487	0.987569675052256
120	9.3	0.967254727198519	0.892156375474832	0.990311722320118
20	9.4	0.963503546477662	0.881228277609234	0.989342310832843
40	9.4	0.968875790691897	0.897009412813938	0.99083378560892
60	9.4	0.971645990321588	0.90525163849219	0.991650861585017
80	9.4	0.964888470194974	0.884677161687866	0.989602477175044
100	9.4	0.958573203785535	0.866176890688236	0.987671100264021
120	9.4	0.967505364131289	0.892837632933023	0.990388802388495
20	9.5	0.963730654138485	0.881859227150617	0.989408516382326
40	9.5	0.96907358802086	0.897608280726576	0.99089086378313
60	9.5	0.971823372514099	0.905833479474544	0.991704820317672
80	9.5	0.965129678513528	0.885244395080035	0.98967070458144
100	9.5	0.958848657025485	0.866839215823036	0.98775355152459
120	9.5	0.967919101335649	0.894179242506705	0.990528921920274
20	9.6	0.964089682432713	0.882772492842095	0.989478434900821
40	9.6	0.969398039892452	0.898403147363588	0.990993791567736
60	9.6	0.972066011889422	0.90656985066449	0.991788091876837
80	9.6	0.965430790745295	0.88595557869014	0.98977466797031
100	9.6	0.959218737356432	0.867600735259917	0.987875977741586
120	9.6	0.968278128311691	0.895329913276289	0.99062973072649
20	9.7	0.964672967111611	0.884775168027969	0.989635992178866
40	9.7	0.969893761816471	0.900104981097487	0.991161602105603
60	9.7	0.972526351824994	0.908113741333584	0.991926289067891
80	9.7	0.965995562505916	0.887927127949885	0.98994542148587
100	9.7	0.959888748933175	0.869848104659514	0.98807829253161
120	9.7	0.96854755907601	0.8960593126778	0.990702669894565
20	9.8	0.965076372185378	0.886013571103014	0.989765315839383
40	9.8	0.970203853721285	0.90123927334101	0.991259036361836
60	9.8	0.972834644120281	0.909185927552757	0.992008999824846
80	9.8	0.966383937310528	0.889202590775231	0.990050041140382
100	9.8	0.960343594468438	0.871299618983881	0.988204203347825
120	9.8	0.968901118854683	0.897029447506427	0.990814612908072
20	9.9	0.965340192857164	0.886781878687326	0.989853819699695
40	9.9	0.970438964233369	0.901967855494571	0.991326472465649
60	9.9	0.973051757332243	0.909890989883761	0.992068433984671
80	9.9	0.966659644946087	0.889967108567315	0.990125668773526
100	9.9	0.960670792542587	0.872193725772875	0.988294839016217
120	9.9	0.969277769005117	0.898278607132815	0.990922129258599
20	10	0.965533909487511	0.887354728467205	0.989913265868956
40	10	0.970627131820577	0.902510118154655	0.991381523617918
60	10	0.973222525825487	0.910417035159604	0.99211664748146
80	10	0.966861651724407	0.890581085074068	0.99018697775882
100	10	0.960927761363148	0.872802716805653	0.98836845559336
120	10	0.969549071657841	0.89906975132783	0.99099634378197
20	10.1	0.965827143423278	0.888184683661979	0.989974989928082
40	10.1	0.970902746703975	0.903230475862518	0.991477220521133
60	10.1	0.973442052540705	0.911083331465832	0.992190707080018
80	10.1	0.967140010505817	0.891378411758026	0.990278971717187
100	10.1	0.961245612781647	0.873508106460245	0.988478219556126
120	10.1	0.969820930990036	0.899726595172408	0.99107819720482
20	10.2	0.966408844287603	0.890007643805363	0.990134371175916
40	10.2	0.971346192677057	0.9047752662945	0.991627386500371
60	10.2	0.973858254503489	0.912482476177616	0.992315265874022
80	10.2	0.967631044186486	0.89302414714542	0.990432734406023
100	10.2	0.961830465419625	0.875549263206797	0.988659861696459
120	10.2	0.970209415069677	0.901016485211432	0.991192662321561
20	10.3	0.96678353324044	0.891136121151445	0.990235388944683
40	10.3	0.971626799516193	0.905806083482684	0.991714636732008
60	10.3	0.974135639127012	0.91345532257295	0.992390487737509
80	10.3	0.967976914368409	0.894201371480387	0.990526929461652
100	10.3	0.962252300537948	0.876884063149695	0.988772785576872
120	10.3	0.970489451950158	0.901885356107267	0.991269597936282
20	10.4	0.967022112692342	0.891836566907903	0.990315684445043
40	10.4	0.971839645922398	0.906468610230795	0.991775010767561
60	10.4	0.974331896358799	0.914095513507846	0.992447659449024
80	10.4	0.968223125902985	0.894990215063528	0.990594937310064
100	10.4	0.962546571936727	0.877701706749914	0.988854762048241
120	10.4	0.970699521511433	0.902453484128502	0.991329567571489
20	10.5	0.967197399137014	0.892306645075365	0.990369389056459
40	10.5	0.972010030674189	0.906961885464216	0.991824282022325
60	10.5	0.974501047500749	0.914573363585584	0.992494959967312
80	10.5	0.968423854883567	0.89558125418741	0.9906497664517
100	10.5	0.962780574172193	0.878333018688102	0.988920531511689
120	10.5	0.97105014765941	0.903562792837525	0.991442725177501
20	10.6	0.967442986721634	0.892966739916463	0.990424133272972
40	10.6	0.972260025880157	0.907617706147862	0.991900603707332
60	10.6	0.974745490808959	0.915179083862645	0.992572688200662
80	10.6	0.968676131611788	0.896307210232198	0.990732667478778
100	10.6	0.96307707193811	0.879164813334697	0.989018170098106
120	10.6	0.971341701954015	0.904523686137291	0.991524092901877
20	10.7	0.967990328726645	0.894782905909365	0.99058992460214
40	10.7	0.972662975864177	0.909026235372378	0.992007575103081
60	10.7	0.975115750527973	0.916452909266684	0.992695871962492
80	10.7	0.969119921220649	0.897807691899528	0.990871498396035
100	10.7	0.963590090134408	0.880858605449831	0.989182486678916
120	10.7	0.971552953701312	0.905134900928163	0.991582822635476
20	10.8	0.968330420819328	0.895815469511331	0.990681267402519
40	10.8	0.972918112535435	0.909967103598841	0.992097196492898
60	10.8	0.975350401584151	0.917339581281009	0.992770673716266
80	10.8	0.969434188615091	0.898882147811159	0.990957554400337
100	10.8	0.963953946084332	0.88209729639137	0.989284673838054
120	10.8	0.971843027515593	0.905941299304871	0.99167368974818
20	10.9	0.968547167478504	0.896395445942608	0.990753510102823
40	10.9	0.973111706437324	0.910572140112093	0.992160409221756
60	10.9	0.975530262575787	0.917923421699015	0.992822923276588
80	10.9	0.969663919081189	0.899602581395484	0.991019044253039
100	10.9	0.964227809773239	0.882939912050659	0.989358697716658
120	10.9	0.972149432106416	0.906987472198131	0.991761058015406
20	11	0.968706484340383	0.896723015522406	0.990808167762104
40	11	0.973266702379359	0.91102274561026	0.99220458293647
60	11	0.975676589961042	0.918359367923435	0.992865295229275
80	11	0.96984892462482	0.900142571257325	0.99106826048587
100	11	0.964448814986368	0.883573942469646	0.989417793473275
120	11	0.972369544643761	0.907653457203544	0.991820992210593
20	11.1	0.968929908077937	0.897329280026858	0.990860864481389
40	11.1	0.973494489701666	0.911622305274179	0.992249645479642
60	11.1	0.975883583150488	0.918912379270164	0.992935366907335
80	11.1	0.970100699325892	0.900806274166714	0.991151324885394
100	11.1	0.964718832082846	0.884335421497328	0.989506292401004
120	11.1	0.972587885577616	0.908317038922703	0.99188696300454
20	11.2	0.969428355677019	0.899019746968471	0.990989554268134
40	11.2	0.973862267082312	0.912911850295827	0.992345656313869
60	11.2	0.976215329137402	0.920076995556571	0.993046697701616
80	11.2	0.970533168064997	0.902179896143778	0.991289587421159
100	11.2	0.965186990337283	0.88588794795395	0.989655069422677
120	11.2	0.97289382289118	0.909340559945324	0.991980676397975
20	11.3	0.969721047375833	0.899983181182975	0.991086963072112
40	11.3	0.97409525120489	0.913774042810176	0.992427669239552
60	11.3	0.976429465873208	0.920888440141498	0.993114331789195
80	11.3	0.970807531391749	0.903164444167558	0.991376150196318
100	11.3	0.965519256796639	0.887024379226394	0.989748812190576
120	11.3	0.9731204814395	0.91011553735644	0.992043367539011
20	11.4	0.969922473335797	0.900485618214638	0.991159201805686
40	11.4	0.974273765734879	0.914328740486129	0.992486008553353
60	11.4	0.976593654464115	0.921423029548005	0.993161558747417
80	11.4	0.971017948486418	0.903824954436815	0.99143714393459
100	11.4	0.965774994623481	0.887797863737856	0.989815938304361
120	11.4	0.973298388899434	0.910680572051784	0.992091705801158
20	11.5	0.970081531358486	0.900786981578791	0.991210116267585
40	11.5	0.974413675229215	0.914741957650684	0.99252648853379
60	11.5	0.976727252701677	0.921822321448407	0.993199842061309
80	11.5	0.971187561027161	0.90432018916494	0.991486449667849
100	11.5	0.965977411105208	0.888380072684378	0.989869514353962
120	11.5	0.973589366297324	0.91161148303357	0.992184850237668
20	11.6	0.970285627871953	0.901345721418237	0.991251375636399
40	11.6	0.974622086495226	0.915292180114552	0.992566462221538
60	11.6	0.976916520924556	0.922329192343963	0.993259942277286
80	11.6	0.971424427440715	0.904929278348878	0.991565083631359
100	11.6	0.966230101595332	0.889079735345977	0.989956303449094
120	11.6	0.973826099608409	0.912431702851654	0.992251723275195
20	11.7	0.97071616043737	0.902906667266273	0.991379560936119
40	11.7	0.974960728853823	0.916477219589933	0.992654462350769
60	11.7	0.9772203461241	0.923398068729413	0.993339035452019
80	11.7	0.97179550756741	0.906191466618114	0.991690580522406
100	11.7	0.966692618088905	0.890507936372529	0.990104635702048
120	11.7	0.974004862204197	0.913016464888349	0.992299680142426
20	11.8	0.970975846030723	0.903796850864965	0.991455781391805
40	11.8	0.975211067798353	0.917270205195982	0.992729665924663
60	11.8	0.977416546464231	0.924143460109677	0.993406912463235
80	11.8	0.972038624528092	0.907096917652068	0.991769183168846
100	11.8	0.966991043692669	0.89155423457645	0.990199673221123
120	11.8	0.974240756648135	0.913748989580623	0.992374425521938
20	11.9	0.971160551723282	0.904260963032654	0.991503724591632
40	11.9	0.975376440811164	0.917780580224118	0.992783109055531
60	11.9	0.977567020270138	0.924634758971623	0.993455852273815
80	11.9	0.97222625809679	0.907704652276345	0.991824551104571
100	11.9	0.967221495402084	0.892266717415886	0.990267156082115
120	11.9	0.974489315265244	0.914606749999602	0.992446875986957
20	12	0.971311087278876	0.904539102680862	0.991550240061889
40	12	0.975499503865306	0.918160856889852	0.992820111088348
60	12	0.977689472320468	0.925001809439467	0.993490599106588
80	12	0.972380485620659	0.908160440299885	0.991869291135087
100	12	0.967407428368997	0.892803162274364	0.990321250492413
120	12	0.974675932002339	0.915223336800764	0.992496501973319
20	12.1	0.971496671083852	0.905055676498339	0.99159520265395
40	12.1	0.975659260899715	0.918613710415545	0.992856668706115
60	12.1	0.977863197409763	0.925468065229246	0.993525154261396
80	12.1	0.972593879438339	0.908721362092246	0.991940808107317
100	12.1	0.967675932192753	0.893448202222506	0.990406133993934
120	12.1	0.974855627205497	0.915785969833802	0.992554422235961
20	12.2	0.971879974245859	0.906501499546836	0.991724026968954
40	12.2	0.976006047020208	0.919760335098776	0.99293763273796
60	12.2	0.978142496973337	0.926452547735286	0.993596794422921
80	12.2	0.972935059256176	0.909885146727292	0.992050082763721
100	12.2	0.968077772429466	0.894766425153541	0.990541316978403
120	12.2	0.975123393550213	0.916649768687141	0.992639603798814
20	12.3	0.972128818429127	0.907326491189493	0.991793830551955
40	12.3	0.976235796303984	0.920492124118945	0.993006848086903
60	12.3	0.978322924256857	0.927139630575585	0.993659244868787
80	12.3	0.973158668144687	0.910720652004275	0.992126892988626
100	12.3	0.968341609774774	0.895732882471896	0.990627959406382
120	12.3	0.975317025347287	0.917304692228001	0.992698205306239
20	12.4	0.972298794702372	0.907756480280861	0.991834666837755
40	12.4	0.976387671073339	0.920951730787258	0.993055983685544
60	12.4	0.978461328095119	0.927592678518454	0.993704547810944
80	12.4	0.973331282193866	0.91128167145801	0.992177355489201
100	12.4	0.968546191244894	0.896391275417547	0.99068946177349
120	12.4	0.975469486267608	0.91778259260995	0.992744415741188
20	12.5	0.972437325852156	0.908013944098757	0.991863888084294
40	12.5	0.9765007317942	0.921210487754865	0.993089926729396
60	12.5	0.978573965221952	0.927931222839232	0.993736612465592
80	12.5	0.973473178191641	0.911702519230041	0.992218110223999
100	12.5	0.968715541564074	0.896887112979753	0.990739074989424
120	12.5	0.975744837499392	0.91857143474907	0.992829513695502
20	12.6	0.972598828901468	0.908492934791142	0.991920613784027
40	12.6	0.976647623355466	0.921615525274198	0.99312347752131
60	12.6	0.978733985085593	0.928361543686082	0.993767818196572
80	12.6	0.973669768336666	0.912220749133796	0.992264649387711
100	12.6	0.968945885313085	0.897483657048286	0.990816235037967
120	12.6	0.975945678003957	0.919267501296928	0.992891741004305
20	12.7	0.972952879944752	0.909835973473045	0.992039433727547
40	12.7	0.976966751139918	0.92271098861981	0.993198513822592
60	12.7	0.978991624679948	0.929271256292769	0.993833934251191
80	12.7	0.973984535200149	0.913297209891228	0.992345192843819
100	12.7	0.969313000321142	0.898704131067284	0.990939932611984
120	12.7	0.976093677514045	0.919764190819816	0.992936868957637
20	12.8	0.973191874346643	0.910602691252175	0.992103052525317
40	12.8	0.977178331499875	0.923397721126497	0.993270135655088
60	12.8	0.979171583836436	0.929906612593352	0.993891589213169
80	12.8	0.974190893971706	0.914070565889505	0.992416369954785
100	12.8	0.96955652570597	0.899599536952516	0.991019225625637
120	12.8	0.976314750477245	0.920387287935953	0.993006534797393
20	12.9	0.973348808351815	0.911002167252647	0.992140278059574
40	12.9	0.977318273909097	0.923784688040844	0.993320837131835
60	12.9	0.979303952583064	0.930325698675933	0.993933371776453
80	12.9	0.974350217553488	0.914590041077507	0.99246874016902
100	12.9	0.969745389655526	0.900209751726213	0.991075484186899
120	12.9	0.976519438643486	0.921118092085104	0.99307331315696
20	13	0.973476705073287	0.911241144790618	0.992166931193077
40	13	0.977422480769434	0.924024639836717	0.993356050682098
60	13	0.979403346389258	0.930638918947362	0.993962884251782
80	13	0.974481195951382	0.914979797680731	0.992506338282728
100	13	0.969901741901889	0.900669397697939	0.991120842990332
120	13	0.976669336234408	0.921643932597378	0.993120015964724
20	13.1	0.973617083490251	0.911687395992589	0.992219102275836
40	13.1	0.977557980904343	0.924400717464625	0.993387358037414
60	13.1	0.979537657398576	0.931014378974203	0.993991614700357
80	13.1	0.974662890584743	0.915460015206898	0.992542595250127
100	13.1	0.970114667324598	0.901222694778858	0.991182992518675
120	13.1	0.976832618195393	0.922124207320078	0.993172311070823
20	13.2	0.973945127196695	0.912937383571447	0.992328955751137
40	13.2	0.977852623903419	0.925419624388764	0.993450395468641
60	13.2	0.979790899352002	0.931880453223362	0.994052829878929
80	13.2	0.974954209346651	0.916458631824386	0.992617158167088
100	13.2	0.970454486596686	0.902355905826847	0.991270137825576
120	13.2	0.977052859987016	0.922862895543335	0.993243531469381
20	13.3	0.974175135934024	0.91365179990913	0.992387647650993
40	13.3	0.978039610092238	0.926058679981377	0.993508275663685
60	13.3	0.979971868664355	0.93246971188224	0.994106226054354
80	13.3	0.975145240418854	0.917176520813382	0.992683071561276
100	13.3	0.970679959300641	0.903187809873099	0.991347714802708
120	13.3	0.977208111179056	0.923423571588335	0.99329262127363
20	13.4	0.974320466882818	0.91402388159099	0.992421847643368
40	13.4	0.978167490178314	0.926418712858088	0.993553117063043
60	13.4	0.980094165684207	0.932858508688853	0.994144881319355
80	13.4	0.975292747161516	0.917658889488141	0.992731521856411
100	13.4	0.970854845000674	0.903754931237724	0.991405407456854
120	13.4	0.977333581809411	0.923832952137641	0.99333157852281
20	13.5	0.974435942585565	0.914246264834575	0.992446234353923
40	13.5	0.978273647057261	0.92664181361462	0.993585496046885
60	13.5	0.980186026464691	0.933081977430876	0.994172127227943
80	13.5	0.975414013959849	0.918020861377012	0.992766238503005
100	13.5	0.970999631965293	0.904182187459306	0.991447254306354
120	13.5	0.977555455142253	0.924509884665302	0.993402919470482
20	13.6	0.974560662871997	0.914664088844251	0.992494372582471
40	13.6	0.978399140748934	0.926991917179232	0.993611820480873
60	13.6	0.980300652110143	0.93340161447559	0.99419865807579
80	13.6	0.975582442915469	0.918467088741868	0.992799723084195
100	13.6	0.971197041193766	0.904696759069183	0.991487352319217
120	13.6	0.977719101700613	0.925107942332686	0.99345530427198
20	13.7	0.974865480609793	0.915829337984151	0.992596262666465
40	13.7	0.978664395926982	0.927942056782133	0.993683291669688
60	13.7	0.980544662860035	0.934241721120154	0.994255505001511
80	13.7	0.975852850282902	0.919396018742093	0.992868956027801
100	13.7	0.971512512120354	0.905751748378011	0.991567568078102
120	13.7	0.977844575901067	0.925534984787906	0.993493263570158
20	13.8	0.975081788403615	0.916496635886875	0.992650578206524
40	13.8	0.978823912395265	0.92853824203355	0.993732717265977
60	13.8	0.980712267664881	0.934795405695734	0.994305101724765
80	13.8	0.97604587623433	0.920064200150113	0.992930173906083
100	13.8	0.971721868312199	0.906526670313777	0.991639114306808
120	13.8	0.978027881203855	0.926071411320471	0.99353781104345
20	13.9	0.975222224059784	0.916844031563145	0.992682093198967
40	13.9	0.978942579953672	0.928874046684566	0.993765660186576
60	13.9	0.980825584850462	0.935121503668847	0.994340966388747
80	13.9	0.976189188942588	0.920513291707259	0.99297512653709
100	13.9	0.971884267704458	0.907055094779699	0.991693595673258
120	13.9	0.978203651152716	0.92670146207694	0.993588414372002
20	14	0.975321591024494	0.917051463750979	0.992704470462183
40	14	0.979041086833504	0.929081989604255	0.993795621439829
60	14	0.98091072117328	0.935328610071267	0.994367996997424
80	14	0.976297579469754	0.920844705560398	0.99300727278898
100	14	0.972018719326791	0.907453251421832	0.991732349512338
120	14	0.978332387723343	0.927155156482967	0.993630190750468
20	14.1	0.975394322305929	0.917195120921705	0.992722449850639
40	14.1	0.979124671326013	0.929226658396743	0.993816911989747
60	14.1	0.980980058299671	0.935473783612493	0.994389152214096
80	14.1	0.976386070098485	0.921030957963604	0.993030184298416
100	14.1	0.972131682950049	0.907783395035786	0.991760383583739
120	14.1	0.978437324539281	0.927492362048129	0.993660487006561
20	14.2	0.975450374795249	0.91730615085117	0.992737832239827
40	14.2	0.979189646845119	0.929337020351882	0.993831518456552
60	14.2	0.981039334927393	0.935584463409378	0.99440584701476
80	14.2	0.976461851849764	0.921173075296618	0.993046314731908
100	14.2	0.972226894879922	0.908015247347744	0.991780508630203
120	14.2	0.978525664459626	0.927766321011905	0.993682576670053
20	14.3	0.975477809739056	0.91739811858853	0.992751395396403
40	14.3	0.979232438537925	0.929426290277707	0.993841269767936
60	14.3	0.981091388952725	0.935673955558397	0.994418709417533
80	14.3	0.976537637357595	0.921287925793467	0.993057307755221
100	14.3	0.972307192716676	0.908154026572066	0.991794605025087
120	14.3	0.978600573804458	0.9280041160512	0.99369856041976
20	14.4	0.975511120344798	0.917473843522612	0.992763414983593
40	14.4	0.979254924417309	0.92950287156678	0.993847222478461
60	14.4	0.98113415279981	0.935748961290873	0.994425622985787
80	14.4	0.976609639749775	0.921384292664589	0.9930643171515
100	14.4	0.972391499972052	0.908270510267184	0.991803988982779
120	14.4	0.978664189881039	0.928175031577496	0.993709911712494
20	14.5	0.975544361210271	0.917537562757802	0.992774045039067
40	14.5	0.979269130816857	0.929568493539067	0.9938507421401
60	14.5	0.981160215490879	0.935814535910095	0.994429799236321
80	14.5	0.976658499353431	0.921466969100222	0.993068193931453
100	14.5	0.97246136354433	0.908370642580627	0.991809631670922
120	14.5	0.978718214324917	0.928271995463119	0.993717730198862
20	14.6	0.975572526826242	0.91759069583925	0.992783394339397
40	14.6	0.979289737307635	0.929624421054732	0.993860110661036
60	14.6	0.981184457839291	0.935871938962881	0.994431759310425
80	14.6	0.976696816734485	0.921540694097843	0.993073605183537
100	14.6	0.972508554837057	0.908457908782217	0.991812277666864
120	14.6	0.978775799393057	0.928355017984546	0.993722620784731
20	14.7	0.975596246454865	0.917634620518892	0.992790655243772
40	14.7	0.97931516311197	0.929672086307028	0.993868530801395
60	14.7	0.981210965744413	0.93592160871912	0.99443191096499
80	14.7	0.976730915238152	0.921605707716784	0.993086013857479
100	14.7	0.972550790547242	0.908537305955943	0.991812511209131
120	14.7	0.978813405737458	0.928427310588945	0.993725193225513
20	14.8	0.975607174384106	0.917670597240634	0.992781490255452
40	14.8	0.979336860326417	0.929712577731456	0.993876062070229
60	14.8	0.981240747365545	0.935964568705263	0.994430579336897
80	14.8	0.976761243209727	0.921662522668647	0.993091087555884
100	14.8	0.972588599999835	0.90860722883551	0.991810796701433
120	14.8	0.978847174296625	0.928491797814824	0.993725885629285
20	14.9	0.975605600375604	0.917699686137143	0.992767696014122
40	14.9	0.97935527501173	0.929747883549052	0.993882312085511
60	14.9	0.981260472695987	0.936001622411392	0.994430997255133
80	14.9	0.976787954380773	0.921712119085901	0.993088873745673
100	14.9	0.972622412699907	0.908668756953657	0.991812587983257
120	14.9	0.978877527881162	0.928550012551875	0.993725047409804
20	15	0.975602359876546	0.917722794574507	0.992753557008134
40	15	0.979370787868235	0.929777688932049	0.99388749040165
60	15	0.981278768608405	0.936033435340476	0.994437247230253
80	15	0.976795245457661	0.921755291822505	0.993085336611829
100	15	0.972652591464869	0.908722808039047	0.991825224858863
120	15	0.978904802702424	0.928601483003443	0.993722960011192
20	15.1	0.975597723196611	0.91774070535604	0.992739023821371
40	15.1	0.979375395717687	0.929802572245693	0.993888674380988
60	15.1	0.981294599821579	0.936061078637946	0.994442165624682
80	15.1	0.976808602660485	0.921792712894772	0.993080691597714
100	15.1	0.972664139087971	0.908770147637559	0.991825040127213
120	15.1	0.978929278206578	0.928646963126066	0.99371985138698
20	15.2	0.97559190771291	0.917754096317277	0.992735887297011
40	15.2	0.979371920951985	0.929823086387355	0.993876761096296
60	15.2	0.98130695337975	0.936085091303019	0.994446457068306
80	15.2	0.97682938257787	0.921824965540343	0.993083958307268
100	15.2	0.972670242701043	0.908811435003682	0.991819176126441
120	15.2	0.978951194420819	0.928687067857654	0.993717125600321
20	15.3	0.97558508952024	0.91776355547035	0.9927413603237
40	15.3	0.979367367705334	0.929839719060936	0.99386464688122
60	15.3	0.981310000651291	0.9361053399169	0.994450176016791
80	15.3	0.976848796283854	0.921853264111183	0.993089463435411
100	15.3	0.972674734453985	0.908847249420373	0.991812328072014
120	15.3	0.978958118126526	0.928722318780799	0.993726023632435
20	15.4	0.975577412290094	0.917769593412974	0.992746094727436
40	15.4	0.979361906631455	0.92985290181565	0.993852372468767
60	15.4	0.981306291424112	0.936122207734791	0.994442735488958
80	15.4	0.976866944415756	0.921877897980346	0.993094172823094
100	15.4	0.972686606080833	0.90887810621984	0.991813492009167
120	15.4	0.978962238243147	0.928753170108054	0.993725420401185
20	15.5	0.975568994078816	0.917772653791929	0.99275010110313
40	15.5	0.979355959453857	0.929863017171572	0.993848915856625
60	15.5	0.981301769846042	0.936136037385499	0.99443168518777
80	15.5	0.976883916792877	0.921898704543426	0.993098248025394
100	15.5	0.972707691522766	0.908905835292232	0.99181907164915
120	15.5	0.978965212948179	0.928780024120838	0.993719871949458
20	15.6	0.975559932595357	0.91777312224652	0.992753404249739
40	15.6	0.979349997250618	0.92987040453427	0.993853722923255
60	15.6	0.981296552313984	0.936147135779647	0.994420510459262
80	15.6	0.976889772659718	0.921916046589185	0.993087300261931
100	15.6	0.972727479468256	0.908929489237202	0.991823886012674
120	15.6	0.97896713828118	0.928803240879529	0.993713749264741
20	15.7	0.975550309297224	0.917771334102907	0.99275611704429
40	15.7	0.979343840317083	0.929875365249979	0.993858001533806
60	15.7	0.98129073735239	0.936155778158349	0.994416416222391
80	15.7	0.97688355795797	0.921930251424807	0.993073483403506
100	15.7	0.972746054242372	0.908949389410589	0.991822973954226
120	15.7	0.978969077360504	0.928823973892118	0.993717651333154
20	15.8	0.975543283402712	0.917767581016025	0.992758277830415
40	15.8	0.979340184611322	0.929878166995136	0.993861780476796
60	15.8	0.981284408551672	0.936162211548347	0.994420728508513
80	15.8	0.976876628195886	0.921941614691014	0.993059537064886
100	15.8	0.972763492478228	0.908965872280409	0.991806662128041
120	15.8	0.978984073180343	0.928841943315837	0.993721208205121
20	15.9	0.975536007218109	0.917762116714075	0.992757681684578
40	15.9	0.979335862768473	0.929879047620454	0.993864753803511
60	15.9	0.981280063703718	0.936166657770194	0.99442460765989
80	15.9	0.976869077298034	0.92195040362969	0.993062304809977
100	15.9	0.972764708308312	0.908979243397367	0.991790201622161
120	15.9	0.978998186053104	0.928857120962846	0.993723825906413
20	16	0.975528243270576	0.917755161973012	0.992749346591483
40	16	0.979330959253457	0.92987821853313	0.993867255981133
60	16	0.981276766992269	0.936169316087521	0.994428075212436
80	16	0.97686143647158	0.921956859940181	0.993067386250121
100	16	0.972755949499619	0.90898978043423	0.991786135067789
120	16	0.97901146908613	0.928869746534867	0.993711270284599
20	16.1	0.975520060113716	0.917746908928156	0.992740666626523
40	16.1	0.979325546869404	0.929875867680759	0.993869350830832
60	16.1	0.981272917029357	0.936170365555656	0.994431151503168
80	16.1	0.976857779551721	0.921961202306715	0.993071978330457
100	16.1	0.972746576724188	0.908997735857177	0.991792278775557
120	16.1	0.979023970902229	0.928880038605238	0.993698605513327
20	16.2	0.975511515971854	0.917737524813903	0.99273191419688
40	16.2	0.979319688518475	0.929872162188357	0.993871060778491
60	16.2	0.981268577732287	0.936169967111802	0.994433855749119
80	16.2	0.976853442410316	0.92196362865118	0.993076103794695
100	16.2	0.972741551218163	0.909003339301185	0.991797867904914
120	16.2	0.979029625501696	0.928888196619821	0.993695830882759
20	16.3	0.975502660420469	0.917727155209315	0.992723101404933
40	16.3	0.979313438672727	0.929867250691549	0.993872406827362
60	16.3	0.981263804955406	0.936168265439685	0.994436116001924
80	16.3	0.976848499053961	0.921964318149969	0.993079784197531
100	16.3	0.972736699719237	0.909006799697429	0.991802927018062
120	16.3	0.979022337104318	0.928894402661473	0.99370051906778
20	16.4	0.975506337037533	0.917715926856289	0.992714237935834
40	16.4	0.979306844606377	0.9298612654027	0.993870289719469
60	16.4	0.981258647604562	0.936165390635631	0.994437827194818
80	16.4	0.976843014673766	0.921963433044583	0.993083039978028
100	16.4	0.972731149133542	0.909008307187035	0.991807479445355
120	16.4	0.979018718922759	0.928898823024054	0.993704800443933
20	16.5	0.975523931088411	0.917703950107634	0.992705331543918
40	16.5	0.979299947431192	0.929854323941853	0.993863210699904
60	16.5	0.981253148583367	0.936161459698874	0.99443923091647
80	16.5	0.9768370467978	0.921961120270033	0.993085890526955
100	16.5	0.972724971080029	0.909008034847545	0.991811547358884
120	16.5	0.979014970485369	0.928901609626764	0.99370869231087
20	16.6	0.975530771499586	0.917691321054485	0.992696388440537
40	16.6	0.979292782969005	0.929846530960159	0.993855821522272
60	16.6	0.981247345598564	0.936156577865757	0.994440342373352
80	16.6	0.976830646278996	0.921957512921204	0.993088354248974
100	16.6	0.972718229142605	0.909006140253333	0.991815151840087
120	16.6	0.979010701874836	0.92890290129084	0.993712211130829
20	16.7	0.975520163367026	0.917678123375627	0.992687405681547
40	16.7	0.979285382489108	0.929837979580048	0.993848384323975
60	16.7	0.981241271847141	0.936150839805001	0.994440212576394
80	16.7	0.976823858143792	0.921952731574549	0.99309024557528
100	16.7	0.972710979859974	0.909002766887795	0.991818312942269
120	16.7	0.979005964197251	0.928902824895433	0.993715372577259
20	16.8	0.975509348856819	0.917664429945559	0.992678124475954
40	16.8	0.979277773333259	0.929828752673365	0.993840762056026
60	16.8	0.981234956603954	0.936144330689104	0.994433887783797
80	16.8	0.976816722322664	0.921946885480246	0.993091642496414
100	16.8	0.972703273582099	0.908998045422628	0.991821049748656
120	16.8	0.979000803051672	0.928901496426186	0.993718191579546
20	16.9	0.975498355515986	0.917650304233117	0.992668820290296
40	16.9	0.979269979446931	0.929818923996157	0.993833000837457
60	16.9	0.981228425725473	0.936137127155186	0.994426955661678
80	16.9	0.976809274280305	0.921940073638177	0.99309271694492
100	16.9	0.972695155212647	0.908992094877587	0.991823380426453
120	16.9	0.97899525918226	0.928899021927784	0.993720682364417
20	17	0.975487207046508	0.917635801518194	0.992659495363391
40	17	0.979263536843275	0.929808559196509	0.993825210212119
60	17	0.981221702082643	0.936129298167054	0.99441997748624
80	17	0.976801545560363	0.92193238576953	0.993088105410815
100	17	0.972686664853819	0.90898502367252	0.991825166009418
120	17	0.978989369045904	0.928895498370152	0.993722858494443
20	17.1	0.975475923849128	0.917620981376775	0.992645883400429
40	17.1	0.979259626829882	0.929797716709914	0.993814404451138
60	17.1	0.981214805933729	0.936120905788937	0.994410676595202
80	17.1	0.976793564257315	0.921923903194563	0.99307711542687
100	17.1	0.97267783836743	0.908976930582195	0.991826218453292
120	17.1	0.978983165307145	0.928891014436753	0.993724732903939
20	17.2	0.975464523489074	0.917606540198258	0.992632025865322
40	17.2	0.979265601518986	0.929786448554937	0.993802768393683
60	17.2	0.981207755246192	0.936112005880187	0.994400192293398
80	17.2	0.976785355426054	0.921914699625883	0.99306419517097
100	17.2	0.972668707864044	0.908967905603295	0.991813930816934
120	17.2	0.978976677270455	0.928885651242451	0.993726317932527
20	17.3	0.975453021095112	0.917591796170051	0.992618138838701
40	17.3	0.979278162434759	0.929774801040449	0.993791102257393
60	17.3	0.981200565975224	0.936102648719202	0.994389675867087
80	17.3	0.976776941438149	0.921904841885663	0.993051229377975
100	17.3	0.972659302130177	0.908958030741956	0.991798698327666
120	17.3	0.978969931258446	0.928879482987574	0.993727371058154
20	17.4	0.975441429701642	0.917576784521424	0.992604222940567
40	17.4	0.979270544256139	0.929762815394388	0.993779407365154
60	17.4	0.981195984485983	0.936092879563942	0.994379129160807
80	17.4	0.976768342292351	0.921894390554254	0.993038221027422
100	17.4	0.9726496470021	0.908947380729419	0.991783409906785
120	17.4	0.978962950943333	0.928872577554132	0.993719066616299
20	17.5	0.975429760542091	0.917561536223981	0.992590278657391
40	17.5	0.979261168004197	0.929750528322865	0.993767684807531
60	17.5	0.981192243952615	0.936082739155602	0.994368553727467
80	17.5	0.976759575885756	0.921883400556967	0.993025172660598
100	17.5	0.972639765693519	0.908936023672541	0.9917680691958
120	17.5	0.97895575763794	0.928864997049521	0.993707427806883
20	17.6	0.975418023300647	0.91754607851695	0.992576306368744
40	17.6	0.979251682519659	0.929737972507416	0.99375593548232
60	17.6	0.981186648688905	0.936072264171324	0.99435795087353
80	17.6	0.976750658251083	0.921871921695026	0.993012086444051
100	17.6	0.972629679083344	0.908924021645279	0.991752679328417
120	17.6	0.978948370551605	0.928856798302527	0.993695686265916
20	17.7	0.97540622632834	0.917530435366639	0.992562306368617
40	17.7	0.979242099899113	0.929725177047312	0.993744160127351
60	17.7	0.981180195788224	0.936061487631161	0.994347321697203
80	17.7	0.976742550165852	0.921859999126143	0.992998964223875
100	17.7	0.97261940596886	0.908911431226652	0.991737243000362
120	17.7	0.978940807015602	0.928848033315956	0.993683903720617
20	17.8	0.975397149895174	0.917514627868417	0.99255337507463
40	17.8	0.979232430808636	0.929712167853043	0.993732359347719
60	17.8	0.981186896683788	0.936050439264005	0.99433666712069
80	17.8	0.976732862552109	0.921847673799566	0.992985807572123
100	17.8	0.972603052214017	0.908898303990134	0.991721762529585
120	17.8	0.978933082682052	0.928838749679815	0.993672082569935
20	17.9	0.975388376024213	0.917498674598508	0.992545915196999
40	17.9	0.979222684655167	0.929698967996417	0.993726357895003
60	17.9	0.981189559617329	0.936039145836667	0.994327075942021
80	17.9	0.97672287620633	0.921834982850017	0.992972617826491
100	17.9	0.972589563871491	0.908884686948967	0.991706239908164
120	17.9	0.978922536935519	0.928828990948574	0.993660224891668
20	18	0.975379455675933	0.917482591921937	0.992538386759811
40	18	0.97921286973705	0.929685598022095	0.993720473650734
60	18	0.981180934592897	0.93602763144985	0.994322096369065
80	18	0.976712611812102	0.921821959954442	0.992962945010074
100	18	0.972578282230037	0.908870622961448	0.991690676847081
120	18	0.978909858319634	0.928818796985736	0.993648332484739
20	18.1	0.975370402317147	0.917466394262174	0.992530795391118
40	18.1	0.979203390273878	0.929672529395557	0.993714507389892
60	18.1	0.981172229135315	0.9360159178044	0.994317024459016
80	18.1	0.976702088455569	0.921808635655158	0.992957015894899
100	18.1	0.972566662256	0.908856151099856	0.99168254919605
120	18.1	0.978897109885375	0.928808204278602	0.993636406905895
20	18.2	0.975361228096254	0.917450094337291	0.992523146185493
40	18.2	0.979196549285005	0.929659327221404	0.99370846506916
60	18.2	0.98116345121985	0.936004024440836	0.994311866428972
80	18.2	0.976707350127312	0.921795037652589	0.992950963810819
100	18.2	0.972554726178423	0.908841306986327	0.991675758179524
120	18.2	0.978887160288529	0.928797246225876	0.993627254946959
20	18.3	0.975351943977207	0.917433703366865	0.992515443754897
40	18.3	0.979189553841155	0.92964597294117	0.993702352164394
60	18.3	0.981154607965829	0.935991968954873	0.994306628037597
80	18.3	0.976714340011347	0.921781191070501	0.992944796537327
100	18.3	0.972542494593477	0.908826123098709	0.991668816258327
120	18.3	0.97887836348217	0.928785953400508	0.993622265674838
20	18.4	0.975342559859289	0.917417231253288	0.992507692274634
40	18.4	0.979182416214576	0.92963248127667	0.993696173710021
60	18.4	0.981147026006639	0.935979767191356	0.994301314619761
80	18.4	0.976713121102383	0.921767118696341	0.99293852131624
100	18.4	0.972529986596729	0.908810629049093	0.991661732514969
120	18.4	0.978869318655157	0.928774353789947	0.993617151821482
20	18.5	0.975333084684257	0.9174006867407	0.992499895524864
40	18.5	0.979175147640608	0.929618865451995	0.99368993433512
60	18.5	0.981141035224954	0.935967433418785	0.994295931118434
80	18.5	0.976702328200407	0.921752841199045	0.992932144890004
100	18.5	0.972524848463405	0.908794851837514	0.991654515434915
120	18.5	0.978860041360211	0.928762473015776	0.993611920610479
20	18.6	0.975323526532267	0.917384077554348	0.992492056928125
40	18.6	0.979167758409042	0.929605137349454	0.993683638296462
60	18.6	0.981134900525689	0.93595498048639	0.994290482114077
80	18.6	0.976692572151374	0.921738377326442	0.992925673537116
100	18.6	0.972532740069276	0.90877881608305	0.991647172947234
120	18.6	0.978850546056609	0.928750334534537	0.993606578808475
20	18.7	0.97531389270778	0.917367410522819	0.992484169925445
40	18.7	0.979160257947048	0.929591307648994	0.993677289508782
60	18.7	0.981128632336694	0.935942648246858	0.994284971851729
80	18.7	0.976685457301628	0.921723744084194	0.992919113104893
100	18.7	0.972540002146733	0.908762544234365	0.991639712462302
120	18.7	0.978840846195019	0.928737959821374	0.993601132755303
20	18.8	0.975304189816565	0.91735069168528	0.992476123647776
40	18.8	0.979152654894488	0.929577385952873	0.993670810545703
60	18.8	0.981122240281155	0.935930373029129	0.994279338967574
80	18.8	0.976678159286597	0.921708956897995	0.99291238255218
100	18.8	0.972540259566635	0.908746056761537	0.991632021879204
120	18.8	0.978830954295057	0.92872536853799	0.993595559616395
20	18.9	0.975294423834747	0.917333926385603	0.99246804331566
40	18.9	0.979144957172351	0.929563380897165	0.993664257302099
60	18.9	0.981115733242477	0.935917986028425	0.994273621566057
80	18.9	0.97667069055385	0.921694029760623	0.992905544391173
100	18.9	0.972532076942252	0.908729372330847	0.991624213300391
120	18.9	0.978828897890102	0.928712578686274	0.993589824988655
20	19	0.975284600170769	0.917317119354996	0.992459931259893
40	19	0.97913717204496	0.929549300251512	0.993657660486883
60	19	0.981109119423686	0.935905496976248	0.994267852964841
80	19	0.976663062649565	0.921678975365252	0.992898631073856
100	19	0.972523679853398	0.908712507964072	0.991616304415768
120	19	0.978834730102951	0.928699606748835	0.993584001278066
20	19.1	0.975274723721016	0.917300274784575	0.992451789590179
40	19.1	0.979129306176559	0.929535151008376	0.993651022945378
60	19.1	0.981102406401814	0.935892914707837	0.994262036350145
80	19.1	0.976655286286865	0.921663805226341	0.992891647078666
100	19.1	0.97251508214173	0.908695479183645	0.991608300982197
120	19.1	0.978843634916096	0.92868646781757	0.993578093459548
20	19.2	0.97526531484627	0.917283396389118	0.992442741038084
40	19.2	0.979121365682798	0.92952093946291	0.993643928540667
60	19.2	0.981095601177736	0.93588024724673	0.994256174675732
80	19.2	0.976647371408704	0.921648754324248	0.992884596578521
100	19.2	0.972506296696128	0.908678300144959	0.991600208383453
120	19.2	0.978849941091151	0.928673175711302	0.993572106198279
20	19.3	0.975258373267178	0.917266487463099	0.992430853855012
40	19.3	0.979113356177612	0.929506671284458	0.993633969292012
60	19.3	0.981088710221837	0.935867501881204	0.99424778632255
80	19.3	0.976639327245755	0.921633808525718	0.992875762073693
100	19.3	0.97249733552143	0.90866098375696	0.99159177486386
120	19.3	0.978843473500358	0.928659743083412	0.993566043869393
20	19.4	0.975251392558053	0.91724955092995	0.992418944322568
40	19.4	0.979107142984056	0.929492351580567	0.993623986900911
60	19.4	0.981081739515895	0.935854685233385	0.994238807170482
80	19.4	0.976631162369736	0.921618750296896	0.992864714785229
100	19.4	0.97248820980195	0.908643541792069	0.991578821286299
120	19.4	0.978836854503077	0.928646181520343	0.993559910576378
20	19.5	0.975244375950482	0.917232589385387	0.992407012815664
40	19.5	0.979101578751715	0.929477984954308	0.993613982042875
60	19.5	0.981076471791957	0.935841803321725	0.994229804312993
80	19.5	0.976622985769152	0.921603588704247	0.992853634401433
100	19.5	0.972478929960185	0.908625984986377	0.991565824633835
120	19.5	0.978830093403015	0.928632501631735	0.993550659208996
20	19.6	0.975237326385939	0.91721560513553	0.992395059663402
40	19.6	0.979095962124465	0.929463575555616	0.993603955325849
60	19.6	0.981071683301551	0.93582886161752	0.994220778541134
80	19.6	0.976617449822982	0.921588332036915	0.992842522145236
100	19.6	0.972470980436378	0.908608433128052	0.991552786588937
120	19.6	0.978823198892423	0.928618713132927	0.993540731480129
20	19.7	0.975230246542762	0.917201555294046	0.99238308515429
40	19.7	0.979090296922763	0.929449127127294	0.993593907296768
60	19.7	0.981066833578007	0.935815865096015	0.994211730574678
80	19.7	0.976611820621385	0.921572987875061	0.992831379137255
100	19.7	0.972464748820369	0.908591140168999	0.991539708701058
120	19.7	0.978816468580315	0.928604824920458	0.993530769357894
20	19.8	0.975223138860502	0.917194480061786	0.992371089540865
40	19.8	0.979084586668122	0.929434643046229	0.993583838447471
60	19.8	0.981061926760924	0.935802818282651	0.994202661068401
80	19.8	0.97660610415427	0.921557563152069	0.992820206404215
100	19.8	0.972458397380052	0.908573732935948	0.991526592397021
120	19.8	0.978811896229625	0.928590845141187	0.99352077416784
20	19.9	0.975216005561928	0.917187261047722	0.992359073043785
40	19.9	0.979078834607541	0.929420126360333	0.993573749220036
60	19.9	0.981056966690565	0.935789725294897	0.994193570617806
80	19.9	0.976600306000791	0.921542064211193	0.992809004886674
100	19.9	0.972451933473944	0.90855622011812	0.991513438990592
120	19.9	0.978807219780714	0.928576781255545	0.993510747135286
20	20	0.975208848672913	0.917179910118355	0.992347035855446
40	20	0.979073043735833	0.929411308759354	0.993563623910937
60	20	0.981051956930567	0.935776589880118	0.994184424013686
80	20	0.976594431358992	0.921526496857146	0.992797742011969
100	20	0.972445363978151	0.908538609699845	0.99150024793672
120	20	0.978802445411618	0.928562640095453	0.993500689392818
20	20.1	0.975199846124798	0.917172438153185	0.992334978143194
40	20.1	0.979066646594138	0.929406427549481	0.993553434124767
60	20.1	0.98104690078882	0.935763415449844	0.994175232879608
80	20.1	0.976588485073187	0.921510866403085	0.992786404444741
100	20.1	0.972438695319712	0.908520909019227	0.991486921245819
120	20.1	0.978797578908859	0.92854865204994	0.993490601987213
20	20.2	0.975187255278005	0.917164855127021	0.992322862379995
40	20.2	0.979056195283006	0.929401354611629	0.993543225599885
60	20.2	0.981037859902945	0.935752929247815	0.994166023101624
80	20.2	0.976578499257177	0.92149517771341	0.992775041813024
100	20.2	0.972428292682404	0.908503124821831	0.991473562734806
120	20.2	0.978792625693655	0.92853471788731	0.993480428978406
20	20.3	0.975174641513672	0.91715717018539	0.992310698758962
40	20.3	0.979045711364301	0.929396103386602	0.99353299856855
60	20.3	0.981028529341841	0.935749354637828	0.994156795019421
80	20.3	0.976567235327108	0.921479435242761	0.992763654679529
100	20.3	0.972415318061642	0.908485263309825	0.991460173215757
120	20.3	0.978784773695652	0.928520704888257	0.993470203046291
20	20.4	0.975162006083303	0.917149391713643	0.992298515143595
40	20.4	0.979035196652746	0.929390686366318	0.993522753237361
60	20.4	0.981019161555853	0.935745563398474	0.994147548939953
80	20.4	0.976555916084984	0.921467342718789	0.992752243557246
100	20.4	0.972402268952516	0.908467330186953	0.991446753433396
120	20.4	0.978774883378986	0.928506618729257	0.993459951734144
20	20.5	0.975149350134703	0.917141527400271	0.992286311598527
40	20.5	0.979024652835719	0.929385115161136	0.993512489789809
60	20.5	0.981009758521136	0.935741569325465	0.994138285140396
80	20.5	0.976544544369095	0.921463808243998	0.99274080891363
100	20.5	0.972389149058432	0.908449330699721	0.991433304070479
120	20.5	0.978764929097128	0.928492464647324	0.993449675702388
20	20.6	0.97513707237882	0.917133584294936	0.992274088177239
40	20.6	0.979014081482213	0.929379400562365	0.993502208388571
60	20.6	0.981000322087807	0.935737385329365	0.994129003870834
80	20.6	0.976533122848261	0.921459984817117	0.992729351174442
100	20.6	0.972375961872393	0.908439548478263	0.991419825752746
120	20.6	0.978754913931829	0.928478247474944	0.993439375559158
20	20.7	0.975126071056461	0.917125568861644	0.992261844923358
40	20.7	0.979003484051163	0.929373552600301	0.993491909177583
60	20.7	0.980990853988047	0.9357330234928	0.9941197053567
80	20.7	0.976521654032102	0.921455889623739	0.992717870727253
100	20.7	0.97236271068922	0.90843610534643	0.991406319053464
120	20.7	0.978744840796516	0.928463971672173	0.993429051864297
20	20.8	0.975116648286296	0.917117487027484	0.992249581871819
40	20.8	0.978992861899174	0.929367580598119	0.9934815922839
60	20.8	0.980981355843672	0.935728495123908	0.994110389801004
80	20.8	0.976510140280653	0.92145153881921	0.992706367924658
100	20.8	0.972349398617011	0.908432312632988	0.99139278449762
120	20.8	0.978734712445755	0.928451500277407	0.993418705133052
20	20.9	0.975111283921135	0.917109344227295	0.992237299049874
40	20.9	0.978982216287704	0.929361493221922	0.993471257819371
60	20.9	0.980971829173201	0.935723810806312	0.994101057386345
80	20.9	0.976498583813387	0.921446947590935	0.992694843087219
100	20.9	0.972336028587913	0.908428190051218	0.991379222565764
120	20.9	0.978724531484146	0.928449349202081	0.993408335839474
20	21	0.975105837225018	0.917101145444613	0.992224996477999
40	21	0.978971548389745	0.929355298527222	0.99346090588215
60	21	0.980962275398475	0.935718980445816	0.994091708276756
80	21	0.976486986717666	0.921442130216868	0.992683296506154
100	21	0.972322603368242	0.908423756193421	0.991365633697551
120	21	0.978714300374682	0.928446898664161	0.993397944419563
20	21.1	0.975100312597948	0.91709297969825	0.992212674170679
40	21.1	0.978963218653078	0.929349004002109	0.993450536558054
60	21.1	0.980952695850829	0.935714013314073	0.994082342619373
80	21.1	0.976475350956681	0.921437100120401	0.992671728445806
100	21.1	0.972309125567999	0.908419028595305	0.991352018294996
120	21.1	0.978704021446626	0.928444164833704	0.993387531274169
20	21.2	0.975094714190678	0.917085190391375	0.99220033213711
40	21.2	0.978959461954081	0.92934297445156	0.993440149921789
60	21.2	0.980943091776878	0.935709147575209	0.994072960545953
80	21.2	0.976463678376893	0.921432049325669	0.992660139145895
100	21.2	0.972295597649812	0.908414132005813	0.991338376725472
120	21.2	0.978693696902911	0.928441162999525	0.993377096771672
20	21.3	0.97508904591951	0.917077357834493	0.992189184348635
40	21.3	0.978955609104248	0.929336939823405	0.993429746038047
60	21.3	0.98093346434392	0.935704335247126	0.994063562174263
80	21.3	0.976451970715025	0.921427116625715	0.992648528823589
100	21.3	0.972282021937362	0.908409425181186	0.991324709324462
120	21.3	0.978683328827122	0.928437996472017	0.993366641250454
20	21.4	0.975083311480176	0.917069485552921	0.992181343743951
40	21.4	0.978951664564259	0.929330824886538	0.993423134114525
60	21.4	0.980928046556292	0.935699410556344	0.994056947111826
80	21.4	0.97644022960462	0.921422006741084	0.992639725286673
100	21.4	0.972268400623296	0.908404471208402	0.991313711201349
120	21.4	0.978672919190066	0.928434949362842	0.993356165021182
20	21.5	0.97507600247229	0.917061425743562	0.992174727818634
40	21.5	0.978947632574608	0.929324635239413	0.993417567503609
60	21.5	0.980925065726007	0.935694380633609	0.994051921802638
80	21.5	0.976428456582205	0.921416730187712	0.992633523160353
100	21.5	0.97225473577669	0.908399284010988	0.991306418747434
120	21.5	0.978662469855966	0.928431674979839	0.993348115274807
20	21.6	0.975064557142028	0.917043439586941	0.992168106076945
40	21.6	0.978943517167125	0.929318305189106	0.993411995428915
60	21.6	0.980921987276799	0.935689252153257	0.994046890843056
80	21.6	0.97641974681143	0.921411296852289	0.992627313052704
100	21.6	0.972241029350068	0.908393876721424	0.991299115625663
120	21.6	0.978651982588308	0.928428185589755	0.993342533310828
20	21.7	0.975053101325785	0.917025449761147	0.992161478538555
40	21.7	0.978939322175859	0.929302773993732	0.993406417962243
60	21.7	0.980918815363926	0.93568403136258	0.994041854359101
80	21.7	0.976416531202262	0.921405716030183	0.992621095198999
100	21.7	0.972227283186011	0.908388261726504	0.991291802206707
120	21.7	0.978641459055347	0.928424492791088	0.993336942167956
20	21.8	0.975041635397229	0.91700745627424	0.992154845220085
40	21.8	0.978935051247342	0.929287239306989	0.993400835167386
60	21.8	0.980915553953799	0.935670906831603	0.994036812464369
80	21.8	0.976413185364401	0.921399996461046	0.992614869813072
100	21.8	0.972217600935268	0.908382450710042	0.991284478829393
120	21.8	0.978630900835304	0.928420607550903	0.993331342196887
20	21.9	0.975030159698918	0.916989459132977	0.99214820613549
40	21.9	0.978925731992703	0.929271701164997	0.993395247100966
60	21.9	0.980910723979369	0.935656677248681	0.994031765261216
80	21.9	0.976409714518021	0.921385770258913	0.992608637089241
100	21.9	0.972214211846312	0.9083764546931	0.991277145803398
120	21.9	0.978620309421278	0.928416540239575	0.993325733719564
20	22	0.975018674544872	0.916971458343009	0.992141561296385
40	22	0.978916068867766	0.929256159599027	0.993389653813196
60	22	0.980903765934808	0.935642444152914	0.994026712841837
80	22	0.976401921496072	0.921368650607243	0.992602397204046
100	22	0.972208122565057	0.908361545737774	0.991269803411725
120	22	0.978609686225869	0.92841230066358	0.993320117031503
20	22.1	0.975007180222933	0.916953453909054	0.992134910712343
40	22.1	0.978906393583372	0.929240614636151	0.993384055348555
60	22.1	0.980896736438205	0.935628207607104	0.994021655289242
80	22.1	0.976393801744396	0.921351526400627	0.992596150317844
100	22.1	0.972199148992873	0.908341877603522	0.99126245191296
120	22.1	0.978605000474337	0.928407898096463	0.993314492403938
20	22.2	0.974995676996928	0.916935445835033	0.99212825439114
40	22.2	0.978896706632154	0.9292250662998	0.993378451746393
60	22.2	0.980889638139429	0.935613967666352	0.994016592678131
80	22.2	0.976385583596384	0.921334397760704	0.992589896576255
100	22.2	0.97219004689102	0.908322203808359	0.991255091543342
120	22.2	0.978598413978919	0.928394881311205	0.993308860085796
20	22.3	0.974984165108656	0.916917434124198	0.992121531117025
40	22.3	0.978887008472068	0.929209514610252	0.993372843041473
60	22.3	0.980882473581299	0.935599724379003	0.994011525075694
80	22.3	0.97637727049577	0.921317264795116	0.992583636111475
100	22.3	0.972180820570522	0.908302524545016	0.991247722518658
120	22.3	0.978591719744371	0.928379178475931	0.993303220305497
20	22.4	0.974972644779701	0.916899418779229	0.992114797277837
40	22.4	0.978877299528831	0.929193959585052	0.993367229264455
60	22.4	0.980875245204062	0.93558547778748	0.994006452542328
80	22.4	0.976368865755211	0.92130012759913	0.992577369043481
100	22.4	0.972171474185071	0.90828283998511	0.991240345035971
120	22.4	0.978584921257092	0.928363470548295	0.993297573272626
20	22.5	0.974961116213108	0.916881399802323	0.992108057489988
40	22.5	0.978867580198189	0.929178401239376	0.993361610442328
60	22.5	0.980867955349689	0.935571227929005	0.994001375132287
80	22.5	0.97636037256152	0.921282986257071	0.992571095481122
100	22.5	0.972162011737152	0.908263150281479	0.991232959275211
120	22.5	0.978578021880252	0.928347757719713	0.993291919179451
20	22.6	0.974949579594909	0.916863377195263	0.992101311760166
40	22.6	0.978857850848021	0.929162839586342	0.993355986598798
60	22.6	0.980860606265955	0.93555697483624	0.993996292894274
80	22.6	0.976351793980693	0.921265840843581	0.992564815523108
100	22.6	0.972152437083899	0.908243455570251	0.99122556540062
120	22.6	0.978571024858503	0.928332040161452	0.993286258202335
20	22.7	0.974938035095532	0.916845350959486	0.992094560093746
40	22.7	0.978848111820293	0.929147274637287	0.993350335058795
60	22.7	0.980851906287156	0.935542718537844	0.993991205871968
80	22.7	0.976343132962692	0.921248691424741	0.992558529258925
100	22.7	0.972142753942695	0.908223755972685	0.991218163562086
120	22.7	0.97856393332249	0.92831631802677	0.993280590503016
20	22.8	0.974926482871084	0.916827321096131	0.992087802494937
40	22.8	0.978838363432879	0.929131706402	0.993344646171923
60	22.8	0.980843108637293	0.93552845905896	0.993986114104505
80	22.8	0.976334392346037	0.921231538059052	0.992552236769651
100	22.8	0.972132965896531	0.908204051596804	0.991210753896356
120	22.8	0.97855675029315	0.928300591452816	0.993274916229802
20	22.9	0.974914923064535	0.916817575426813	0.992081038966913
40	22.9	0.978828605981248	0.929119921830463	0.993338952074375
60	22.9	0.980833880260098	0.935515542735782	0.993981017626917
80	22.9	0.976325574862189	0.921214380798313	0.992545938128711
100	22.9	0.972123076399136	0.908184342538851	0.991203336528148
120	22.9	0.978549478685844	0.928284860562343	0.993269235518649
20	23	0.974903355806803	0.916809495775605	0.992074269511932
40	23	0.978817390991063	0.929112948668732	0.993333252786579
60	23	0.980821234581537	0.93550916294448	0.993975893260142
80	23	0.976312421160004	0.921206287750379	0.99253963340256
100	23	0.972113088779878	0.908173024506876	0.991195911571168
120	23	0.978542121314288	0.928269125465224	0.993263548494169
20	23.1	0.974888780188037	0.916801415262432	0.992067494131433
40	23.1	0.978803309796321	0.929105974306874	0.993327548326564
60	23.1	0.980808567817614	0.935502781274241	0.993970738196856
80	23.1	0.976296958558175	0.92119862310719	0.992533322651305
100	23.1	0.972098932697665	0.908164238427475	0.991188479129046
120	23.1	0.978534680894341	0.928260085954306	0.993257855270546
20	23.2	0.974871965142046	0.91679333389862	0.992059062590543
40	23.2	0.978789208118065	0.929098998803028	0.993321838710194
60	23.2	0.980795880323982	0.935496397853465	0.993965578247526
80	23.2	0.976281468710398	0.921190955198508	0.992526990209808
100	23.2	0.972080886367083	0.908155446936574	0.991181039296183
120	23.2	0.978527160047614	0.928253088801437	0.99325215595238
20	23.3	0.974855130671421	0.916785251693961	0.992048089408574
40	23.3	0.978775086302201	0.929092022208676	0.993315508702351
60	23.3	0.98078317244555	0.935490012797207	0.993960413442398
80	23.3	0.976265952062551	0.921183284268627	0.992520607443017
100	23.3	0.972062807081596	0.90814665045557	0.99117359215854
120	23.3	0.978515761550959	0.928246085793995	0.993246450635464
20	23.4	0.974838277083506	0.916777168656923	0.992037100619357
40	23.4	0.978760944683138	0.929085044569408	0.993306271724985
60	23.4	0.980770444516814	0.935483626208559	0.993954019667518
80	23.4	0.976250409047868	0.921175610538119	0.992514218431958
100	23.4	0.9720446953652	0.908137849367061	0.991166103986514
120	23.4	0.978501826904695	0.9282390773864	0.993240739407497
20	23.5	0.974821404673465	0.916769084794827	0.992026096239308
40	23.5	0.978746783584165	0.929078065925595	0.993297020771016
60	23.5	0.980757696862176	0.935477238179893	0.99394567299737
80	23.5	0.976234840087313	0.92116793420614	0.992504694169457
100	23.5	0.972026551727687	0.908129044018414	0.991157019582058
120	23.5	0.978487866071321	0.928232063993006	0.993235022348738
20	23.6	0.974804513724749	0.916761000113999	0.992014987886455
40	23.6	0.978732603317821	0.929071086312985	0.993287660588342
60	23.6	0.980744929796258	0.93547084879398	0.993937214425432
80	23.6	0.976219245589954	0.921160255452511	0.992494246440253
100	23.6	0.972008376665066	0.908120234725012	0.991144725944505
120	23.6	0.978473879451658	0.928225045991637	0.993228835721334
20	23.7	0.974787604509561	0.916752914619908	0.99200378643311
40	23.7	0.97871840418625	0.929064105763231	0.993278242068344
60	23.7	0.9807321436242	0.935464458124982	0.993928714498639
80	23.7	0.976203625953312	0.92115257443959	0.992483757566557
100	23.7	0.971990170659971	0.908111421773198	0.991132392464845
120	23.7	0.97845986743602	0.928218023726807	0.993219409322014
20	23.8	0.974770677289284	0.916744828317276	0.991992569079915
40	23.8	0.978704186481548	0.929057124304362	0.993268809470778
60	23.8	0.980719338641949	0.935458066239352	0.993920201083576
80	23.8	0.976187981563696	0.921144891313971	0.99247325106308
100	23.8	0.971971934182049	0.908102605422953	0.991120037058517
120	23.8	0.978445830404525	0.928210997512656	0.993209964910006
20	23.9	0.974753732314905	0.916736741210184	0.991981335831152
40	23.9	0.978689950486086	0.929050141961196	0.993259362844493
60	23.9	0.980706515136539	0.935451673196631	0.993911674268479
80	23.9	0.976172312796539	0.921137206208015	0.992462727092064
100	23.9	0.971953667688336	0.908093785910318	0.991107659975729
120	23.9	0.978431768727391	0.92820396763563	0.993200502732082
20	24	0.97473676982742	0.916728653302153	0.991970086688826
40	24	0.978675696472838	0.929043158755703	0.99324990223337
60	24	0.980693673386359	0.935445279050167	0.993903134134573
80	24	0.976156620016706	0.921129519241229	0.992452185804398
100	24	0.971935371623614	0.908084963449603	0.99109526145059
120	24	0.97841768276523	0.928196934356924	0.99319102302013
20	24.1	0.974719790058217	0.916720564596223	0.991958821652863
40	24.1	0.978661424705685	0.929036174707338	0.993240427676684
60	24.1	0.980680813661417	0.935438883847761	0.993894580756542
80	24.1	0.976140903578804	0.921121830521516	0.992441627340328
100	24.1	0.971917046420762	0.908076138235384	0.991082841702055
120	24.1	0.978403572869315	0.928189897914707	0.993181525991984
20	24.2	0.974702793229453	0.916712475095015	0.991947540721282
40	24.2	0.978647135439716	0.929029189833323	0.993230939209441
60	24.2	0.980667936223593	0.935432487632241	0.993886014202967
80	24.2	0.976125163827476	0.921114140146301	0.992431051830109
100	24.2	0.971898692501088	0.908067310444324	0.99107040093481
120	24.2	0.978389439381849	0.92818285852615	0.993172011852221
20	24.3	0.974687448894845	0.916704384800791	0.991936243890367
40	24.3	0.978633198956513	0.929022204148905	0.993221436862697
60	24.3	0.980655041326878	0.935426090441979	0.993877434536724
80	24.3	0.976109401097684	0.921106448203549	0.992420459394628
100	24.3	0.971880310274652	0.908058480236819	0.991057939340111
120	24.3	0.978375282636217	0.928175816389281	0.993162480792896
20	24.4	0.974673809079389	0.916696293715497	0.991924931154816
40	24.4	0.9786217485113	0.929015217667579	0.99321192066384
60	24.4	0.980644430119292	0.935419692311353	0.99386884181537
80	24.4	0.976095825932096	0.921098754772679	0.992409850145985
100	24.4	0.971863880954931	0.908049647758498	0.99104545709657
120	24.4	0.978361102957228	0.928168771684672	0.993152932994244
20	24.5	0.974660156133835	0.91668820184081	0.991913599036288
40	24.5	0.97861028408282	0.929008230401292	0.993202390636864
60	24.5	0.980634110180256	0.935413293271168	0.993860236091497
80	24.5	0.976083225947904	0.921091059925401	0.992399224188035
100	24.5	0.971849203570765	0.908040813141579	0.991032954370896
120	24.5	0.978348504449916	0.928161724576976	0.993143368625348
20	24.6	0.974646490249926	0.916680109178171	0.991902126268006
40	24.6	0.978598805899655	0.929001242360617	0.993192749599538
60	24.6	0.980623776002132	0.935406893349016	0.993851537946214
80	24.6	0.976070606885547	0.921083363726457	0.992388491489398
100	24.6	0.971834502330494	0.908031976506108	0.99102033309173
120	24.6	0.978337194244065	0.92815467521633	0.993133787844757
20	24.7	0.974632811611746	0.916672015728822	0.991890760789947
40	24.7	0.978587314182551	0.928994253554911	0.993183083706942
60	24.7	0.980613427819342	0.935400492569622	0.993842808465889
80	24.7	0.976057969063355	0.921075666234301	0.992377711356265
100	24.7	0.971819777635239	0.908023137961075	0.991007647232174
120	24.7	0.978325864491773	0.928147623739638	0.993124102680931
20	24.8	0.974619120396017	0.916663921493824	0.99188162056116
40	24.8	0.978575809144706	0.928987263992455	0.99317340373875
60	24.8	0.980603065858814	0.935394090955133	0.99383406584119
80	24.8	0.976045312789788	0.921067967501709	0.992366914444198
100	24.8	0.971805029873849	0.908014297605437	0.990994940930152
120	24.8	0.978314515519971	0.928140570271732	0.993114380028184
20	24.9	0.974605416772396	0.916655826474089	0.991872468270388
40	24.9	0.978564290992035	0.928980273680575	0.993165650334495
60	24.9	0.980592690340246	0.93538768852539	0.993825310107365
80	24.9	0.976032638363807	0.921060267576328	0.992356100828194
100	24.9	0.971790259423366	0.908005455529035	0.990982214310565
120	24.9	0.978303147645619	0.928133514926443	0.993104641076618
20	25	0.974591700903752	0.916647730670397	0.991863304004328
40	25	0.978552759923436	0.928973282625753	0.99315797824662
60	25	0.980582301476362	0.935381285298167	0.993818389507271
80	25	0.976019946075212	0.921052566501179	0.992345479378595
100	25	0.971775466649467	0.907996611813439	0.990969467489503
120	25	0.978291761176092	0.928126457807563	0.993094885947643
20	25.1	0.974577972946433	0.916639634083414	0.991854127843978
40	25.1	0.978541216131035	0.928966290833723	0.993150294234183
60	25.1	0.980571899473159	0.935374881289385	0.993811485441359
80	25.1	0.976007236204971	0.921044864315097	0.992336997210234
100	25.1	0.971760651906885	0.907987766532706	0.990957404518569
120	25.1	0.978280356409552	0.928119399009735	0.993085114754771
20	25.2	0.974564233050525	0.916631536713708	0.991844939864959
40	25.2	0.978529659800428	0.928959298309555	0.993142598440645
60	25.2	0.980561484530139	0.935368476513304	0.993804569155505
80	25.2	0.975994509025536	0.921037161053148	0.992328498198022
100	25.2	0.971745815539806	0.907978919754073	0.990947450856992
120	25.2	0.978268933635299	0.928112338619259	0.993075327604048
20	25.3	0.974550481360096	0.91662343856176	0.991835740137835
40	25.3	0.978518091110904	0.928952305057733	0.993134891002003
60	25.3	0.980551056840532	0.935362070982697	0.993797640828034
80	25.3	0.975981764801137	0.921029456746985	0.992319982618115
100	25.3	0.971730957882249	0.907970071538582	0.990937375703694
120	25.3	0.9782574931341	0.928105276714825	0.993066891492601
20	25.4	0.974536718013432	0.916615339627978	0.991826528728396
40	25.4	0.978506510235672	0.92894531108222	0.993126650064482
60	25.4	0.980540616591513	0.935355664709005	0.993788941618391
80	25.4	0.975969003788066	0.921021751425187	0.992308435583761
100	25.4	0.971716079258421	0.907961221941655	0.990923469080138
120	25.4	0.978246035178506	0.928098213368183	0.993058667995536
20	25.5	0.974522943143266	0.916607239912707	0.991816687654337
40	25.5	0.978494917342068	0.928938316386521	0.993116072526727
60	25.5	0.9805301639644	0.935349257702472	0.993779378819704
80	25.5	0.975956226234947	0.921014045113551	0.99229661348416
100	25.5	0.971701179983065	0.907952371013606	0.990909540706347
120	25.5	0.97823456003315	0.928091148644759	0.993047995902879
20	25.6	0.974509156876992	0.916599139416236	0.991804108556697
40	25.6	0.978483312591758	0.928931320973731	0.993105478619739
60	25.6	0.980519699134857	0.935342849972273	0.993769801128186
80	25.6	0.975943432382998	0.921006337835365	0.992284772941537
100	25.6	0.971686260361782	0.907943518800115	0.990895590569058
120	25.6	0.978223067955029	0.928084082604208	0.993037306980773
20	25.7	0.974495359336878	0.916591038138804	0.991791510145813
40	25.7	0.978471696140934	0.928924324846583	0.993094868325171
60	25.7	0.980509222273079	0.935336441526623	0.99376020852974
80	25.7	0.975930622466275	0.920998629611654	0.992272913941399
100	25.7	0.971671320691346	0.907934665342651	0.990881618654212
120	25.7	0.978211559193777	0.928077015300924	0.993026696742912
20	25.8	0.974481550640262	0.916582936080612	0.991778892395827
40	25.8	0.978460068140501	0.928917328007494	0.993084241624333
60	25.8	0.980498733543971	0.935330032372877	0.993750601009865
80	25.8	0.97591779671191	0.920990920461394	0.992261036468677
100	25.8	0.971656361259996	0.907925810678864	0.990867869753835
120	25.8	0.978200033991918	0.928069946784504	0.993016984745035
20	25.9	0.974467730899746	0.916574833241823	0.991766255280656
40	25.9	0.978448428736258	0.928910330458593	0.993073598498208
60	25.9	0.980488233107325	0.93532362251762	0.993740978553679
80	25.9	0.975904955340336	0.920983210401713	0.992249140507745
100	25.9	0.971641382347726	0.907916954842932	0.990855162883924
120	25.9	0.978188492585113	0.92806287710017	0.993007257391152
20	26	0.974452147289045	0.916566729622569	0.991753598773996
40	26	0.97843677806907	0.92890333220176	0.993062938927463
60	26	0.980477721117983	0.935317211966747	0.993731341145934
80	26	0.975892098565506	0.920975499448074	0.992237326076964
100	26	0.971626384226546	0.907908097865882	0.990842436741858
120	26	0.978176935202391	0.928055806289154	0.992997514755682
20	26.1	0.974434640290151	0.916558625222957	0.991740922849339
40	26.1	0.978422619828407	0.928896333238654	0.993052262892466
60	26.1	0.980466209472552	0.935310800725534	0.993721688771026
80	26.1	0.975879226595102	0.920967787614431	0.992226498981943
100	26.1	0.971611367160754	0.907899239775881	0.99082969139112
120	26.1	0.978165362066374	0.928048734389053	0.992987756908081
20	26.2	0.97441711889916	0.916550520043067	0.991728227479976
40	26.2	0.978407838587801	0.928889333570734	0.993041570373295
60	26.2	0.980452855538667	0.935304388798703	0.993712021413016
80	26.2	0.975862876537992	0.920960074913378	0.992215655948022
100	26.2	0.971593455133657	0.9078903805985	0.990816926890332
120	26.2	0.978153773393485	0.928041661434143	0.992977983913107
20	26.3	0.97439958320877	0.916542414082962	0.991717073895506
40	26.3	0.978393043354642	0.928882333199288	0.993030861349756
60	26.3	0.980439487653701	0.935297976190476	0.993702776547745
80	26.3	0.975846506819994	0.920952361356282	0.992204797003749
100	26.3	0.971574337786128	0.907881520356948	0.99080414329353
120	26.3	0.978140208302075	0.928034587455676	0.992968195831071
20	26.4	0.974382033307803	0.916534307342688	0.991711608022661
40	26.4	0.978378234248818	0.928875332125448	0.993025713617351
60	26.4	0.98042610595063	0.935291562904634	0.993696553519471
80	26.4	0.975830119060245	0.9209446469534	0.992193922174811
100	26.4	0.971555198291201	0.907872659072296	0.990791340650417
120	26.4	0.978125441378837	0.928027512482148	0.992958392718076
20	26.5	0.974364469281356	0.916526199822272	0.991706138451253
40	26.5	0.978363411386116	0.928868330350208	0.993021106432307
60	26.5	0.98041271055836	0.935285148944557	0.993692388059387
80	26.5	0.97581384381146	0.920936931713987	0.992187984626305
100	26.5	0.971538669216207	0.907863796763667	0.990780498061503
120	26.5	0.978111299855899	0.928020436539537	0.992948574626246
20	26.6	0.974346891210945	0.916518091521732	0.991700665180771
40	26.6	0.978348780952673	0.928861327874442	0.99301649607099
60	26.6	0.980401224447556	0.935278734313267	0.993688219673554
80	26.6	0.97580178794349	0.920929215646396	0.992182831639586
100	26.6	0.971524558002115	0.907854933448421	0.990774427434107
120	26.6	0.978100388339602	0.928013359651527	0.992938741603935
20	26.7	0.974332283445363	0.916509982441073	0.99169518821059
40	26.7	0.978337944665542	0.928854324698917	0.993011882535112
60	26.7	0.980391400338202	0.935272319013468	0.993684048365363
80	26.7	0.97578972433112	0.92092149875816	0.992177674991789
100	26.7	0.971510437112342	0.907846069142314	0.990768352437956
120	26.7	0.978089468588273	0.92800628183971	0.99293393754954
20	26.8	0.97431948491578	0.91650187258029	0.991689707539974
40	26.8	0.978327102255483	0.928847320824305	0.993007265826194
60	26.8	0.980381570329906	0.935265903047572	0.993679874137968
80	26.8	0.975777653046245	0.920913781056076	0.992172514688821
100	26.8	0.971496306664056	0.907837203859647	0.990762273082177
120	26.8	0.978078540723852	0.927999203123773	0.992929275992142
20	26.9	0.974306679490515	0.91649376193937	0.991684223168082
40	26.9	0.97831625373931	0.928840316251193	0.993002645945579
60	26.9	0.980371734456594	0.935259486417739	0.993675696994293
80	26.9	0.975765574156305	0.920906062546277	0.992167350736239
100	26.9	0.971482166767638	0.907828337613397	0.99075617056727
120	26.9	0.978067604861577	0.927992123521661	0.992924604344879
20	27	0.974293867170993	0.916485650518292	0.991678735093974
40	27	0.978305399132434	0.928833310980094	0.992998022894437
60	27	0.980361892749849	0.935253069125896	0.993671516937046
80	27	0.975753487724541	0.920898343234293	0.992162170229311
100	27	0.971468017527067	0.907819470415344	0.9907500142024
120	27	0.978056661110343	0.927985043049734	0.992919881974198
20	27.1	0.97428104795821	0.91647753831703	0.991671358832368
40	27.1	0.978294538448959	0.928826305011453	0.992993396673777
60	27.1	0.980352045239064	0.935246651173762	0.993667333968726
80	27.1	0.975741393810244	0.920890623125111	0.992156942673651
100	27.1	0.971453859040275	0.907810602276176	0.990743853614422
120	27.1	0.978045709573038	0.927977961722903	0.992915156347818
20	27.2	0.974268221852774	0.916469425335551	0.991662333576449
40	27.2	0.978283671701777	0.928819298345661	0.992988767284452
60	27.2	0.98034219195158	0.935240232562874	0.993663119589872
80	27.2	0.975729292468996	0.920882902223227	0.992151711522918
100	27.2	0.971439691399485	0.907801733205593	0.990737688800592
120	27.2	0.978034750346872	0.927970879554764	0.992910427463803
20	27.3	0.974255388854932	0.916461311573818	0.991653083000566
40	27.3	0.978272798902647	0.928812290983052	0.992981581541779
60	27.3	0.980332332912814	0.935233813294599	0.993658230548478
80	27.3	0.975717183752877	0.920875180532697	0.992146476774625
100	27.3	0.971425514691534	0.907792863212395	0.990731519758135
120	27.3	0.978023783523673	0.927963796557707	0.992905695320173
20	27.4	0.974242548964605	0.91645319703179	0.99164378485718
40	27.4	0.978261920062282	0.928805282923918	0.99297361723658
60	27.4	0.98032246814638	0.935227393370159	0.993650422236424
80	27.4	0.975705067710683	0.920867458057175	0.992137031630158
100	27.4	0.971411328998171	0.907783992304567	0.990721250867216
120	27.4	0.97801280919018	0.927956712743025	0.992900959914911
20	27.5	0.974229702181407	0.916445081709422	0.991634476061291
40	27.5	0.978251035190413	0.928798274168507	0.99296493054624
60	27.5	0.980312597674209	0.935220972790641	0.99364256779444
80	27.5	0.975692944388113	0.920859734799953	0.992127325445656
100	27.5	0.971397134396345	0.907775120489355	0.990709941876157
120	27.5	0.978001827428314	0.927949628121011	0.992893005639268
20	27.6	0.974216848504679	0.916436965606666	0.991625156622591
40	27.6	0.978240144295866	0.928791264717035	0.992956233136477
60	27.6	0.980302721516648	0.935214551557012	0.993634703612143
80	27.6	0.975680813827956	0.920852010764001	0.992117602948739
100	27.6	0.971382930958469	0.907766247773328	0.990698486850572
120	27.6	0.977990838315438	0.927942542701048	0.992884374890943
20	27.7	0.974203987933505	0.916428848723472	0.991615826549553
40	27.7	0.97822924738662	0.928784254569682	0.992947524996692
60	27.7	0.980292839692567	0.935208129670134	0.993626829681161
80	27.7	0.97566867607026	0.920844285951992	0.99210786839429
100	27.7	0.971368718752678	0.90775737416245	0.990687017610721
120	27.7	0.977979841924596	0.927935456491685	0.992875582896588
20	27.8	0.974195361731752	0.916420731059786	0.991606485849498
40	27.8	0.978218741674964	0.928777243726603	0.992938806116156
60	27.8	0.980282952219448	0.93520170713077	0.993618945992956
80	27.8	0.975656531152495	0.920836560366332	0.992098121773257
100	27.8	0.971354497843067	0.907748499662125	0.990675534147535
120	27.8	0.977968838324749	0.927928369500711	0.992866779909686
20	27.9	0.974186772062375	0.916412612615554	0.991596170877944
40	27.9	0.978211462828009	0.928770232187925	0.992930076484015
60	27.9	0.980274765140422	0.9351952839396	0.993611052538838
80	27.9	0.975644623178076	0.920828834009189	0.992088363076354
100	27.9	0.971340268289918	0.907739624277256	0.990664036451628
120	27.9	0.977957827580992	0.927921281735226	0.992857965924059
20	28	0.974178179583595	0.916404493390719	0.991585794708859
40	28	0.978204181480299	0.928763219953756	0.992921336089303
60	28	0.980268161905667	0.935188860097225	0.993603149309969
80	28	0.975636512910017	0.920821106882514	0.99207859229407
100	28	0.971329263755624	0.907730748012291	0.990652524513311
120	28	0.977946809754761	0.927914193201697	0.99284914093326
20	28.1	0.974169584296539	0.916396373385223	0.991575405816305
40	28.1	0.97819689763948	0.928756207024183	0.992912584920937
60	28.1	0.980261556252625	0.935182435604178	0.993595236297367
80	28.1	0.975628399456984	0.920813378988062	0.992068809416676
100	28.1	0.971319764306523	0.907721870871258	0.990640998322598
120	28.1	0.977937704184195	0.927907103906017	0.992840304930585
20	28.2	0.974160986202173	0.916388252599007	0.991565004185742
40	28.2	0.978189611312609	0.928749193399274	0.992903822967728
60	28.2	0.980254948196356	0.935176010460931	0.993587313491913
80	28.2	0.975620282850308	0.920805650327412	0.992059014434237
100	28.2	0.971310260877268	0.907712992857812	0.990629457869218
120	28.2	0.97793035010836	0.927900013853554	0.992831457909076
20	28.3	0.974152385301308	0.91638013103201	0.991554589802571
40	28.3	0.978182322506199	0.928742179079083	0.992895050218384
60	28.3	0.980248337750921	0.935169584667897	0.993579380884357
80	28.3	0.975612163119422	0.920797920901981	0.992049207336614
100	28.3	0.971300753518016	0.907704113975264	0.990617903142628
120	28.3	0.977922992652275	0.927892923049198	0.992822599861537
20	28.4	0.97414378159462	0.91637200868417	0.991544162652131
40	28.4	0.978175031226251	0.928735164063652	0.992886266661514
60	28.4	0.980241724929444	0.935163158225443	0.993571438465323
80	28.4	0.975604040291969	0.920790190713045	0.992039388113476
100	28.4	0.971291242276065	0.907695234226613	0.99060633413202
120	28.4	0.977915631867112	0.927885831497401	0.992813730780534
20	28.5	0.974135175082657	0.916363885555425	0.99153363921555
40	28.5	0.978167737478298	0.928728148353007	0.99287747228563
60	28.5	0.980235109744175	0.935156731133891	0.993563486225311
80	28.5	0.975595914393913	0.920782459761748	0.992029556754306
100	28.5	0.971281727196016	0.907686353614579	0.990594750826332
120	28.5	0.977908267801268	0.927878739202218	0.992804850658411
20	28.6	0.97412656576585	0.916355761645712	0.991523029057515
40	28.6	0.978160441267432	0.928721131947168	0.992868667079156
60	28.6	0.980228492206545	0.93515030339352	0.993555524154706
80	28.6	0.975587785449633	0.920774728049117	0.992019713248407
100	28.6	0.971272208319922	0.907677472141623	0.990583153214257
120	28.6	0.977900900500513	0.927871646167343	0.992795959487293
20	28.7	0.974117953644524	0.916347636954968	0.991512405671213
40	28.7	0.978153142598336	0.928714114846142	0.992859851030426
60	28.7	0.980221872327214	0.935143875004577	0.993547552243781
80	28.7	0.97557965348202	0.920766995576073	0.992009857584908
100	28.7	0.971262685687433	0.907668589809975	0.990571541284248
120	28.7	0.977893530008123	0.927864552396135	0.992787057259095
20	28.8	0.974109338718908	0.916339511483127	0.991501769041612
40	28.8	0.978145841475313	0.928707097049928	0.992850990520611
60	28.8	0.980215250116124	0.935137445967275	0.9935395704827
80	28.8	0.975571518512565	0.92075926234344	0.991999989752774
100	28.8	0.971253159335926	0.907659706621653	0.990559915024532
120	28.8	0.977886156365024	0.927857457891656	0.992778143965528
20	28.9	0.974100720989137	0.916331385230126	0.991489439202904
40	28.9	0.978138537902312	0.928700078558519	0.992842020278752
60	28.9	0.980208625582545	0.935131016281799	0.993531578861523
80	28.9	0.975563380561438	0.920751528351958	0.991990109740809
100	28.9	0.971243629300636	0.907650822578482	0.990548274423116
120	28.9	0.977878779609909	0.927850362656689	0.992769219598107
20	29	0.974092100455268	0.916323258195898	0.991476948374423
40	29	0.978131231882955	0.928693059371901	0.992833038789688
60	29	0.980201998735112	0.935124585948307	0.993523565847508
80	29	0.975555239647572	0.920743793602286	0.99198021753766
100	29	0.971234095614774	0.907641937682114	0.99053661946779
120	29	0.977871399779362	0.927843266693768	0.992760284148159
20	29.1	0.974083477117279	0.91631513038038	0.991464439002475
40	29.1	0.978123923420558	0.928686039490053	0.992824046041901
60	29.1	0.980195369581872	0.935118154966936	0.993515434970119
80	29.1	0.97554709578873	0.920736058095015	0.991970313131827
100	29.1	0.971224558309643	0.907633051934043	0.990524950146144
120	29.1	0.97786401690797	0.927836170005198	0.992751337606825
20	29.2	0.97407485097508	0.916307001783504	0.99145191107851
40	29.2	0.97811661251815	0.92867901891295	0.992815042023754
60	29.2	0.980188738130317	0.9351117233378	0.993507293852513
80	29.2	0.975538949001579	0.920728321830669	0.991960328596776
100	29.2	0.971215017414739	0.907624165335619	0.990513266445565
120	29.2	0.97785663102843	0.927829072593075	0.99274237996507
20	29.3	0.974066222028519	0.916298872405204	0.991439364592995
40	29.3	0.978109299178499	0.928671997640562	0.992806026723497
60	29.3	0.98018210438742	0.935105291060997	0.99349914248522
80	29.3	0.975530799301752	0.920720584809719	0.991950252224935
100	29.3	0.971205472957859	0.907615277888062	0.990501544599094
120	29.3	0.977849242171647	0.927821974459303	0.992733411213687
20	29.4	0.974057590277382	0.916290742245415	0.991426799535475
40	29.4	0.978101983404125	0.928664975672855	0.992797000129271
60	29.4	0.98017546835967	0.935098858136606	0.993490980858633
80	29.4	0.975522646703908	0.920712847032581	0.991940163167381
100	29.4	0.971195924965191	0.907606389592473	0.990489658964782
120	29.4	0.977841850366836	0.927814875605616	0.992724431343306
20	29.5	0.974048955721405	0.91628261130407	0.991414215894613
40	29.5	0.978094665197319	0.928657953009792	0.992787962229108
60	29.5	0.980168830053099	0.935092424564693	0.993482808963009
80	29.5	0.975514491221795	0.920705108499624	0.99193006141352
100	29.5	0.971186373461406	0.907597500449845	0.990477585746178
120	29.5	0.977834455641607	0.927807776033587	0.992715368921164
20	29.6	0.974040318360272	0.916274479581102	0.991401613658239
40	29.6	0.978087344560161	0.928650929651331	0.992778498467314
60	29.6	0.980162189473314	0.935085990345308	0.993474618271647
80	29.6	0.975506332868298	0.920697369211175	0.991919695556356
100	29.6	0.971176818469742	0.907588610461075	0.990465324815545
120	29.6	0.977827058022052	0.927800675744645	0.992705968445426
20	29.7	0.974031678193625	0.916266694258239	0.991388647479706
40	29.7	0.978080021494532	0.92864405230202	0.992767811308302
60	29.7	0.980155546625523	0.935079595721907	0.993466190384972
80	29.7	0.975498171655492	0.920689629167523	0.991909275864906
100	29.7	0.971167260012086	0.90757971962697	0.990453047843052
120	29.7	0.977819657532828	0.927793574740089	0.992696555614829
20	29.8	0.974023035221061	0.916258987952529	0.991375596849015
40	29.8	0.978072696002128	0.928637396387381	0.992752600670322
60	29.8	0.980148901514559	0.935073498123336	0.993453011441852
80	29.8	0.975490007594689	0.920682255467646	0.991895158851471
100	29.8	0.971157698109047	0.907571166297279	0.990438540516632
120	29.8	0.977812254197234	0.927786473021096	0.992687130412728
20	29.9	0.974014389442142	0.91625128099878	0.991362620760887
40	29.9	0.978065368084476	0.928630739896251	0.992736921910928
60	29.9	0.980142254144907	0.935067399988104	0.993438915578468
80	29.9	0.975481840696487	0.920674920374488	0.991877736417575
100	29.9	0.97114813278003	0.907562740538175	0.990418017244094
120	29.9	0.977804848037279	0.927779645843378	0.992676362775675
20	30	0.974005740856394	0.916243573396951	0.991350037076773
40	30	0.978058037742941	0.928624082828602	0.992726717822148
60	30	0.980135604520721	0.935061301316244	0.993427261840215
80	30	0.975473670970807	0.920667584655518	0.991860927071283
100	30	0.971138564043301	0.907554314078869	0.990397449936796
120	30	0.977797439073757	0.927772915680054	0.992660607319093
