# Supplementary material for: Early administration of tecovirimat shortens the time to mpox clearance in a model of human infection
Source: PLoS Biol. 2023 Dec 21;21(12):e3002249. doi: 10.1371/journal.pbio.3002249 (PMC10734935; doi:10.1371/journal.pbio.3002249)
Supplement: S1 Data — Data for Figs 1–4, S1, S3, S5, S6 and S8–S10. Data A in S1 Data (Data description for Fig 1). dosekg: dose (mg) received per kg body weight; time: time postinfection (days); eps, eps05, eps95: median, 5th, and 95th percentile, respectively, for antiviral effect (numeric between 0 and 1); lvl, lvl05, lvl95: median, 5th, and 95th percentile, respectively, for blood viral load (log10 copies/mL). Data B in S1 Data (Data description for Fig 2). dose: dose received (mg); time: time postinfection (days); cc, cc05, cc95: median, 5th, and 95th percentile, respectively, for tecovirimat plasma concentrations (ng/mL); eps, eps05, eps95: median, 5th, and 95th percentile, respectively, for antiviral effect (numeric between 0 and 1). Data C in S1 Data (Data description for Fig 3). ID: subject identity; time: time postinfection (days); incub: time of symptom onset (days postinfection); lvl: lesion viral load (log10 copies/mL); cens: 0 for observed value above the limit of detection (2.9 log10 copies/mL), 1 otherwise; TTP: time to viral peak (days postinfection); diff: delay between viral peak and symptom onset (days). Data D in S1 Data (Data description for Fig 4). initday: time of treatment initiation; dose: dose received; maxvl05, maxvl50, maxvl95: 5th, 50th, and 95th percentile, respectively, for peak viral load (log10 copies/mL); TTP05, TTP50, TTP95: 5th, 50th, and 95th percentile, respectively, for time to viral peak (days postinfection); lloq2.9q05, lloq2.9q50, lloq2.9q95: 5th, 50th, and 95th percentile, respectively, for time to undetectable virus by qPCR (days postinfection); lloq6.5q05, lloq6.5q50, lloq6.5q95: 5th, 50th, and 95th percentile, respectively, for time to undetectable virus by viral culture (days postinfection); dur6.5q05, dur6.5q50, dur6.5q95: 5th, 50th, and 95th percentile, respectively, for duration of positive viral culture (days). Data E in S1 Data (Data description for S1 Fig). ID: animal identity; time: time postinfection (days); lvl: blood viral load (l [file pbio.3002249.s001.zip › DataToEditors/Data_H.xlsx]

## Sheet: S6_obs
ID	time	lvl	cens
1	15	8.46272	0
1	22	4.47227	0
1	29	0.24403	1
1	36	0.457536	1
1	43	-2.0988	1
1	71	-5.70433	1
2	17	8.35659	0
2	24	6.90793	0
2	31	2.90829	1
3	18	7.61634	0
3	25	5.58397	0
3	32	3.52507	0
3	39	3.19873	0
4	4	6.49403	0
4	11	7.95596	0
4	18	5.8944	0
4	25	1.86723	1
5	13	8.34333	0
5	20	5.69541	0
5	27	3.34996	0
5	34	2.29348	1
5	42	-0.0894792	1
5	69	-4.95658	1
6	8	7.75962	0
6	15	4.92598	0
6	22	-1.15271	1
6	29	-1.88949	1
7	9	8.34333	0
7	16	6.65853	0
7	23	4.82515	0
7	30	3.36057	0
7	37	0.856007	1
7	65	-2.7576	1
8	14	8.3619	0
8	21	5.26824	0
8	28	5.32396	0
8	35	2.17846	1
8	42	2.95463	0
9	15	6.69568	0
9	22	1.89187	1
9	37	-1.1576	1
9	43	-1.18159	1
10	15	7.81799	0
10	22	3.50385	0
10	29	2.45035	1
10	37	2.89601	1
10	43	-0.638688	1
10	72	-5.00158	1
11	12	8.53171	0
11	19	8.03555	0
11	26	4.98435	0
11	33	3.18546	0
11	40	2.77758	1
12	13	8.40435	0
12	20	5.83603	0
12	27	2.15556	1
12	34	2.3816	1
12	41	3.27036	0
12	69	-2.86026	1
13	10	6.93447	0
13	17	5.85991	0
13	24	2.19221	1
13	31	3.10321	0
13	38	0.105474	1
13	66	-5.48807	1
14	17	5.32927	0
14	24	1.2306	1
14	31	2.56287	1
14	38	1.77278	1
14	45	3.20934	0
14	73	-1.59532	1
15	16	7.23693	0
15	23	5.61581	0
15	30	5.36376	0
15	37	3.59936	0
15	44	2.9334	0
16	11	8.43884	0
16	17	6.78588	0
16	25	1.63728	1
16	32	1.64805	1
16	40	1.36696	1
16	67	-6.12532	1
17	9	7.05651	0
17	16	7.22632	0
17	23	5.6901	0
17	37	1.37195	1
18	9	5.98461	0
18	16	5.96339	0
18	23	7.18122	0
18	30	4.12735	0
18	37	1.7139	1
19	17	8.12311	0
19	24	3.97877	0
19	31	2.41945	1
19	38	2.30578	1
20	11	3.60732	0
20	18	0.756866	1
20	25	1.48614	1
20	32	0.726817	1
20	39	-5.04676	1
20	67	-5.4928	1
21	18	7.47042	0
21	25	3.65508	0
21	32	3.58079	0
21	39	0.535637	1
21	46	0.0677155	1
21	74	-4.98067	1
22	9	7.38286	0
22	16	7.96657	0
22	23	5.44866	0
22	30	0.49884	1
22	37	3.3022	0
23	9	7.05386	0
23	16	7.78615	0
23	23	3.04219	0
23	30	2.28525	1
23	37	1.49776	1
23	65	-6.36055	1
24	16	6.16768	0
24	23	6.80446	0
24	30	4.41656	0
24	37	2.65877	1
24	44	4.78005	0
24	72	-1.13492	1
25	18	2.21294	1
25	46	-6.81903	1
26	15	8.46272	0
26	22	7.61104	0
26	29	6.64526	0
26	36	3.86734	0
26	43	-0.396602	1
26	71	-5.26511	1
27	8	8.29292	0
27	15	6.29769	0
27	22	3.66039	0
27	32	2.91748	0
27	36	2.24317	1
27	64	3.24914	0
28	13	7.68533	0
28	20	3.49854	0
28	27	1.20241	1
28	34	0.397053	1
28	47	-4.6859	1
29	19	6.63996	0
29	26	6.59485	0
29	30	3.49323	0
29	40	3.88856	0
30	8	7.44654	0
30	15	6.01114	0
30	23	1.70443	1
31	9	8.34598	0
31	16	4.73229	0
31	30	-0.0429021	1
31	65	-6.60724	1
32	10	6.9663	0
32	17	7.51021	0
32	24	6.27381	0
32	31	6.01645	0
32	38	5.57867	0
32	69	3.99204	0
33	16	8.22393	0
33	23	6.56567	0
33	30	0.0417265	1
33	37	1.15351	1
33	44	0.466506	1
33	72	-4.73167	1
34	16	6.50464	0
34	22	3.02361	0
34	30	2.64747	1
34	37	1.27977	1
34	64	-3.53642	1
35	9	7.90024	0
35	16	1.67917	1
35	23	3.44548	0
35	30	3.37384	0
35	37	0.489089	1
35	66	-3.66565	1
36	48	2.84344	1
37	11	7.48899	0
37	18	3.23057	0
37	25	0.436592	1
37	32	-2.46055	1
37	39	-4.66125	1
37	61	-4.47385	1
38	15	5.24702	0
38	22	5.82542	0
38	29	2.85065	1
38	36	-0.209333	1
38	43	-2.29122	1
38	71	-3.39249	1
39	11	6.1783	0
39	18	7.53144	0
39	25	3.53569	0
39	33	2.22007	1
39	39	3.25444	0
39	67	-3.42629	1
40	22	7.50491	0
40	29	6.51526	0
40	36	4.38737	0
40	50	2.90747	1
41	12	5.43539	0
41	19	6.08543	0
41	26	3.51711	0
41	33	1.72478	1
42	14	8.14168	0
42	21	6.89997	0
42	28	3.7506	0
42	35	0.539565	1
42	42	0.923731	1
42	70	-2.48984	1
43	24	6.40117	0
43	31	5.17272	0
43	38	3.18015	0
43	45	2.2211	1
43	52	1.29776	1
44	7	7.34041	0
44	14	4.7827	0
44	21	4.36614	0
44	28	0.0395669	1
44	35	1.5501	1
45	13	5.95277	0
45	20	4.4935	0
45	27	2.55588	1
45	40	-0.93488	1
45	68	-4.81282	1
46	15	8.18413	0
46	22	3.53038	0
46	29	2.73976	1
46	36	1.77762	1
46	49	-3.53926	1
46	71	-3.68508	1
47	10	5.29743	0
47	17	2.83922	1
47	24	-1.19764	1
47	31	-5.39289	1
47	38	-6.30117	1
47	66	-3.95952	1
48	16	7.21305	0
48	23	4.47227	0
48	30	2.16922	1
49	12	7.02998	0
49	19	7.38817	0
49	26	4.29716	0
49	33	3.45874	0
49	40	3.04484	0
50	13	6.78058	0
50	20	4.25471	0
50	27	3.05545	0
51	15	7.99575	0
51	22	5.38764	0
51	29	5.316	0
52	12	7.4943	0
52	19	4.79862	0
52	26	3.61263	0
52	33	2.23354	1
53	14	2.38567	1
53	21	4.07694	0
53	28	-3.32236	1
53	35	-2.82628	1
53	42	-7.02469	1
54	20	7.52613	0
54	27	3.73468	0
54	34	2.1376	1
54	42	1.75284	1

## Sheet: S6_bin
time	empirical_median	empirical_lower	empirical_upper	theoretical_median_median	theoretical_median_piLower	theoretical_median_piUpper	theoretical_lower_median	theoretical_lower_piLower	theoretical_lower_piUpper	theoretical_upper_median	theoretical_upper_piLower	theoretical_upper_piUpper
4	7.38286	5.64235	8.381	7.18844	6.53372	7.75418	5.20423	4.40176	5.84343	9.00323	8.38117	9.80668
10.2069	7.38286	5.64235	8.381	7.18844	6.53372	7.75418	5.20423	4.40176	5.84343	9.00323	8.38117	9.80668
16.4	6.69568	2.83922	8.22393	6.05764	5.39085	6.61947	3.75294	2.88077	4.47922	8.15443	7.55617	8.87585
22.9804	4.36614	1.57682	6.90316	4.5133	3.88499	5.05412	1.65675	0.655397	2.52284	6.89739	6.34944	7.63041
30	2.7952	-0.0181614	5.32157	2.82943	2.13667	3.40795	-0.569533	-1.76213	0.514274	5.64851	4.83697	6.38097
37.119	1.74334	-1.6582	3.67976	1.11069	0.210558	2.048	-2.83542	-4.36586	-1.63763	4.32691	3.42698	5.28474
44.6087	0.466506	-5.11253	3.22154	-0.60125	-2.0667	0.801897	-4.69378	-6.00258	-3.03202	3.02223	1.7092	4.47178
68.2692	-4.21669	-6.08322	-1.18096	-4.33214	-5.02067	-3.51035	-6.32056	-7.18772	-5.53797	-1.02682	-2.67349	1.00111
70	-4.21669	-6.08322	-1.18096	-4.33214	-5.02067	-3.51035	-6.32056	-7.18772	-5.53797	-1.02682	-2.67349	1.00111
