# Supplementary material for: Early administration of tecovirimat shortens the time to mpox clearance in a model of human infection
Source: PLoS Biol. 2023 Dec 21;21(12):e3002249. doi: 10.1371/journal.pbio.3002249 (PMC10734935; doi:10.1371/journal.pbio.3002249)
Supplement: S1 Data — Data for Figs 1–4, S1, S3, S5, S6 and S8–S10. Data A in S1 Data (Data description for Fig 1). dosekg: dose (mg) received per kg body weight; time: time postinfection (days); eps, eps05, eps95: median, 5th, and 95th percentile, respectively, for antiviral effect (numeric between 0 and 1); lvl, lvl05, lvl95: median, 5th, and 95th percentile, respectively, for blood viral load (log10 copies/mL). Data B in S1 Data (Data description for Fig 2). dose: dose received (mg); time: time postinfection (days); cc, cc05, cc95: median, 5th, and 95th percentile, respectively, for tecovirimat plasma concentrations (ng/mL); eps, eps05, eps95: median, 5th, and 95th percentile, respectively, for antiviral effect (numeric between 0 and 1). Data C in S1 Data (Data description for Fig 3). ID: subject identity; time: time postinfection (days); incub: time of symptom onset (days postinfection); lvl: lesion viral load (log10 copies/mL); cens: 0 for observed value above the limit of detection (2.9 log10 copies/mL), 1 otherwise; TTP: time to viral peak (days postinfection); diff: delay between viral peak and symptom onset (days). Data D in S1 Data (Data description for Fig 4). initday: time of treatment initiation; dose: dose received; maxvl05, maxvl50, maxvl95: 5th, 50th, and 95th percentile, respectively, for peak viral load (log10 copies/mL); TTP05, TTP50, TTP95: 5th, 50th, and 95th percentile, respectively, for time to viral peak (days postinfection); lloq2.9q05, lloq2.9q50, lloq2.9q95: 5th, 50th, and 95th percentile, respectively, for time to undetectable virus by qPCR (days postinfection); lloq6.5q05, lloq6.5q50, lloq6.5q95: 5th, 50th, and 95th percentile, respectively, for time to undetectable virus by viral culture (days postinfection); dur6.5q05, dur6.5q50, dur6.5q95: 5th, 50th, and 95th percentile, respectively, for duration of positive viral culture (days). Data E in S1 Data (Data description for S1 Fig). ID: animal identity; time: time postinfection (days); lvl: blood viral load (l [file pbio.3002249.s001.zip › DataToEditors/Data_I.xlsx]

## Sheet: S8A
time	dosekg	rate2.9	rate2.9q05	rate2.9q95
0	No treatment	0	0	0
0.1	No treatment	0.299999999999997	0.0999999999999943	0.700000000000003
0.2	No treatment	14.25	12.395	16.1
0.3	No treatment	39.15	36.49	42.2
0.4	No treatment	58.4	56.195	61.115
0.5	No treatment	71.6	69.3	74.3
0.6	No treatment	81.05	79.295	82.91
0.7	No treatment	87.6	86.095	89.4
0.8	No treatment	92.3	90.5	93.405
0.9	No treatment	95.2	93.995	96.3
1	No treatment	97	96.39	97.9
1.1	No treatment	98.2	97.6	98.9
1.2	No treatment	99	98.4	99.405
1.3	No treatment	99.4	99	99.705
1.4	No treatment	99.6	99.3	99.9
1.5	No treatment	99.8	99.495	100
1.6	No treatment	99.85	99.6	100
1.7	No treatment	99.9	99.7	100
1.8	No treatment	100	99.8	100
1.9	No treatment	100	99.8	100
2	No treatment	100	99.8	100
2.1	No treatment	100	99.9	100
2.2	No treatment	100	99.9	100
2.3	No treatment	100	99.995	100
2.4	No treatment	100	100	100
2.5	No treatment	100	100	100
2.6	No treatment	100	100	100
2.7	No treatment	100	100	100
2.8	No treatment	100	100	100
2.9	No treatment	100	100	100
3	No treatment	100	100	100
3.1	No treatment	100	100	100
3.2	No treatment	100	100	100
3.3	No treatment	100	100	100
3.4	No treatment	100	100	100
3.5	No treatment	100	100	100
3.6	No treatment	100	100	100
3.7	No treatment	100	100	100
3.8	No treatment	100	100	100
3.9	No treatment	100	100	100
4	No treatment	100	100	100
4.1	No treatment	100	100	100
4.2	No treatment	100	100	100
4.3	No treatment	100	100	100
4.4	No treatment	100	100	100
4.5	No treatment	100	100	100
4.6	No treatment	100	100	100
4.7	No treatment	100	100	100
4.8	No treatment	100	100	100
4.9	No treatment	100	100	100
5	No treatment	100	100	100
5.1	No treatment	100	100	100
5.2	No treatment	100	100	100
5.3	No treatment	100	100	100
5.4	No treatment	100	100	100
5.5	No treatment	100	100	100
5.6	No treatment	100	100	100
5.7	No treatment	100	100	100
5.8	No treatment	100	100	100
5.9	No treatment	100	100	100
6	No treatment	100	100	100
6.1	No treatment	100	100	100
6.2	No treatment	100	100	100
6.3	No treatment	100	100	100
6.4	No treatment	100	100	100
6.5	No treatment	100	100	100
6.6	No treatment	100	100	100
6.7	No treatment	100	100	100
6.8	No treatment	100	100	100
6.9	No treatment	100	100	100
7	No treatment	100	100	100
7.1	No treatment	100	100	100
7.2	No treatment	100	100	100
7.3	No treatment	100	100	100
7.4	No treatment	100	100	100
7.5	No treatment	100	100	100
7.6	No treatment	100	100	100
7.7	No treatment	100	100	100
7.8	No treatment	100	100	100
7.9	No treatment	100	100	100
8	No treatment	100	100	100
8.1	No treatment	100	100	100
8.2	No treatment	100	100	100
8.3	No treatment	100	100	100
8.4	No treatment	100	100	100
8.5	No treatment	100	100	100
8.6	No treatment	100	100	100
8.7	No treatment	100	100	100
8.8	No treatment	100	100	100
8.9	No treatment	100	100	100
9	No treatment	100	100	100
9.1	No treatment	100	100	100
9.2	No treatment	100	100	100
9.3	No treatment	100	100	100
9.4	No treatment	100	100	100
9.5	No treatment	100	100	100
9.6	No treatment	100	100	100
9.7	No treatment	100	100	100
9.8	No treatment	100	100	100
9.9	No treatment	100	100	100
10	No treatment	100	100	100
10.1	No treatment	100	100	100
10.2	No treatment	100	100	100
10.3	No treatment	100	100	100
10.4	No treatment	100	100	100
10.5	No treatment	100	100	100
10.6	No treatment	100	100	100
10.7	No treatment	100	100	100
10.8	No treatment	100	100	100
10.9	No treatment	100	100	100
11	No treatment	100	100	100
11.1	No treatment	100	100	100
11.2	No treatment	100	100	100
11.3	No treatment	100	100	100
11.4	No treatment	100	99.9	100
11.5	No treatment	100	99.9	100
11.6	No treatment	100	99.9	100
11.7	No treatment	100	99.9	100
11.8	No treatment	100	99.9	100
11.9	No treatment	100	99.9	100
12	No treatment	100	99.9	100
12.1	No treatment	100	99.9	100
12.2	No treatment	100	99.895	100
12.3	No treatment	100	99.8	100
12.4	No treatment	100	99.8	100
12.5	No treatment	100	99.8	100
12.6	No treatment	100	99.8	100
12.7	No treatment	99.9	99.8	100
12.8	No treatment	99.9	99.8	100
12.9	No treatment	99.9	99.8	100
13	No treatment	99.9	99.795	100
13.1	No treatment	99.9	99.7	100
13.2	No treatment	99.9	99.7	100
13.3	No treatment	99.9	99.7	100
13.4	No treatment	99.9	99.6	100
13.5	No treatment	99.85	99.6	100
13.6	No treatment	99.8	99.5	100
13.7	No treatment	99.8	99.5	100
13.8	No treatment	99.8	99.495	100
13.9	No treatment	99.8	99.495	100
14	No treatment	99.7	99.4	100
14.1	No treatment	99.7	99.4	100
14.2	No treatment	99.7	99.395	100
14.3	No treatment	99.7	99.3	99.905
14.4	No treatment	99.65	99.2	99.9
14.5	No treatment	99.6	99.2	99.805
14.6	No treatment	99.6	99.2	99.8
14.7	No treatment	99.5	99.2	99.8
14.8	No treatment	99.5	99.1	99.8
14.9	No treatment	99.5	99.1	99.7
15	No treatment	99.4	99	99.7
15.1	No treatment	99.4	98.9	99.7
15.2	No treatment	99.3	98.895	99.605
15.3	No treatment	99.3	98.795	99.6
15.4	No treatment	99.2	98.795	99.6
15.5	No treatment	99.1	98.795	99.6
15.6	No treatment	99	98.785	99.5
15.7	No treatment	99	98.495	99.4
15.8	No treatment	98.9	98.3	99.4
15.9	No treatment	98.9	98.295	99.3
16	No treatment	98.8	98.2	99.3
16.1	No treatment	98.7	98.195	99.205
16.2	No treatment	98.7	98	99.205
16.3	No treatment	98.5	97.995	99.1
16.4	No treatment	98.5	97.895	99.005
16.5	No treatment	98.4	97.7	99
16.6	No treatment	98.3	97.595	98.805
16.7	No treatment	98.2	97.5	98.8
16.8	No treatment	98.1	97.3	98.7
16.9	No treatment	97.9	97.2	98.6
17	No treatment	97.8	96.995	98.405
17.1	No treatment	97.7	96.9	98.305
17.2	No treatment	97.55	96.7	98.2
17.3	No treatment	97.5	96.6	98.2
17.4	No treatment	97.3	96.495	98.01
17.5	No treatment	97.2	96.3	98
17.6	No treatment	97	96.195	97.8
17.7	No treatment	96.9	95.8	97.605
17.8	No treatment	96.7	95.795	97.5
17.9	No treatment	96.5	95.6	97.305
18	No treatment	96.4	95.395	97.105
18.1	No treatment	96.25	95.295	97
18.2	No treatment	96.1	95	96.8
18.3	No treatment	95.85	94.9	96.7
18.4	No treatment	95.65	94.695	96.51
18.5	No treatment	95.4	94.395	96.4
18.6	No treatment	95.2	94.1	96.2
18.7	No treatment	94.95	93.995	96.005
18.8	No treatment	94.7	93.695	95.8
18.9	No treatment	94.5	93.4	95.7
19	No treatment	94.3	93.3	95.5
19.1	No treatment	94.1	93.1	95.3
19.2	No treatment	93.9	92.9	95.105
19.3	No treatment	93.65	92.595	94.905
19.4	No treatment	93.4	92.4	94.8
19.5	No treatment	93.2	92.095	94.5
19.6	No treatment	93	91.89	94.205
19.7	No treatment	92.7	91.595	94.01
19.8	No treatment	92.4	91.2	93.71
19.9	No treatment	92.2	90.795	93.4
20	No treatment	91.9	90.495	93.205
20.1	No treatment	91.6	90.195	93
20.2	No treatment	91.35	89.7	92.7
20.3	No treatment	90.95	89.395	92.2
20.4	No treatment	90.7	89.195	91.905
20.5	No treatment	90.25	88.8	91.605
20.6	No treatment	90	88.495	91.4
20.7	No treatment	89.65	88.185	90.905
20.8	No treatment	89.4	87.79	90.605
20.9	No treatment	89.1	87.585	90.3
21	No treatment	88.8	87.195	90.1
21.1	No treatment	88.4	86.78	89.8
21.2	No treatment	87.95	86.385	89.205
21.3	No treatment	87.6	85.99	88.9
21.4	No treatment	87.15	85.6	88.6
21.5	No treatment	86.95	85.29	88.305
21.6	No treatment	86.55	84.8	88
21.7	No treatment	86.2	84.495	87.6
21.8	No treatment	85.7	84.095	87.4
21.9	No treatment	85.4	83.69	86.9
22	No treatment	85	83.095	86.605
22.1	No treatment	84.7	82.59	86.11
22.2	No treatment	84.3	82.18	85.7
22.3	No treatment	83.8	81.685	85.4
22.4	No treatment	83.5	81.285	85.105
22.5	No treatment	83	80.895	84.605
22.6	No treatment	82.5	80.495	84.3
22.7	No treatment	82	80.1	83.9
22.8	No treatment	81.6	79.6	83.3
22.9	No treatment	81.2	79.1	82.705
23	No treatment	80.75	78.695	82.405
23.1	No treatment	80.25	78.2	82.005
23.2	No treatment	79.85	77.8	81.505
23.3	No treatment	79.35	77.49	81.005
23.4	No treatment	79	76.895	80.5
23.5	No treatment	78.5	76.58	80.205
23.6	No treatment	78.1	75.99	79.705
23.7	No treatment	77.6	75.395	79.215
23.8	No treatment	77.2	74.795	78.905
23.9	No treatment	76.7	74.595	78.315
24	No treatment	76.15	74.095	77.9
24.1	No treatment	75.5	73.58	77.31
24.2	No treatment	75.05	73.085	76.9
24.3	No treatment	74.7	72.695	76.405
24.4	No treatment	74.2	72.2	76.005
24.5	No treatment	73.7	71.79	75.7
24.6	No treatment	73.1	70.9	75.405
24.7	No treatment	72.6	70.5	74.71
24.8	No treatment	72.1	70.095	74.505
24.9	No treatment	71.65	69.595	73.81
25	No treatment	71.15	69.195	73.405
25.1	No treatment	70.6	68.495	72.81
25.2	No treatment	70	68.08	72.21
25.3	No treatment	69.6	67.6	72
25.4	No treatment	68.9	67.095	71.6
25.5	No treatment	68.5	66.1	71.015
25.6	No treatment	68	65.88	70.6
25.7	No treatment	67.4	65.39	69.905
25.8	No treatment	67	64.8	69.405
25.9	No treatment	66.4	64.19	69
26	No treatment	65.8	63.6	68.305
26.1	No treatment	65.4	63.195	67.615
26.2	No treatment	64.75	62.795	67.31
26.3	No treatment	64.1	62.095	66.805
26.4	No treatment	63.7	61.595	66.4
26.5	No treatment	63.25	61.2	66.01
26.6	No treatment	62.65	60.49	65.6
26.7	No treatment	62.15	60.095	65.005
26.8	No treatment	61.7	59.6	64.405
26.9	No treatment	61.1	59.095	63.705
27	No treatment	60.65	58.395	63.11
27.1	No treatment	60.2	57.895	62.7
27.2	No treatment	59.7	57.29	62.2
27.3	No treatment	59.15	56.7	61.505
27.4	No treatment	58.65	56.195	60.8
27.5	No treatment	58.2	55.3	60.41
27.6	No treatment	57.7	54.995	59.91
27.7	No treatment	57.2	54.395	59.6
27.8	No treatment	56.55	53.695	58.9
27.9	No treatment	55.9	53.095	58.305
28	No treatment	55.4	52.695	57.705
28.1	No treatment	54.85	52.59	57.1
28.2	No treatment	54.4	52.175	56.605
28.3	No treatment	53.75	51.295	56.005
28.4	No treatment	53.2	50.985	55.51
28.5	No treatment	52.8	50.58	55.3
28.6	No treatment	52.4	50.275	54.61
28.7	No treatment	51.7	49.6	54.105
28.8	No treatment	51.2	49	53.6
28.9	No treatment	50.7	48.795	53.005
29	No treatment	50.4	48.285	52.6
29.1	No treatment	49.85	47.6	52.005
29.2	No treatment	49.45	47	51.405
29.3	No treatment	48.9	46.3	50.815
29.4	No treatment	48.5	45.88	50.31
29.5	No treatment	47.85	45.575	49.8
29.6	No treatment	47.45	44.795	49.5
29.7	No treatment	46.9	44.495	49.01
29.8	No treatment	46.45	43.995	48.605
29.9	No treatment	46.1	43.585	48.105
30	No treatment	45.45	43.09	47.505
30.1	No treatment	45	42.77	47.1
30.2	No treatment	44.5	42.27	46.605
30.3	No treatment	44	41.77	45.915
30.4	No treatment	43.45	40.895	45.8
30.5	No treatment	42.95	40.49	45.01
30.6	No treatment	42.5	40.185	44.605
30.7	No treatment	42.1	39.7	44.4
30.8	No treatment	41.65	39.4	44.005
30.9	No treatment	41.15	38.985	43.6
31	No treatment	40.7	38.5	43.1
31.1	No treatment	40.3	37.8	42.7
31.2	No treatment	39.9	37.495	42.21
31.3	No treatment	39.5	37.1	41.715
31.4	No treatment	39	36.695	41.1
31.5	No treatment	38.5	36.1	40.805
31.6	No treatment	38	35.695	40.405
31.7	No treatment	37.7	35.395	39.9
31.8	No treatment	37.3	34.795	39.21
31.9	No treatment	36.8	34.6	38.805
32	No treatment	36.5	34.19	38.6
32.1	No treatment	35.9	33.695	38.005
32.2	No treatment	35.5	33.295	37.505
32.3	No treatment	35	32.8	37
32.4	No treatment	34.6	32.59	36.61
32.5	No treatment	34.4	32.195	36.3
32.6	No treatment	33.9	31.7	36
32.7	No treatment	33.4	31.395	35.605
32.8	No treatment	33	30.99	35.215
32.9	No treatment	32.6	30.495	34.905
33	No treatment	32.25	30.095	34.405
33.1	No treatment	31.8	29.795	34.2
33.2	No treatment	31.4	29.3	33.705
33.3	No treatment	31.05	29.09	33.4
33.4	No treatment	30.75	28.6	32.905
33.5	No treatment	30.4	28.095	32.315
33.6	No treatment	30.1	27.7	31.915
33.7	No treatment	29.7	27.295	31.415
33.8	No treatment	29.4	26.795	31.105
33.9	No treatment	29.05	26.69	30.905
34	No treatment	28.7	26.2	30.51
34.1	No treatment	28.4	25.89	30.105
34.2	No treatment	28.05	25.39	29.605
34.3	No treatment	27.5	25.09	29.205
34.4	No treatment	27.2	24.985	28.905
34.5	No treatment	26.9	24.685	28.61
34.6	No treatment	26.65	24.19	28.5
34.7	No treatment	26.45	23.99	28.005
34.8	No treatment	25.85	23.6	27.705
34.9	No treatment	25.6	23.49	27.4
35	No treatment	25.3	23	27.005
35.1	No treatment	25.05	22.795	26.6
35.2	No treatment	24.75	22.39	26.3
35.3	No treatment	24.4	22.185	26
35.4	No treatment	24.05	21.775	25.605
35.5	No treatment	23.6	21.39	25.305
35.6	No treatment	23.25	21.09	25.2
35.7	No treatment	22.95	20.88	25
35.8	No treatment	22.6	20.29	24.51
35.9	No treatment	22.3	20.19	24.305
36	No treatment	22	19.8	24.005
36.1	No treatment	21.7	19.5	23.705
36.2	No treatment	21.5	19.1	23.325
36.3	No treatment	21.15	18.9	23.02
36.4	No treatment	20.95	18.595	22.63
36.5	No treatment	20.6	18.2	22.52
36.6	No treatment	20.3	17.795	22.315
36.7	No treatment	20.1	17.49	21.92
36.8	No treatment	19.7	17.485	21.815
36.9	No treatment	19.55	17.095	21.425
37	No treatment	19.25	16.795	21.215
37.1	No treatment	18.9	16.395	21.105
37.2	No treatment	18.7	16.195	20.805
37.3	No treatment	18.4	15.895	20.315
37.4	No treatment	18.2	15.785	20.105
37.5	No treatment	18	15.495	19.71
37.6	No treatment	17.6	15.1	19.41
37.7	No treatment	17.45	15.08	19.2
37.8	No treatment	17.15	14.69	19
37.9	No treatment	16.9	14.4	18.605
38	No treatment	16.7	14.195	18.6
38.1	No treatment	16.5	14.095	18.2
38.2	No treatment	16.25	13.795	18.105
38.3	No treatment	16.05	13.695	17.6
38.4	No treatment	15.75	13.495	17.315
38.5	No treatment	15.65	13.485	17.21
38.6	No treatment	15.4	13.485	17.005
38.7	No treatment	15.2	13.19	16.805
38.8	No treatment	15	12.89	16.605
38.9	No treatment	14.9	12.69	16.4
39	No treatment	14.65	12.495	16.105
39.1	No treatment	14.4	12.195	15.9
39.2	No treatment	14.2	12	15.9
39.3	No treatment	14	11.895	15.6
39.4	No treatment	13.7	11.795	15.405
39.5	No treatment	13.5	11.6	15.305
39.6	No treatment	13.4	11.4	15.205
39.7	No treatment	13.2	11.2	14.9
39.8	No treatment	13	11.185	14.7
39.9	No treatment	12.8	10.89	14.5
40	No treatment	12.6	10.6	14.4
40.1	No treatment	12.45	10.59	14.1
40.2	No treatment	12.25	10.395	13.805
40.3	No treatment	12.1	10.2	13.605
40.4	No treatment	11.9	10.09	13.405
40.5	No treatment	11.7	9.90000000000001	13.2
40.6	No treatment	11.45	9.69	13.01
40.7	No treatment	11.2	9.5	12.815
40.8	No treatment	11.1	9.48999999999999	12.61
40.9	No treatment	10.9	9.39	12.61
41	No treatment	10.7	8.995	12.505
41.1	No treatment	10.6	8.795	12.215
41.2	No treatment	10.4	8.59999999999999	12.02
41.3	No treatment	10.2	8.59	11.91
41.4	No treatment	10.15	8.40000000000001	11.805
41.5	No treatment	9.95	8.295	11.705
41.6	No treatment	9.8	8.09999999999999	11.7
41.7	No treatment	9.7	7.995	11.22
41.8	No treatment	9.5	7.895	11.11
41.9	No treatment	9.40000000000001	7.59999999999999	11.005
42	No treatment	9.3	7.40000000000001	11
42.1	No treatment	9.09999999999999	7.40000000000001	10.805
42.2	No treatment	8.95	7.39	10.705
42.3	No treatment	8.84999999999999	7.19499999999999	10.51
42.4	No treatment	8.8	7.19499999999999	10.4
42.5	No treatment	8.59999999999999	7.095	10.11
42.6	No treatment	8.45	6.995	10.01
42.7	No treatment	8.3	6.89	9.91500000000001
42.8	No treatment	8.2	6.7	9.80500000000001
42.9	No treatment	8.05	6.595	9.51000000000001
43	No treatment	8	6.395	9.51000000000001
43.1	No treatment	7.90000000000001	6.2	9.40000000000001
43.2	No treatment	7.7	6.2	9.205
43.3	No treatment	7.59999999999999	6.185	9.005
43.4	No treatment	7.5	6.09	9
43.5	No treatment	7.40000000000001	5.90000000000001	8.705
43.6	No treatment	7.2	5.79000000000001	8.7
43.7	No treatment	7.09999999999999	5.785	8.605
43.8	No treatment	7	5.69	8.505
43.9	No treatment	6.95	5.595	8.40000000000001
44	No treatment	6.8	5.495	8.3
44.1	No treatment	6.7	5.38500000000001	8.2
44.2	No treatment	6.59999999999999	5.29000000000001	8.005
44.3	No treatment	6.5	5.19499999999999	7.905
44.4	No treatment	6.40000000000001	5.095	7.705
44.5	No treatment	6.3	4.98999999999999	7.7
44.6	No treatment	6.2	4.79000000000001	7.59999999999999
44.7	No treatment	6.09999999999999	4.685	7.40000000000001
44.8	No treatment	6	4.40000000000001	7.30500000000001
44.9	No treatment	5.95	4.40000000000001	7.205
45	No treatment	5.84999999999999	4.395	7.11
45.1	No treatment	5.7	4.39	6.905
45.2	No treatment	5.7	4.39	6.8
45.3	No treatment	5.59999999999999	4.39	6.705
45.4	No treatment	5.5	4.295	6.59999999999999
45.5	No treatment	5.40000000000001	4.19499999999999	6.505
45.6	No treatment	5.3	4.19499999999999	6.40000000000001
45.7	No treatment	5.3	4.09999999999999	6.40000000000001
45.8	No treatment	5.15000000000001	4	6.105
45.9	No treatment	5.09999999999999	3.895	6.01000000000001
46	No treatment	5	3.59999999999999	5.81999999999999
46.1	No treatment	4.90000000000001	3.59999999999999	5.81
46.2	No treatment	4.8	3.59999999999999	5.70999999999999
46.3	No treatment	4.7	3.495	5.605
46.4	No treatment	4.59999999999999	3.395	5.605
46.5	No treatment	4.5	3.3	5.505
46.6	No treatment	4.5	3.3	5.41
46.7	No treatment	4.40000000000001	3.29000000000001	5.405
46.8	No treatment	4.3	3.19499999999999	5.40000000000001
46.9	No treatment	4.3	3.19499999999999	5.30500000000001
47	No treatment	4.2	2.995	5.3
47.1	No treatment	4.15000000000001	2.90000000000001	5.09999999999999
47.2	No treatment	4.09999999999999	2.8	5.09999999999999
47.3	No treatment	4.05	2.8	5.005
47.4	No treatment	4	2.795	5.005
47.5	No treatment	3.95	2.69499999999999	4.81
47.6	No treatment	3.84999999999999	2.59999999999999	4.705
47.7	No treatment	3.8	2.59999999999999	4.7
47.8	No treatment	3.7	2.495	4.7
47.9	No treatment	3.65000000000001	2.495	4.605
48	No treatment	3.59999999999999	2.495	4.505
48.1	No treatment	3.59999999999999	2.495	4.505
48.2	No treatment	3.5	2.40000000000001	4.405
48.3	No treatment	3.40000000000001	2.40000000000001	4.31
48.4	No treatment	3.40000000000001	2.395	4.31
48.5	No treatment	3.3	2.295	4.30500000000001
48.6	No treatment	3.3	2.29000000000001	4.30500000000001
48.7	No treatment	3.2	2.19499999999999	4.205
48.8	No treatment	3.2	2.095	4.205
48.9	No treatment	3.15000000000001	2.095	4.2
49	No treatment	3	2.095	4.2
49.1	No treatment	3	2.095	4.005
49.2	No treatment	3	2.08499999999999	3.81
49.3	No treatment	2.90000000000001	2.08499999999999	3.81
49.4	No treatment	2.84999999999999	1.98999999999999	3.81
49.5	No treatment	2.8	1.895	3.80500000000001
49.6	No treatment	2.8	1.895	3.80500000000001
49.7	No treatment	2.7	1.795	3.80500000000001
49.8	No treatment	2.7	1.7	3.8
49.9	No treatment	2.7	1.69499999999999	3.61
50	No treatment	2.59999999999999	1.69499999999999	3.61
0	400mgbid	0	0	0
0.1	400mgbid	0.299999999999997	0	0.599999999999994
0.2	400mgbid	8.55	6.995	10
0.3	400mgbid	21.3	19.095	23.105
0.4	400mgbid	32	29.98	34.9
0.5	400mgbid	41.7	39.395	44.005
0.6	400mgbid	50.7	48.4	53.115
0.7	400mgbid	55	52.795	57.6
0.8	400mgbid	58.4	56.295	61.305
0.9	400mgbid	63.15	60.79	66.21
1	400mgbid	68.65	66.385	70.63
1.1	400mgbid	73.7	70.9	76.205
1.2	400mgbid	76.5	74.28	78.805
1.3	400mgbid	78.9	76.49	80.9
1.4	400mgbid	81.4	79.595	83.71
1.5	400mgbid	84.3	83	86.405
1.6	400mgbid	86.85	85.395	88.71
1.7	400mgbid	88.5	86.995	90
1.8	400mgbid	89.7	88.19	91.515
1.9	400mgbid	91.05	89.78	92.53
2	400mgbid	92.6	91.095	94.2
2.1	400mgbid	93.7	92.5	94.91
2.2	400mgbid	94.5	93.6	95.61
2.3	400mgbid	95.2	94.195	96.3
2.4	400mgbid	95.75	94.8	96.9
2.5	400mgbid	96.4	95.6	97.405
2.6	400mgbid	96.95	96.3	97.8
2.7	400mgbid	97.3	96.695	98.2
2.8	400mgbid	97.6	96.9	98.505
2.9	400mgbid	98	97.3	98.8
3	400mgbid	98.3	97.7	99
3.1	400mgbid	98.6	98	99.2
3.2	400mgbid	98.8	98.195	99.305
3.3	400mgbid	98.9	98.395	99.405
3.4	400mgbid	99.05	98.6	99.5
3.5	400mgbid	99.2	98.7	99.6
3.6	400mgbid	99.3	98.9	99.7
3.7	400mgbid	99.4	98.995	99.7
3.8	400mgbid	99.5	99.1	99.8
3.9	400mgbid	99.5	99.195	99.8
4	400mgbid	99.6	99.2	99.9
4.1	400mgbid	99.7	99.3	99.9
4.2	400mgbid	99.7	99.3	99.9
4.3	400mgbid	99.75	99.4	99.9
4.4	400mgbid	99.8	99.495	99.905
4.5	400mgbid	99.8	99.5	100
4.6	400mgbid	99.8	99.595	100
4.7	400mgbid	99.9	99.6	100
4.8	400mgbid	99.9	99.7	100
4.9	400mgbid	99.9	99.7	100
5	400mgbid	99.9	99.7	100
5.1	400mgbid	99.9	99.8	100
5.2	400mgbid	99.9	99.8	100
5.3	400mgbid	99.9	99.8	100
5.4	400mgbid	99.9	99.8	100
5.5	400mgbid	100	99.8	100
5.6	400mgbid	100	99.8	100
5.7	400mgbid	100	99.8	100
5.8	400mgbid	100	99.9	100
5.9	400mgbid	100	99.9	100
6	400mgbid	100	99.9	100
6.1	400mgbid	100	99.9	100
6.2	400mgbid	100	99.9	100
6.3	400mgbid	100	99.9	100
6.4	400mgbid	100	99.9	100
6.5	400mgbid	100	99.9	100
6.6	400mgbid	100	99.9	100
6.7	400mgbid	100	99.9	100
6.8	400mgbid	100	99.9	100
6.9	400mgbid	100	99.9	100
7	400mgbid	100	99.9	100
7.1	400mgbid	100	99.9	100
7.2	400mgbid	100	99.9	100
7.3	400mgbid	100	100	100
7.4	400mgbid	100	100	100
7.5	400mgbid	100	100	100
7.6	400mgbid	100	100	100
7.7	400mgbid	100	100	100
7.8	400mgbid	100	100	100
7.9	400mgbid	100	100	100
8	400mgbid	100	100	100
8.1	400mgbid	100	100	100
8.2	400mgbid	100	100	100
8.3	400mgbid	100	100	100
8.4	400mgbid	100	100	100
8.5	400mgbid	100	100	100
8.6	400mgbid	100	100	100
8.7	400mgbid	100	100	100
8.8	400mgbid	100	100	100
8.9	400mgbid	100	100	100
9	400mgbid	100	100	100
9.1	400mgbid	100	100	100
9.2	400mgbid	100	99.995	100
9.3	400mgbid	100	99.9	100
9.4	400mgbid	100	99.9	100
9.5	400mgbid	100	99.9	100
9.6	400mgbid	100	99.9	100
9.7	400mgbid	100	99.9	100
9.8	400mgbid	100	99.9	100
9.9	400mgbid	100	99.895	100
10	400mgbid	100	99.895	100
10.1	400mgbid	100	99.8	100
10.2	400mgbid	100	99.8	100
10.3	400mgbid	100	99.8	100
10.4	400mgbid	99.9	99.8	100
10.5	400mgbid	99.9	99.8	100
10.6	400mgbid	99.9	99.7	100
10.7	400mgbid	99.9	99.7	100
10.8	400mgbid	99.9	99.7	100
10.9	400mgbid	99.9	99.6	100
11	400mgbid	99.9	99.6	100
11.1	400mgbid	99.8	99.6	100
11.2	400mgbid	99.8	99.5	100
11.3	400mgbid	99.8	99.495	100
11.4	400mgbid	99.8	99.395	100
11.5	400mgbid	99.7	99.3	99.905
11.6	400mgbid	99.7	99.3	99.9
11.7	400mgbid	99.7	99.3	99.9
11.8	400mgbid	99.7	99.295	99.9
11.9	400mgbid	99.6	99.2	99.9
12	400mgbid	99.6	99.1	99.8
12.1	400mgbid	99.5	99.1	99.8
12.2	400mgbid	99.4	99	99.7
12.3	400mgbid	99.4	98.9	99.7
12.4	400mgbid	99.2	98.8	99.7
12.5	400mgbid	99.2	98.7	99.6
12.6	400mgbid	99.1	98.6	99.505
12.7	400mgbid	99	98.5	99.505
12.8	400mgbid	98.9	98.4	99.5
12.9	400mgbid	98.8	98.2	99.4
13	400mgbid	98.7	98.095	99.3
13.1	400mgbid	98.6	97.995	99.105
13.2	400mgbid	98.5	97.895	99.1
13.3	400mgbid	98.4	97.7	99.005
13.4	400mgbid	98.3	97.7	98.805
13.5	400mgbid	98.1	97.39	98.7
13.6	400mgbid	98	97.1	98.6
13.7	400mgbid	97.9	97.09	98.5
13.8	400mgbid	97.7	96.795	98.4
13.9	400mgbid	97.5	96.595	98.2
14	400mgbid	97.35	96.395	98
14.1	400mgbid	97.2	96.2	97.8
14.2	400mgbid	97	96.09	97.605
14.3	400mgbid	96.8	95.895	97.5
14.4	400mgbid	96.55	95.7	97.3
14.5	400mgbid	96.4	95.4	97.105
14.6	400mgbid	96.1	95.1	96.81
14.7	400mgbid	95.9	94.995	96.8
14.8	400mgbid	95.65	94.885	96.6
14.9	400mgbid	95.4	94.5	96.405
15	400mgbid	95.1	94.2	96.1
15.1	400mgbid	94.8	93.795	95.9
15.2	400mgbid	94.5	93.5	95.6
15.3	400mgbid	94.3	93.095	95.3
15.4	400mgbid	93.9	92.8	95.005
15.5	400mgbid	93.65	92.495	94.705
15.6	400mgbid	93.3	92.1	94.5
15.7	400mgbid	93.1	91.7	94.3
15.8	400mgbid	92.8	91.4	93.8
15.9	400mgbid	92.5	90.9	93.405
16	400mgbid	92.1	90.6	93.1
16.1	400mgbid	91.8	90.3	92.705
16.2	400mgbid	91.4	89.9	92.405
16.3	400mgbid	90.95	89.4	92.005
16.4	400mgbid	90.6	89.195	91.6
16.5	400mgbid	90.1	88.595	91.205
16.6	400mgbid	89.7	88.2	90.905
16.7	400mgbid	89.3	87.7	90.5
16.8	400mgbid	88.9	87.4	90.105
16.9	400mgbid	88.5	86.995	89.71
17	400mgbid	88	86.595	89.3
17.1	400mgbid	87.7	86	88.8
17.2	400mgbid	87.1	85.395	88.4
17.3	400mgbid	86.7	85.09	87.9
17.4	400mgbid	86.2	84.6	87.405
17.5	400mgbid	85.8	84.095	87.01
17.6	400mgbid	85.25	83.49	86.605
17.7	400mgbid	84.8	82.99	86.105
17.8	400mgbid	84.3	82.595	85.705
17.9	400mgbid	83.85	81.895	85.2
18	400mgbid	83.4	81.295	84.6
18.1	400mgbid	82.8	80.695	84.11
18.2	400mgbid	82.2	80.095	83.7
18.3	400mgbid	81.65	79.595	83.31
18.4	400mgbid	81.1	79.1	82.905
18.5	400mgbid	80.5	78.495	82.415
18.6	400mgbid	79.9	77.995	82
18.7	400mgbid	79.4	77.5	81.415
18.8	400mgbid	78.9	76.995	80.805
18.9	400mgbid	78.35	76.495	80.305
19	400mgbid	77.7	75.7	79.6
19.1	400mgbid	77.25	75.195	79.1
19.2	400mgbid	76.7	74.495	78.615
19.3	400mgbid	76.1	73.7	78.02
19.4	400mgbid	75.5	73.19	77.605
19.5	400mgbid	74.9	72.59	76.8
19.6	400mgbid	74.3	71.895	76.2
19.7	400mgbid	73.6	71.295	75.5
19.8	400mgbid	72.9	70.6	75.1
19.9	400mgbid	72.3	70.185	74.3
20	400mgbid	71.8	69.4	73.705
20.1	400mgbid	71.15	68.79	73.005
20.2	400mgbid	70.6	68.295	72.605
20.3	400mgbid	69.85	67.595	72.005
20.4	400mgbid	69.15	66.895	71.5
20.5	400mgbid	68.55	66.385	70.61
20.6	400mgbid	67.8	65.59	70.2
20.7	400mgbid	67.1	65.18	69.31
20.8	400mgbid	66.5	64.48	68.805
20.9	400mgbid	65.8	63.69	68.115
21	400mgbid	65.1	63	67.605
21.1	400mgbid	64.55	62.295	66.91
21.2	400mgbid	63.85	61.6	66.41
21.3	400mgbid	63.35	61.085	65.805
21.4	400mgbid	62.65	60.5	65.205
21.5	400mgbid	62.1	60.09	64.605
21.6	400mgbid	61.5	59.29	63.905
21.7	400mgbid	60.7	58.8	63.2
21.8	400mgbid	60.1	58.185	62.61
21.9	400mgbid	59.45	57.58	62.005
22	400mgbid	58.9	56.79	61.205
22.1	400mgbid	58.35	56	60.6
22.2	400mgbid	57.8	55.295	59.805
22.3	400mgbid	57.05	54.395	59.01
22.4	400mgbid	56.45	53.785	58.6
22.5	400mgbid	55.95	53.185	58
22.6	400mgbid	55.25	52.49	57.305
22.7	400mgbid	54.55	51.7	56.7
22.8	400mgbid	53.95	51.3	56.1
22.9	400mgbid	53.3	50.89	55.605
23	400mgbid	52.65	50.2	55.01
23.1	400mgbid	52	49.695	54.605
23.2	400mgbid	51.45	49.09	53.905
23.3	400mgbid	50.95	48.4	53.005
23.4	400mgbid	50.25	47.795	52.3
23.5	400mgbid	49.75	47.2	51.805
23.6	400mgbid	49.1	46.8	51.3
23.7	400mgbid	48.6	46.2	50.51
23.8	400mgbid	48	45.9	49.905
23.9	400mgbid	47.45	45.285	49.32
24	400mgbid	46.7	44.675	48.51
24.1	400mgbid	46.1	44.085	48.005
24.2	400mgbid	45.5	43.295	47.225
24.3	400mgbid	44.9	42.97	46.9
24.4	400mgbid	44.35	42.1	46.41
24.5	400mgbid	43.7	41.595	45.8
24.6	400mgbid	43.2	41	45.205
24.7	400mgbid	42.6	40.3	44.42
24.8	400mgbid	42.05	39.59	43.905
24.9	400mgbid	41.5	38.995	43.3
25	400mgbid	40.9	38.495	42.805
25.1	400mgbid	40.35	37.8	42.5
25.2	400mgbid	39.6	37.29	42.005
25.3	400mgbid	39	36.895	41.21
25.4	400mgbid	38.4	36.295	40.905
25.5	400mgbid	37.95	35.89	40.205
25.6	400mgbid	37.4	35.19	39.605
25.7	400mgbid	37	34.3	39.305
25.8	400mgbid	36.45	33.985	38.62
25.9	400mgbid	35.95	33.66	38.31
26	400mgbid	35.5	33.175	37.91
26.1	400mgbid	35.05	32.58	37.5
26.2	400mgbid	34.5	31.99	37.1
26.3	400mgbid	34.1	31.595	36.41
26.4	400mgbid	33.55	30.99	36.2
26.5	400mgbid	33	30.595	35.5
26.6	400mgbid	32.6	30.27	34.9
26.7	400mgbid	32.05	29.5	34.215
26.8	400mgbid	31.65	29	33.605
26.9	400mgbid	31.15	28.79	33.01
27	400mgbid	30.65	28.295	32.6
27.1	400mgbid	30.35	27.895	32.105
27.2	400mgbid	29.8	27.495	31.605
27.3	400mgbid	29.4	27	31.105
27.4	400mgbid	29	26.69	30.7
27.5	400mgbid	28.4	26.195	30.3
27.6	400mgbid	28.05	25.7	29.7
27.7	400mgbid	27.6	25.395	29.2
27.8	400mgbid	27.1	24.985	28.705
27.9	400mgbid	26.7	24.49	28.305
28	400mgbid	26.45	24.085	27.905
28.1	400mgbid	26.1	23.595	27.6
28.2	400mgbid	25.7	23.295	27.405
28.3	400mgbid	25.25	22.795	27
28.4	400mgbid	24.75	22.3	26.515
28.5	400mgbid	24.4	22	26.31
28.6	400mgbid	23.9	21.59	26.005
28.7	400mgbid	23.4	21.1	25.81
28.8	400mgbid	23.2	20.89	25.305
28.9	400mgbid	22.85	20.6	24.915
29	400mgbid	22.4	20.095	24.405
29.1	400mgbid	22.05	19.695	24
29.2	400mgbid	21.7	19.395	23.8
29.3	400mgbid	21.4	19.085	23.505
29.4	400mgbid	20.85	18.59	23.205
29.5	400mgbid	20.6	18.295	22.8
29.6	400mgbid	20.25	17.995	22.31
29.7	400mgbid	19.95	17.79	22
29.8	400mgbid	19.65	17.3	21.8
29.9	400mgbid	19.25	17	21.31
30	400mgbid	19.05	16.695	21.1
30.1	400mgbid	18.75	16.395	20.8
30.2	400mgbid	18.4	15.9	20.505
30.3	400mgbid	18.1	15.6	20.205
30.4	400mgbid	17.8	15.4	19.805
30.5	400mgbid	17.5	15.29	19.705
30.6	400mgbid	17.2	14.9	19.2
30.7	400mgbid	16.9	14.595	18.9
30.8	400mgbid	16.55	14.3	18.505
30.9	400mgbid	16.3	14.1	18.12
31	400mgbid	16.05	13.795	17.905
31.1	400mgbid	15.75	13.495	17.52
31.2	400mgbid	15.5	13.295	17.22
31.3	400mgbid	15.2	13.095	16.905
31.4	400mgbid	14.95	12.8	16.7
31.5	400mgbid	14.7	12.5	16.31
31.6	400mgbid	14.4	12.385	16.105
31.7	400mgbid	14.2	12.1	16.005
31.8	400mgbid	13.9	11.895	16
31.9	400mgbid	13.6	11.695	15.51
32	400mgbid	13.5	11.5	15.205
32.1	400mgbid	13.3	11.39	14.905
32.2	400mgbid	13	11.19	14.62
32.3	400mgbid	12.85	10.895	14.605
32.4	400mgbid	12.6	10.695	14.31
32.5	400mgbid	12.4	10.59	14.1
32.6	400mgbid	12.2	10.3	14
32.7	400mgbid	11.95	9.995	13.605
32.8	400mgbid	11.8	9.795	13.505
32.9	400mgbid	11.6	9.685	13.1
33	400mgbid	11.3	9.48999999999999	12.905
33.1	400mgbid	11.1	9.38	12.8
33.2	400mgbid	10.9	9.09	12.605
33.3	400mgbid	10.7	8.90000000000001	12.405
33.4	400mgbid	10.5	8.88500000000001	12.2
33.5	400mgbid	10.25	8.59999999999999	12
33.6	400mgbid	10.1	8.58499999999999	11.8
33.7	400mgbid	9.90000000000001	8.38	11.7
33.8	400mgbid	9.7	8.18000000000001	11.5
33.9	400mgbid	9.59999999999999	8.08499999999999	11.205
34	400mgbid	9.40000000000001	7.985	11
34.1	400mgbid	9.3	7.59	10.81
34.2	400mgbid	9.15000000000001	7.495	10.605
34.3	400mgbid	9	7.48999999999999	10.5
34.4	400mgbid	8.84999999999999	7.2	10.305
34.5	400mgbid	8.7	7.19	10.1
34.6	400mgbid	8.5	7	9.81
34.7	400mgbid	8.3	6.8	9.80500000000001
34.8	400mgbid	8.15000000000001	6.69499999999999	9.605
34.9	400mgbid	8	6.5	9.41
35	400mgbid	7.84999999999999	6.48999999999999	9.205
35.1	400mgbid	7.7	6.3	9.2
35.2	400mgbid	7.55	6.295	9.09999999999999
35.3	400mgbid	7.45	6.095	8.90000000000001
35.4	400mgbid	7.3	6	8.605
35.5	400mgbid	7.2	5.90000000000001	8.40000000000001
35.6	400mgbid	7	5.89	8.2
35.7	400mgbid	6.90000000000001	5.69499999999999	8.09999999999999
35.8	400mgbid	6.75	5.5	7.905
35.9	400mgbid	6.7	5.48999999999999	7.8
36	400mgbid	6.59999999999999	5.295	7.605
36.1	400mgbid	6.40000000000001	5.2	7.59999999999999
36.2	400mgbid	6.3	5.095	7.405
36.3	400mgbid	6.2	5	7.20999999999999
36.4	400mgbid	6.09999999999999	4.895	7.105
36.5	400mgbid	5.90000000000001	4.7	7.005
36.6	400mgbid	5.8	4.69499999999999	6.905
36.7	400mgbid	5.59999999999999	4.495	6.905
36.8	400mgbid	5.5	4.395	6.70999999999999
36.9	400mgbid	5.40000000000001	4.3	6.70999999999999
37	400mgbid	5.3	4.185	6.605
37.1	400mgbid	5.2	4.185	6.59999999999999
37.2	400mgbid	5.09999999999999	4.09	6.405
37.3	400mgbid	5.05	3.89	6.215
37.4	400mgbid	5	3.88500000000001	6.015
37.5	400mgbid	4.90000000000001	3.79000000000001	6.01000000000001
37.6	400mgbid	4.8	3.59999999999999	6.005
37.7	400mgbid	4.7	3.495	6.005
37.8	400mgbid	4.7	3.3	6
37.9	400mgbid	4.55	3.19499999999999	5.705
38	400mgbid	4.5	3.095	5.61
38.1	400mgbid	4.40000000000001	3	5.505
38.2	400mgbid	4.25	3	5.505
38.3	400mgbid	4.2	2.90000000000001	5.3
38.4	400mgbid	4.09999999999999	2.895	5.3
38.5	400mgbid	4	2.7	5.3
38.6	400mgbid	3.95	2.7	5.205
38.7	400mgbid	3.84999999999999	2.69499999999999	5.005
38.8	400mgbid	3.8	2.59999999999999	5
38.9	400mgbid	3.75	2.5	4.90000000000001
39	400mgbid	3.65000000000001	2.5	4.7
39.1	400mgbid	3.59999999999999	2.495	4.605
39.2	400mgbid	3.5	2.395	4.59999999999999
39.3	400mgbid	3.40000000000001	2.295	4.5
39.4	400mgbid	3.3	2.295	4.405
39.5	400mgbid	3.3	2.295	4.31
39.6	400mgbid	3.3	2.295	4.30500000000001
39.7	400mgbid	3.2	2.2	4.205
39.8	400mgbid	3.09999999999999	2.09999999999999	4.01000000000001
39.9	400mgbid	3.09999999999999	2.095	4.01000000000001
40	400mgbid	3.09999999999999	2	3.905
40.1	400mgbid	3	2	3.81
40.2	400mgbid	2.90000000000001	1.995	3.8
40.3	400mgbid	2.90000000000001	1.995	3.705
40.4	400mgbid	2.8	1.90000000000001	3.7
40.5	400mgbid	2.75	1.90000000000001	3.59999999999999
40.6	400mgbid	2.7	1.895	3.5
40.7	400mgbid	2.7	1.8	3.40000000000001
40.8	400mgbid	2.59999999999999	1.69499999999999	3.40000000000001
40.9	400mgbid	2.59999999999999	1.59999999999999	3.40000000000001
41	400mgbid	2.5	1.59	3.40000000000001
41.1	400mgbid	2.5	1.495	3.3
41.2	400mgbid	2.40000000000001	1.495	3.3
41.3	400mgbid	2.40000000000001	1.495	3.205
41.4	400mgbid	2.3	1.3	3.2
41.5	400mgbid	2.3	1.3	3.09999999999999
41.6	400mgbid	2.2	1.295	3.005
41.7	400mgbid	2.2	1.295	3.005
41.8	400mgbid	2.09999999999999	1.2	3
41.9	400mgbid	2.09999999999999	1.19499999999999	2.905
42	400mgbid	2	1.19499999999999	2.905
42.1	400mgbid	1.90000000000001	1.19499999999999	2.90000000000001
42.2	400mgbid	1.90000000000001	1.095	2.8
42.3	400mgbid	1.90000000000001	1.095	2.8
42.4	400mgbid	1.90000000000001	1	2.8
42.5	400mgbid	1.8	1	2.605
42.6	400mgbid	1.8	0.995000000000005	2.59999999999999
42.7	400mgbid	1.75	0.995000000000005	2.59999999999999
42.8	400mgbid	1.7	0.995000000000005	2.59999999999999
42.9	400mgbid	1.7	0.900000000000006	2.505
43	400mgbid	1.7	0.900000000000006	2.5
43.1	400mgbid	1.7	0.894999999999996	2.405
43.2	400mgbid	1.59999999999999	0.799999999999997	2.40000000000001
43.3	400mgbid	1.59999999999999	0.799999999999997	2.40000000000001
43.4	400mgbid	1.59999999999999	0.799999999999997	2.30500000000001
43.5	400mgbid	1.59999999999999	0.799999999999997	2.3
43.6	400mgbid	1.59999999999999	0.799999999999997	2.3
43.7	400mgbid	1.5	0.795000000000002	2.205
43.8	400mgbid	1.45	0.700000000000003	2.2
43.9	400mgbid	1.40000000000001	0.700000000000003	2.2
44	400mgbid	1.40000000000001	0.700000000000003	2.2
44.1	400mgbid	1.40000000000001	0.700000000000003	2.2
44.2	400mgbid	1.40000000000001	0.694999999999993	2.2
44.3	400mgbid	1.40000000000001	0.694999999999993	2
44.4	400mgbid	1.3	0.599999999999994	1.905
44.5	400mgbid	1.3	0.599999999999994	1.905
44.6	400mgbid	1.25	0.599999999999994	1.905
44.7	400mgbid	1.2	0.599999999999994	1.905
44.8	400mgbid	1.2	0.599999999999994	1.90000000000001
44.9	400mgbid	1.2	0.599999999999994	1.8
45	400mgbid	1.15000000000001	0.599999999999994	1.8
45.1	400mgbid	1.09999999999999	0.599999999999994	1.8
45.2	400mgbid	1.09999999999999	0.599999999999994	1.7
45.3	400mgbid	1.09999999999999	0.599999999999994	1.7
45.4	400mgbid	1.09999999999999	0.594999999999999	1.7
45.5	400mgbid	1.05	0.5	1.7
45.6	400mgbid	1	0.5	1.605
45.7	400mgbid	1	0.5	1.59999999999999
45.8	400mgbid	1	0.5	1.59999999999999
45.9	400mgbid	1	0.5	1.505
46	400mgbid	0.950000000000003	0.495000000000005	1.5
46.1	400mgbid	0.900000000000006	0.495000000000005	1.40000000000001
46.2	400mgbid	0.900000000000006	0.400000000000006	1.40000000000001
46.3	400mgbid	0.900000000000006	0.400000000000006	1.40000000000001
46.4	400mgbid	0.900000000000006	0.400000000000006	1.30500000000001
46.5	400mgbid	0.900000000000006	0.400000000000006	1.30500000000001
46.6	400mgbid	0.799999999999997	0.400000000000006	1.3
46.7	400mgbid	0.799999999999997	0.400000000000006	1.3
46.8	400mgbid	0.799999999999997	0.394999999999996	1.3
46.9	400mgbid	0.799999999999997	0.394999999999996	1.3
47	400mgbid	0.799999999999997	0.299999999999997	1.3
47.1	400mgbid	0.799999999999997	0.299999999999997	1.3
47.2	400mgbid	0.799999999999997	0.299999999999997	1.2
47.3	400mgbid	0.700000000000003	0.299999999999997	1.2
47.4	400mgbid	0.700000000000003	0.299999999999997	1.2
47.5	400mgbid	0.700000000000003	0.299999999999997	1.105
47.6	400mgbid	0.700000000000003	0.299999999999997	1.105
47.7	400mgbid	0.700000000000003	0.299999999999997	1.105
47.8	400mgbid	0.650000000000006	0.299999999999997	1.105
47.9	400mgbid	0.599999999999994	0.299999999999997	1.09999999999999
48	400mgbid	0.599999999999994	0.299999999999997	1.09999999999999
48.1	400mgbid	0.599999999999994	0.299999999999997	1.09999999999999
48.2	400mgbid	0.599999999999994	0.299999999999997	1.09999999999999
48.3	400mgbid	0.599999999999994	0.299999999999997	1.09999999999999
48.4	400mgbid	0.599999999999994	0.295000000000002	1.005
48.5	400mgbid	0.599999999999994	0.200000000000003	1.005
48.6	400mgbid	0.599999999999994	0.200000000000003	1.005
48.7	400mgbid	0.599999999999994	0.200000000000003	1
48.8	400mgbid	0.5	0.200000000000003	1
48.9	400mgbid	0.5	0.200000000000003	1
49	400mgbid	0.5	0.200000000000003	0.905000000000001
49.1	400mgbid	0.5	0.200000000000003	0.900000000000006
49.2	400mgbid	0.5	0.200000000000003	0.900000000000006
49.3	400mgbid	0.5	0.200000000000003	0.900000000000006
49.4	400mgbid	0.5	0.200000000000003	0.900000000000006
49.5	400mgbid	0.450000000000003	0.194999999999993	0.900000000000006
49.6	400mgbid	0.400000000000006	0.194999999999993	0.900000000000006
49.7	400mgbid	0.400000000000006	0.194999999999993	0.799999999999997
49.8	400mgbid	0.400000000000006	0.0999999999999943	0.799999999999997
49.9	400mgbid	0.400000000000006	0.0999999999999943	0.799999999999997
50	400mgbid	0.400000000000006	0.0999999999999943	0.799999999999997
0	600mgbid	0	0	0
0.1	600mgbid	0.200000000000003	0	0.599999999999994
0.2	600mgbid	6.95	5.8	8.41
0.3	600mgbid	16.7	14.5	18.4
0.4	600mgbid	25.25	23.39	27.41
0.5	600mgbid	33.3	31.1	35.605
0.6	600mgbid	41.05	38.69	43.6
0.7	600mgbid	44.5	42.09	46.915
0.8	600mgbid	47.2	44.8	49.615
0.9	600mgbid	51.65	49.59	54.21
1	600mgbid	56.9	55.2	59.905
1.1	600mgbid	62.7	60.485	65.205
1.2	600mgbid	65.95	63.29	68.505
1.3	600mgbid	68.7	66.07	71.205
1.4	600mgbid	72	69.585	74.305
1.5	600mgbid	75.4	73.3	77.905
1.6	600mgbid	79.2	76.885	81.605
1.7	600mgbid	81.3	79.29	83.505
1.8	600mgbid	83.1	81.59	85.205
1.9	600mgbid	85.2	83.785	86.905
2	600mgbid	87.2	85.795	89.105
2.1	600mgbid	89	87.685	90.815
2.2	600mgbid	90.25	88.985	92.205
2.3	600mgbid	91.3	89.695	92.915
2.4	600mgbid	92.45	91	94
2.5	600mgbid	93.45	92.4	94.7
2.6	600mgbid	94.4	93.5	95.8
2.7	600mgbid	95.1	94.095	96.11
2.8	600mgbid	95.7	94.7	96.8
2.9	600mgbid	96.1	95.4	97.105
3	600mgbid	96.7	95.89	97.605
3.1	600mgbid	97.2	96.4	98.01
3.2	600mgbid	97.5	96.9	98.4
3.3	600mgbid	97.8	97.1	98.6
3.4	600mgbid	98.1	97.395	98.805
3.5	600mgbid	98.3	97.7	99.005
3.6	600mgbid	98.6	98	99.2
3.7	600mgbid	98.75	98.295	99.3
3.8	600mgbid	98.9	98.4	99.4
3.9	600mgbid	99	98.6	99.5
4	600mgbid	99.2	98.7	99.6
4.1	600mgbid	99.3	98.8	99.605
4.2	600mgbid	99.4	98.9	99.7
4.3	600mgbid	99.4	99	99.7
4.4	600mgbid	99.5	99.1	99.8
4.5	600mgbid	99.6	99.2	99.805
4.6	600mgbid	99.6	99.295	99.9
4.7	600mgbid	99.7	99.3	99.9
4.8	600mgbid	99.7	99.4	99.9
4.9	600mgbid	99.7	99.4	99.905
5	600mgbid	99.8	99.5	100
5.1	600mgbid	99.8	99.5	100
5.2	600mgbid	99.8	99.595	100
5.3	600mgbid	99.8	99.6	100
5.4	600mgbid	99.9	99.6	100
5.5	600mgbid	99.9	99.7	100
5.6	600mgbid	99.9	99.7	100
5.7	600mgbid	99.9	99.7	100
5.8	600mgbid	99.9	99.8	100
5.9	600mgbid	99.9	99.8	100
6	600mgbid	99.9	99.8	100
6.1	600mgbid	99.9	99.8	100
6.2	600mgbid	100	99.8	100
6.3	600mgbid	100	99.8	100
6.4	600mgbid	100	99.8	100
6.5	600mgbid	100	99.895	100
6.6	600mgbid	100	99.9	100
6.7	600mgbid	100	99.9	100
6.8	600mgbid	100	99.9	100
6.9	600mgbid	100	99.9	100
7	600mgbid	100	99.9	100
7.1	600mgbid	100	99.9	100
7.2	600mgbid	100	99.9	100
7.3	600mgbid	100	99.9	100
7.4	600mgbid	100	99.9	100
7.5	600mgbid	100	99.9	100
7.6	600mgbid	100	99.9	100
7.7	600mgbid	100	99.9	100
7.8	600mgbid	100	99.9	100
7.9	600mgbid	100	99.9	100
8	600mgbid	100	99.9	100
8.1	600mgbid	100	99.995	100
8.2	600mgbid	100	100	100
8.3	600mgbid	100	100	100
8.4	600mgbid	100	100	100
8.5	600mgbid	100	100	100
8.6	600mgbid	100	100	100
8.7	600mgbid	100	100	100
8.8	600mgbid	100	100	100
8.9	600mgbid	100	99.9	100
9	600mgbid	100	99.9	100
9.1	600mgbid	100	99.9	100
9.2	600mgbid	100	99.9	100
9.3	600mgbid	100	99.9	100
9.4	600mgbid	100	99.9	100
9.5	600mgbid	100	99.9	100
9.6	600mgbid	100	99.895	100
9.7	600mgbid	100	99.895	100
9.8	600mgbid	100	99.895	100
9.9	600mgbid	100	99.8	100
10	600mgbid	100	99.8	100
10.1	600mgbid	100	99.8	100
10.2	600mgbid	99.9	99.8	100
10.3	600mgbid	99.9	99.8	100
10.4	600mgbid	99.9	99.7	100
10.5	600mgbid	99.9	99.7	100
10.6	600mgbid	99.9	99.6	100
10.7	600mgbid	99.9	99.6	100
10.8	600mgbid	99.8	99.6	100
10.9	600mgbid	99.8	99.5	100
11	600mgbid	99.8	99.5	100
11.1	600mgbid	99.8	99.395	100
11.2	600mgbid	99.7	99.3	99.905
11.3	600mgbid	99.7	99.3	99.9
11.4	600mgbid	99.7	99.3	99.9
11.5	600mgbid	99.7	99.295	99.9
11.6	600mgbid	99.6	99.2	99.9
11.7	600mgbid	99.6	99.1	99.8
11.8	600mgbid	99.5	99.1	99.8
11.9	600mgbid	99.4	99	99.7
12	600mgbid	99.35	98.8	99.7
12.1	600mgbid	99.2	98.8	99.605
12.2	600mgbid	99.2	98.7	99.6
12.3	600mgbid	99	98.6	99.6
12.4	600mgbid	98.9	98.495	99.505
12.5	600mgbid	98.9	98.395	99.405
12.6	600mgbid	98.75	98.2	99.305
12.7	600mgbid	98.65	98.095	99.205
12.8	600mgbid	98.6	97.995	99.105
12.9	600mgbid	98.5	97.89	99.1
13	600mgbid	98.35	97.7	98.905
13.1	600mgbid	98.2	97.495	98.8
13.2	600mgbid	98.1	97.195	98.7
13.3	600mgbid	97.95	97.09	98.6
13.4	600mgbid	97.7	96.895	98.5
13.5	600mgbid	97.6	96.6	98.205
13.6	600mgbid	97.4	96.4	98
13.7	600mgbid	97.2	96.3	97.805
13.8	600mgbid	97.1	95.995	97.605
13.9	600mgbid	96.8	95.895	97.505
14	600mgbid	96.6	95.7	97.305
14.1	600mgbid	96.4	95.395	97.1
14.2	600mgbid	96.1	95.1	96.9
14.3	600mgbid	95.9	94.995	96.705
14.4	600mgbid	95.6	94.695	96.5
14.5	600mgbid	95.35	94.4	96.4
14.6	600mgbid	95.05	94.095	96.105
14.7	600mgbid	94.7	93.695	95.805
14.8	600mgbid	94.4	93.4	95.6
14.9	600mgbid	94.2	93	95.205
15	600mgbid	93.85	92.695	94.905
15.1	600mgbid	93.5	92.3	94.61
15.2	600mgbid	93.2	91.995	94.4
15.3	600mgbid	92.9	91.595	93.915
15.4	600mgbid	92.6	91.285	93.6
15.5	600mgbid	92.3	90.795	93.3
15.6	600mgbid	91.9	90.4	93
15.7	600mgbid	91.5	89.995	92.6
15.8	600mgbid	91.1	89.6	92.1
15.9	600mgbid	90.7	89.295	91.7
16	600mgbid	90.3	88.795	91.305
16.1	600mgbid	89.8	88.4	91.005
16.2	600mgbid	89.4	87.895	90.61
16.3	600mgbid	89	87.5	90.3
16.4	600mgbid	88.6	86.895	89.9
16.5	600mgbid	88.1	86.595	89.305
16.6	600mgbid	87.7	86.195	88.9
16.7	600mgbid	87.25	85.7	88.6
16.8	600mgbid	86.7	85.095	88
16.9	600mgbid	86.25	84.6	87.5
17	600mgbid	85.7	83.995	87.2
17.1	600mgbid	85.25	83.3	86.505
17.2	600mgbid	84.8	82.895	86.11
17.3	600mgbid	84.3	82.49	85.605
17.4	600mgbid	83.8	81.795	85.105
17.5	600mgbid	83.3	81.195	84.6
17.6	600mgbid	82.7	80.685	83.905
17.7	600mgbid	82.05	79.895	83.605
17.8	600mgbid	81.55	79.4	83.4
17.9	600mgbid	80.9	79	82.905
18	600mgbid	80.3	78.4	82.505
18.1	600mgbid	79.8	77.795	81.62
18.2	600mgbid	79.2	77.195	81.12
18.3	600mgbid	78.7	76.795	80.71
18.4	600mgbid	78.15	76.195	80.2
18.5	600mgbid	77.45	75.5	79.41
18.6	600mgbid	77	74.7	78.715
18.7	600mgbid	76.3	73.995	78.31
18.8	600mgbid	75.8	73.49	77.9
18.9	600mgbid	75.15	72.695	77.215
19	600mgbid	74.5	72.3	76.605
19.1	600mgbid	73.8	71.495	75.905
19.2	600mgbid	73.15	70.98	75.2
19.3	600mgbid	72.5	70.495	74.5
19.4	600mgbid	72	69.79	73.805
19.5	600mgbid	71.3	69.09	73.11
19.6	600mgbid	70.6	68.39	72.61
19.7	600mgbid	70	67.495	72.01
19.8	600mgbid	69.25	66.995	71.6
19.9	600mgbid	68.75	66.395	71
20	600mgbid	67.95	65.685	70.3
20.1	600mgbid	67.2	65.09	69.7
20.2	600mgbid	66.5	64.575	68.805
20.3	600mgbid	65.8	63.495	68.215
20.4	600mgbid	65.25	62.9	67.6
20.5	600mgbid	64.5	62.2	66.915
20.6	600mgbid	63.9	61.59	66.135
20.7	600mgbid	63.2	61	65.615
20.8	600mgbid	62.55	60.395	65.21
20.9	600mgbid	62	59.795	64.51
21	600mgbid	61.4	59.195	63.705
21.1	600mgbid	60.65	58.695	63.1
21.2	600mgbid	60.1	58.09	62.12
21.3	600mgbid	59.3	57.2	61.525
21.4	600mgbid	58.8	56.39	61.005
21.5	600mgbid	58.15	55.695	60.305
21.6	600mgbid	57.5	55	59.6
21.7	600mgbid	56.9	54.09	58.905
21.8	600mgbid	56.4	53.59	58.41
21.9	600mgbid	55.7	52.895	57.705
22	600mgbid	55	52.2	57.005
22.1	600mgbid	54.35	51.69	56.4
22.2	600mgbid	53.55	51.29	55.8
22.3	600mgbid	53	50.6	55.405
22.4	600mgbid	52.25	49.995	54.805
22.5	600mgbid	51.8	49.295	54.02
22.6	600mgbid	51.1	48.89	53.415
22.7	600mgbid	50.45	48.195	52.8
22.8	600mgbid	49.9	47.58	51.915
22.9	600mgbid	49.35	47	51.405
23	600mgbid	48.8	46.495	50.905
23.1	600mgbid	48.1	45.99	50
23.2	600mgbid	47.55	45.495	49.41
23.3	600mgbid	46.95	44.595	48.71
23.4	600mgbid	46.4	43.995	48.105
23.5	600mgbid	45.6	43.395	47.325
23.6	600mgbid	45	42.795	47.11
23.7	600mgbid	44.4	42.095	46.415
23.8	600mgbid	43.75	41.5	45.91
23.9	600mgbid	43.15	41	45.205
24	600mgbid	42.6	40.3	44.705
24.1	600mgbid	42	39.5	43.905
24.2	600mgbid	41.45	39	43.305
24.3	600mgbid	40.9	38.4	42.905
24.4	600mgbid	40.3	37.795	42.305
24.5	600mgbid	39.6	37.1	41.805
24.6	600mgbid	39	36.795	41.3
24.7	600mgbid	38.35	36.195	40.705
24.8	600mgbid	37.8	35.6	40.1
24.9	600mgbid	37.4	34.99	39.605
25	600mgbid	36.85	34.295	39.105
25.1	600mgbid	36.2	33.69	38.6
25.2	600mgbid	35.9	33.38	38.01
25.3	600mgbid	35.3	33.07	37.525
25.4	600mgbid	34.85	32.375	37.3
25.5	600mgbid	34.4	31.8	36.81
25.6	600mgbid	33.85	31.295	36.31
25.7	600mgbid	33.35	30.695	35.515
25.8	600mgbid	32.75	30.285	35.11
25.9	600mgbid	32.2	30.08	34.51
26	600mgbid	31.9	29.2	34.01
26.1	600mgbid	31.35	28.895	33.4
26.2	600mgbid	30.85	28.68	32.615
26.3	600mgbid	30.35	27.995	32.205
26.4	600mgbid	30	27.695	31.7
26.5	600mgbid	29.45	27.2	31.3
26.6	600mgbid	29	26.79	30.9
26.7	600mgbid	28.55	26.29	30.31
26.8	600mgbid	28.2	25.79	29.9
26.9	600mgbid	27.75	25.3	29.205
27	600mgbid	27.2	24.9	28.805
27.1	600mgbid	26.8	24.495	28.305
27.2	600mgbid	26.4	24.285	28.005
27.3	600mgbid	26	23.795	27.505
27.4	600mgbid	25.6	23.2	27.305
27.5	600mgbid	25.2	22.7	27.11
27.6	600mgbid	24.8	22.295	26.615
27.7	600mgbid	24.35	21.995	26.315
27.8	600mgbid	23.8	21.5	26.105
27.9	600mgbid	23.45	21.2	25.705
28	600mgbid	23.15	20.7	25.3
28.1	600mgbid	22.7	20.495	25
28.2	600mgbid	22.35	20.19	24.3
28.3	600mgbid	21.95	19.695	23.905
28.4	600mgbid	21.6	19.295	23.8
28.5	600mgbid	21.2	18.985	23.5
28.6	600mgbid	20.9	18.5	22.905
28.7	600mgbid	20.6	18.195	22.61
28.8	600mgbid	20.15	17.9	22.205
28.9	600mgbid	19.85	17.5	21.905
29	600mgbid	19.55	17.2	21.7
29.1	600mgbid	19.15	16.895	21.21
29.2	600mgbid	18.9	16.5	20.91
29.3	600mgbid	18.6	16.2	20.6
29.4	600mgbid	18.25	15.795	20.3
29.5	600mgbid	17.95	15.495	19.905
29.6	600mgbid	17.55	15.29	19.61
29.7	600mgbid	17.25	14.995	19.305
29.8	600mgbid	17.1	14.6	19.105
29.9	600mgbid	16.7	14.395	18.815
30	600mgbid	16.4	14.1	18.21
30.1	600mgbid	16.2	13.895	18
30.2	600mgbid	15.8	13.5	17.42
30.3	600mgbid	15.6	13.4	17.215
30.4	600mgbid	15.3	13.095	17.01
30.5	600mgbid	14.95	12.8	16.71
30.6	600mgbid	14.65	12.6	16.41
30.7	600mgbid	14.4	12.395	16.2
30.8	600mgbid	14.1	12.095	16.005
30.9	600mgbid	13.85	11.99	15.905
31	600mgbid	13.6	11.7	15.5
31.1	600mgbid	13.5	11.595	15.2
31.2	600mgbid	13.35	11.2	14.915
31.3	600mgbid	13.1	11.095	14.705
31.4	600mgbid	12.8	10.8	14.505
31.5	600mgbid	12.6	10.69	14.3
31.6	600mgbid	12.4	10.3	14.1
31.7	600mgbid	12.05	10.19	14
31.8	600mgbid	11.9	9.995	13.61
31.9	600mgbid	11.7	9.795	13.205
32	600mgbid	11.45	9.59	13.01
32.1	600mgbid	11.3	9.39	12.9
32.2	600mgbid	11.1	9.39	12.705
32.3	600mgbid	10.8	9.095	12.505
32.4	600mgbid	10.6	8.985	12.405
32.5	600mgbid	10.4	8.88500000000001	12.105
32.6	600mgbid	10.2	8.59999999999999	11.905
32.7	600mgbid	10.1	8.48	11.705
32.8	600mgbid	9.84999999999999	8.28	11.4
32.9	600mgbid	9.7	8.18000000000001	11.3
33	600mgbid	9.5	8.08499999999999	11.105
33.1	600mgbid	9.34999999999999	7.89	10.905
33.2	600mgbid	9.2	7.685	10.7
33.3	600mgbid	9.09999999999999	7.495	10.5
33.4	600mgbid	8.90000000000001	7.2	10.305
33.5	600mgbid	8.7	7.19	10.2
33.6	600mgbid	8.55	7	10
33.7	600mgbid	8.40000000000001	6.8	9.8
33.8	600mgbid	8.2	6.59999999999999	9.59999999999999
33.9	600mgbid	8.05	6.595	9.405
34	600mgbid	7.90000000000001	6.48999999999999	9.30500000000001
34.1	600mgbid	7.7	6.3	9.105
34.2	600mgbid	7.5	6.2	9.09999999999999
34.3	600mgbid	7.45	6.09999999999999	8.905
34.4	600mgbid	7.3	6	8.605
34.5	600mgbid	7.2	5.90000000000001	8.40000000000001
34.6	600mgbid	7	5.895	8.105
34.7	600mgbid	6.90000000000001	5.69499999999999	7.905
34.8	600mgbid	6.8	5.595	7.905
34.9	600mgbid	6.65000000000001	5.40000000000001	7.705
35	600mgbid	6.59999999999999	5.39	7.605
35.1	600mgbid	6.40000000000001	5.19499999999999	7.59999999999999
35.2	600mgbid	6.3	5	7.405
35.3	600mgbid	6.15000000000001	4.995	7.31
35.4	600mgbid	6.09999999999999	4.8	7.105
35.5	600mgbid	5.90000000000001	4.59999999999999	7.09999999999999
35.6	600mgbid	5.7	4.5	7
35.7	600mgbid	5.59999999999999	4.48999999999999	6.90000000000001
35.8	600mgbid	5.5	4.3	6.705
35.9	600mgbid	5.40000000000001	4.3	6.705
36	600mgbid	5.3	4.285	6.605
36.1	600mgbid	5.2	4.185	6.41
36.2	600mgbid	5.09999999999999	4.08	6.22
36.3	600mgbid	5	3.98	6.12
36.4	600mgbid	4.90000000000001	3.79000000000001	6.01000000000001
36.5	600mgbid	4.8	3.69499999999999	6.005
36.6	600mgbid	4.7	3.5	6.005
36.7	600mgbid	4.7	3.395	6.005
36.8	600mgbid	4.59999999999999	3.2	5.905
36.9	600mgbid	4.5	3.19499999999999	5.80500000000001
37	600mgbid	4.40000000000001	3.095	5.705
37.1	600mgbid	4.3	2.995	5.51000000000001
37.2	600mgbid	4.2	2.90000000000001	5.41
37.3	600mgbid	4.09999999999999	2.89	5.405
37.4	600mgbid	4.09999999999999	2.89	5.20999999999999
37.5	600mgbid	4	2.795	5.2
37.6	600mgbid	3.90000000000001	2.795	5.105
37.7	600mgbid	3.8	2.59999999999999	5.005
37.8	600mgbid	3.75	2.595	4.90000000000001
37.9	600mgbid	3.7	2.495	4.80500000000001
38	600mgbid	3.59999999999999	2.48999999999999	4.7
38.1	600mgbid	3.5	2.3	4.59999999999999
38.2	600mgbid	3.40000000000001	2.3	4.505
38.3	600mgbid	3.3	2.295	4.405
38.4	600mgbid	3.3	2.295	4.40000000000001
38.5	600mgbid	3.3	2.295	4.30500000000001
38.6	600mgbid	3.2	2.2	4.105
38.7	600mgbid	3.09999999999999	2.09999999999999	4.105
38.8	600mgbid	3.09999999999999	2	4.005
38.9	600mgbid	3.09999999999999	2	3.905
39	600mgbid	3	2	3.8
39.1	600mgbid	2.90000000000001	1.995	3.8
39.2	600mgbid	2.90000000000001	1.90000000000001	3.7
39.3	600mgbid	2.8	1.895	3.7
39.4	600mgbid	2.8	1.8	3.505
39.5	600mgbid	2.7	1.795	3.5
39.6	600mgbid	2.7	1.7	3.5
39.7	600mgbid	2.59999999999999	1.69499999999999	3.40000000000001
39.8	600mgbid	2.59999999999999	1.69499999999999	3.40000000000001
39.9	600mgbid	2.5	1.595	3.30500000000001
40	600mgbid	2.5	1.5	3.3
40.1	600mgbid	2.40000000000001	1.495	3.3
40.2	600mgbid	2.3	1.40000000000001	3.105
40.3	600mgbid	2.3	1.395	3.09999999999999
40.4	600mgbid	2.2	1.2	3.09999999999999
40.5	600mgbid	2.2	1.2	3.005
40.6	600mgbid	2.15000000000001	1.2	3
40.7	600mgbid	2.09999999999999	1.19499999999999	2.905
40.8	600mgbid	2	1.19499999999999	2.90000000000001
40.9	600mgbid	2	1.19	2.90000000000001
41	600mgbid	1.90000000000001	1	2.90000000000001
41.1	600mgbid	1.90000000000001	1	2.8
41.2	600mgbid	1.90000000000001	1	2.705
41.3	600mgbid	1.84999999999999	1	2.7
41.4	600mgbid	1.8	0.995000000000005	2.59999999999999
41.5	600mgbid	1.8	0.995000000000005	2.59999999999999
41.6	600mgbid	1.7	0.900000000000006	2.505
41.7	600mgbid	1.7	0.900000000000006	2.505
41.8	600mgbid	1.7	0.900000000000006	2.505
41.9	600mgbid	1.65000000000001	0.894999999999996	2.5
42	600mgbid	1.59999999999999	0.799999999999997	2.405
42.1	600mgbid	1.59999999999999	0.799999999999997	2.40000000000001
42.2	600mgbid	1.59999999999999	0.799999999999997	2.30500000000001
42.3	600mgbid	1.59999999999999	0.799999999999997	2.3
42.4	600mgbid	1.55	0.799999999999997	2.3
42.5	600mgbid	1.5	0.795000000000002	2.3
42.6	600mgbid	1.5	0.795000000000002	2.205
42.7	600mgbid	1.45	0.700000000000003	2.2
42.8	600mgbid	1.40000000000001	0.700000000000003	2.2
42.9	600mgbid	1.40000000000001	0.694999999999993	2.2
43	600mgbid	1.40000000000001	0.694999999999993	2.005
43.1	600mgbid	1.3	0.599999999999994	2.005
43.2	600mgbid	1.3	0.599999999999994	1.905
43.3	600mgbid	1.3	0.599999999999994	1.90000000000001
43.4	600mgbid	1.3	0.599999999999994	1.90000000000001
43.5	600mgbid	1.2	0.599999999999994	1.90000000000001
43.6	600mgbid	1.2	0.599999999999994	1.90000000000001
43.7	600mgbid	1.2	0.599999999999994	1.8
43.8	600mgbid	1.09999999999999	0.599999999999994	1.8
43.9	600mgbid	1.09999999999999	0.599999999999994	1.7
44	600mgbid	1.09999999999999	0.599999999999994	1.7
44.1	600mgbid	1.09999999999999	0.599999999999994	1.7
44.2	600mgbid	1.09999999999999	0.594999999999999	1.7
44.3	600mgbid	1	0.5	1.605
44.4	600mgbid	1	0.5	1.59999999999999
44.5	600mgbid	1	0.5	1.59999999999999
44.6	600mgbid	1	0.5	1.505
44.7	600mgbid	0.950000000000003	0.5	1.505
44.8	600mgbid	0.900000000000006	0.400000000000006	1.5
44.9	600mgbid	0.900000000000006	0.400000000000006	1.40000000000001
45	600mgbid	0.900000000000006	0.400000000000006	1.40000000000001
45.1	600mgbid	0.900000000000006	0.400000000000006	1.30500000000001
45.2	600mgbid	0.900000000000006	0.400000000000006	1.3
45.3	600mgbid	0.900000000000006	0.400000000000006	1.3
45.4	600mgbid	0.799999999999997	0.400000000000006	1.3
45.5	600mgbid	0.799999999999997	0.400000000000006	1.3
45.6	600mgbid	0.799999999999997	0.299999999999997	1.3
45.7	600mgbid	0.799999999999997	0.299999999999997	1.3
45.8	600mgbid	0.75	0.299999999999997	1.205
45.9	600mgbid	0.700000000000003	0.299999999999997	1.205
46	600mgbid	0.700000000000003	0.299999999999997	1.2
46.1	600mgbid	0.700000000000003	0.299999999999997	1.2
46.2	600mgbid	0.700000000000003	0.299999999999997	1.2
46.3	600mgbid	0.700000000000003	0.299999999999997	1.105
46.4	600mgbid	0.700000000000003	0.299999999999997	1.105
46.5	600mgbid	0.650000000000006	0.299999999999997	1.105
46.6	600mgbid	0.599999999999994	0.299999999999997	1.09999999999999
46.7	600mgbid	0.599999999999994	0.299999999999997	1.09999999999999
46.8	600mgbid	0.599999999999994	0.299999999999997	1.09999999999999
46.9	600mgbid	0.599999999999994	0.299999999999997	1.09999999999999
47	600mgbid	0.599999999999994	0.299999999999997	1.005
47.1	600mgbid	0.599999999999994	0.295000000000002	1.005
47.2	600mgbid	0.599999999999994	0.200000000000003	1
47.3	600mgbid	0.599999999999994	0.200000000000003	1
47.4	600mgbid	0.5	0.200000000000003	1
47.5	600mgbid	0.5	0.200000000000003	1
47.6	600mgbid	0.5	0.200000000000003	1
47.7	600mgbid	0.5	0.200000000000003	0.905000000000001
47.8	600mgbid	0.5	0.200000000000003	0.900000000000006
47.9	600mgbid	0.5	0.200000000000003	0.900000000000006
48	600mgbid	0.5	0.200000000000003	0.900000000000006
48.1	600mgbid	0.450000000000003	0.200000000000003	0.805000000000007
48.2	600mgbid	0.400000000000006	0.200000000000003	0.805000000000007
48.3	600mgbid	0.400000000000006	0.0999999999999943	0.805000000000007
48.4	600mgbid	0.400000000000006	0.0999999999999943	0.805000000000007
48.5	600mgbid	0.400000000000006	0.0999999999999943	0.799999999999997
48.6	600mgbid	0.400000000000006	0.0999999999999943	0.799999999999997
48.7	600mgbid	0.400000000000006	0.0999999999999943	0.700000000000003
48.8	600mgbid	0.400000000000006	0.0999999999999943	0.700000000000003
48.9	600mgbid	0.400000000000006	0.0999999999999943	0.700000000000003
49	600mgbid	0.400000000000006	0.0999999999999943	0.700000000000003
49.1	600mgbid	0.400000000000006	0.0999999999999943	0.700000000000003
49.2	600mgbid	0.400000000000006	0.0999999999999943	0.700000000000003
49.3	600mgbid	0.400000000000006	0.0999999999999943	0.700000000000003
49.4	600mgbid	0.349999999999994	0.0999999999999943	0.700000000000003
49.5	600mgbid	0.349999999999994	0.0949999999999989	0.700000000000003
49.6	600mgbid	0.349999999999994	0	0.700000000000003
49.7	600mgbid	0.299999999999997	0	0.700000000000003
49.8	600mgbid	0.299999999999997	0	0.700000000000003
49.9	600mgbid	0.299999999999997	0	0.700000000000003
50	600mgbid	0.299999999999997	0	0.605000000000004
0	600mgtid	0	0	0
0.1	600mgtid	0.200000000000003	0	0.599999999999994
0.2	600mgtid	6.95	5.8	8.41
0.3	600mgtid	16.7	14.5	18.4
0.4	600mgtid	25.2	23.295	27.41
0.5	600mgtid	30.2	27.995	32.4
0.6	600mgtid	32.8	30.395	35.405
0.7	600mgtid	36.9	34.395	39.005
0.8	600mgtid	41.3	39.095	43.905
0.9	600mgtid	44.2	41.99	46.605
1	600mgtid	47.9	45.895	50.615
1.1	600mgtid	52.6	50.695	55.05
1.2	600mgtid	56	54.275	59
1.3	600mgtid	59.45	57.565	62.705
1.4	600mgtid	63.6	61.285	65.81
1.5	600mgtid	67.4	64.69	69.705
1.6	600mgtid	70.1	67.485	72.905
1.7	600mgtid	73.2	70.995	75.605
1.8	600mgtid	76.3	73.995	78.6
1.9	600mgtid	78.55	76.4	81.1
2	600mgtid	80.8	79	83.215
2.1	600mgtid	83.15	81.79	85.4
2.2	600mgtid	85	83.595	86.805
2.3	600mgtid	86.55	85.1	88.4
2.4	600mgtid	88.2	86.585	89.805
2.5	600mgtid	89.7	88.095	91.3
2.6	600mgtid	90.7	89.295	92.12
2.7	600mgtid	91.9	90.595	93.11
2.8	600mgtid	92.9	91.6	94.31
2.9	600mgtid	93.7	92.595	95
3	600mgtid	94.45	93.395	95.605
3.1	600mgtid	95.15	94.095	96.2
3.2	600mgtid	95.7	94.8	96.805
3.3	600mgtid	96.2	95.295	97.205
3.4	600mgtid	96.7	95.695	97.5
3.5	600mgtid	97	96.2	98
3.6	600mgtid	97.3	96.6	98.305
3.7	600mgtid	97.7	97	98.5
3.8	600mgtid	98	97.395	98.7
3.9	600mgtid	98.2	97.6	98.9
4	600mgtid	98.4	97.895	99.105
4.1	600mgtid	98.7	98.1	99.3
4.2	600mgtid	98.8	98.3	99.4
4.3	600mgtid	98.95	98.4	99.4
4.4	600mgtid	99.05	98.6	99.5
4.5	600mgtid	99.2	98.695	99.6
4.6	600mgtid	99.3	98.8	99.6
4.7	600mgtid	99.3	98.9	99.7
4.8	600mgtid	99.4	99	99.7
4.9	600mgtid	99.5	99.1	99.8
5	600mgtid	99.5	99.2	99.9
5.1	600mgtid	99.6	99.3	99.9
5.2	600mgtid	99.6	99.3	99.9
5.3	600mgtid	99.7	99.4	99.9
5.4	600mgtid	99.7	99.4	99.9
5.5	600mgtid	99.8	99.495	100
5.6	600mgtid	99.8	99.5	100
5.7	600mgtid	99.8	99.5	100
5.8	600mgtid	99.8	99.6	100
5.9	600mgtid	99.85	99.6	100
6	600mgtid	99.9	99.6	100
6.1	600mgtid	99.9	99.7	100
6.2	600mgtid	99.9	99.7	100
6.3	600mgtid	99.9	99.7	100
6.4	600mgtid	99.9	99.8	100
6.5	600mgtid	99.9	99.8	100
6.6	600mgtid	99.9	99.8	100
6.7	600mgtid	99.9	99.8	100
6.8	600mgtid	99.95	99.8	100
6.9	600mgtid	100	99.8	100
7	600mgtid	100	99.8	100
7.1	600mgtid	100	99.8	100
7.2	600mgtid	100	99.9	100
7.3	600mgtid	100	99.9	100
7.4	600mgtid	100	99.9	100
7.5	600mgtid	100	99.9	100
7.6	600mgtid	100	99.9	100
7.7	600mgtid	100	99.9	100
7.8	600mgtid	100	99.9	100
7.9	600mgtid	100	99.9	100
8	600mgtid	100	99.9	100
8.1	600mgtid	100	99.9	100
8.2	600mgtid	100	99.9	100
8.3	600mgtid	100	99.9	100
8.4	600mgtid	100	99.9	100
8.5	600mgtid	100	99.9	100
8.6	600mgtid	100	99.9	100
8.7	600mgtid	100	99.9	100
8.8	600mgtid	100	99.9	100
8.9	600mgtid	100	99.9	100
9	600mgtid	100	99.9	100
9.1	600mgtid	100	99.9	100
9.2	600mgtid	100	99.9	100
9.3	600mgtid	100	99.895	100
9.4	600mgtid	100	99.8	100
9.5	600mgtid	100	99.8	100
9.6	600mgtid	100	99.8	100
9.7	600mgtid	100	99.8	100
9.8	600mgtid	100	99.8	100
9.9	600mgtid	99.9	99.8	100
10	600mgtid	99.9	99.8	100
10.1	600mgtid	99.9	99.7	100
10.2	600mgtid	99.9	99.7	100
10.3	600mgtid	99.9	99.7	100
10.4	600mgtid	99.9	99.6	100
10.5	600mgtid	99.8	99.6	100
10.6	600mgtid	99.8	99.5	100
10.7	600mgtid	99.8	99.5	100
10.8	600mgtid	99.8	99.4	100
10.9	600mgtid	99.7	99.3	99.905
11	600mgtid	99.7	99.3	99.9
11.1	600mgtid	99.7	99.3	99.9
11.2	600mgtid	99.7	99.295	99.9
11.3	600mgtid	99.6	99.2	99.805
11.4	600mgtid	99.6	99.1	99.8
11.5	600mgtid	99.5	99	99.8
11.6	600mgtid	99.4	98.99	99.7
11.7	600mgtid	99.3	98.8	99.7
11.8	600mgtid	99.2	98.8	99.6
11.9	600mgtid	99.1	98.695	99.6
12	600mgtid	99	98.6	99.6
12.1	600mgtid	98.9	98.4	99.5
12.2	600mgtid	98.8	98.3	99.4
12.3	600mgtid	98.7	98.1	99.3
12.4	600mgtid	98.6	97.995	99.2
12.5	600mgtid	98.5	97.9	99.105
12.6	600mgtid	98.4	97.7	99
12.7	600mgtid	98.3	97.595	98.805
12.8	600mgtid	98.1	97.39	98.8
12.9	600mgtid	98	97.1	98.6
13	600mgtid	97.8	96.895	98.5
13.1	600mgtid	97.6	96.695	98.205
13.2	600mgtid	97.45	96.595	98.1
13.3	600mgtid	97.3	96.295	97.9
13.4	600mgtid	97.1	95.995	97.705
13.5	600mgtid	96.9	95.895	97.6
13.6	600mgtid	96.65	95.7	97.4
13.7	600mgtid	96.4	95.395	97.105
13.8	600mgtid	96.15	95.19	96.9
13.9	600mgtid	95.9	94.99	96.705
14	600mgtid	95.5	94.695	96.6
14.1	600mgtid	95.3	94.3	96.305
14.2	600mgtid	95	94.095	96.1
14.3	600mgtid	94.65	93.695	95.8
14.4	600mgtid	94.4	93.2	95.405
14.5	600mgtid	94.1	92.9	95.2
14.6	600mgtid	93.7	92.5	94.805
14.7	600mgtid	93.4	92.195	94.505
14.8	600mgtid	93.1	91.695	94.305
14.9	600mgtid	92.75	91.3	93.805
15	600mgtid	92.45	90.995	93.4
15.1	600mgtid	92.1	90.595	93.1
15.2	600mgtid	91.6	90.195	92.7
15.3	600mgtid	91.2	89.7	92.4
15.4	600mgtid	90.8	89.295	91.805
15.5	600mgtid	90.4	88.995	91.4
15.6	600mgtid	89.95	88.59	91.105
15.7	600mgtid	89.5	87.995	90.8
15.8	600mgtid	89	87.5	90.405
15.9	600mgtid	88.65	86.9	90
16	600mgtid	88.1	86.495	89.405
16.1	600mgtid	87.65	86.1	88.9
16.2	600mgtid	87.2	85.795	88.505
16.3	600mgtid	86.7	85.1	88
16.4	600mgtid	86.2	84.495	87.405
16.5	600mgtid	85.7	83.895	87
16.6	600mgtid	85.2	83.3	86.505
16.7	600mgtid	84.7	82.8	86.005
16.8	600mgtid	84.3	82.295	85.505
16.9	600mgtid	83.6	81.595	85.1
17	600mgtid	83.1	81.1	84.5
17.1	600mgtid	82.5	80.395	83.905
17.2	600mgtid	81.95	79.895	83.6
17.3	600mgtid	81.3	79.395	83.3
17.4	600mgtid	80.8	78.8	82.9
17.5	600mgtid	80.15	78.395	82.12
17.6	600mgtid	79.55	77.485	81.41
17.7	600mgtid	78.9	76.995	81.105
17.8	600mgtid	78.35	76.585	80.41
17.9	600mgtid	77.8	75.7	79.9
18	600mgtid	77.2	74.995	79.2
18.1	600mgtid	76.6	74.2	78.515
18.2	600mgtid	76	73.785	77.905
18.3	600mgtid	75.3	73.09	77.6
18.4	600mgtid	74.65	72.4	76.8
18.5	600mgtid	73.9	71.795	76.205
18.6	600mgtid	73.3	70.98	75.405
18.7	600mgtid	72.65	70.5	74.705
18.8	600mgtid	72.2	69.59	74
18.9	600mgtid	71.4	69.095	73.4
19	600mgtid	70.75	68.5	72.705
19.1	600mgtid	70.1	67.695	72.2
19.2	600mgtid	69.3	67.095	71.605
19.3	600mgtid	68.7	66.295	71.1
19.4	600mgtid	67.9	65.795	70.5
19.5	600mgtid	67.25	64.9	69.61
19.6	600mgtid	66.5	64.29	69
19.7	600mgtid	65.85	63.4	68.01
19.8	600mgtid	65.15	62.99	67.505
19.9	600mgtid	64.4	62	66.915
20	600mgtid	63.8	61.395	66.125
20.1	600mgtid	63.2	60.895	65.51
20.2	600mgtid	62.5	60.39	64.91
20.3	600mgtid	61.9	59.6	64.4
20.4	600mgtid	61.15	59.095	63.605
20.5	600mgtid	60.4	58.495	62.905
20.6	600mgtid	59.8	57.6	62.11
20.7	600mgtid	59.15	56.795	61.305
20.8	600mgtid	58.5	56.185	60.8
20.9	600mgtid	57.9	55.295	59.9
21	600mgtid	57.25	54.6	59.205
21.1	600mgtid	56.6	53.7	58.9
21.2	600mgtid	56	53.195	58.2
21.3	600mgtid	55.3	52.495	57.3
21.4	600mgtid	54.55	51.8	56.51
21.5	600mgtid	53.85	51.395	56.105
21.6	600mgtid	53.2	50.7	55.605
21.7	600mgtid	52.55	50.2	54.9
21.8	600mgtid	52	49.5	54.02
21.9	600mgtid	51.25	49.09	53.52
22	600mgtid	50.65	48.395	53.11
22.1	600mgtid	50.05	47.6	52.31
22.2	600mgtid	49.4	47.2	51.715
22.3	600mgtid	48.9	46.59	51.005
22.4	600mgtid	48.35	45.895	50.205
22.5	600mgtid	47.5	45.195	49.6
22.6	600mgtid	46.85	44.6	48.805
22.7	600mgtid	46.3	43.8	48.305
22.8	600mgtid	45.7	43.485	47.515
22.9	600mgtid	45	42.595	47.01
23	600mgtid	44.4	41.995	46.505
23.1	600mgtid	43.85	41.5	46.005
23.2	600mgtid	43.1	40.9	45.205
23.3	600mgtid	42.6	39.995	44.61
23.4	600mgtid	42	39.395	43.91
23.5	600mgtid	41.35	38.895	43.31
23.6	600mgtid	40.75	38.1	42.9
23.7	600mgtid	40.2	37.495	42.405
23.8	600mgtid	39.4	37.195	41.6
23.9	600mgtid	38.85	36.59	40.905
24	600mgtid	38.1	35.99	40.6
24.1	600mgtid	37.65	35.295	39.715
24.2	600mgtid	37.2	34.785	39.305
24.3	600mgtid	36.6	34.095	38.9
24.4	600mgtid	36.2	33.4	38.305
24.5	600mgtid	35.6	32.98	37.805
24.6	600mgtid	35.05	32.675	37.31
24.7	600mgtid	34.5	32.19	36.815
24.8	600mgtid	34	31.69	36.41
24.9	600mgtid	33.55	31.095	35.715
25	600mgtid	32.85	30.59	35.215
25.1	600mgtid	32.35	30	34.62
25.2	600mgtid	31.9	29.59	34.305
25.3	600mgtid	31.55	29.1	33.42
25.4	600mgtid	31.1	28.69	33
25.5	600mgtid	30.5	28.195	32.31
25.6	600mgtid	29.95	27.7	31.8
25.7	600mgtid	29.5	27.29	31.205
25.8	600mgtid	29	26.79	30.905
25.9	600mgtid	28.5	26.29	30.5
26	600mgtid	28.1	25.8	29.91
26.1	600mgtid	27.75	25.295	29.3
26.2	600mgtid	27.2	24.8	28.9
26.3	600mgtid	26.8	24.495	28.305
26.4	600mgtid	26.35	24.19	27.905
26.5	600mgtid	25.95	23.6	27.6
26.6	600mgtid	25.65	22.9	27.305
26.7	600mgtid	25.15	22.69	27.005
26.8	600mgtid	24.7	22.1	26.8
26.9	600mgtid	24.2	21.795	26.31
27	600mgtid	23.8	21.395	25.905
27.1	600mgtid	23.4	21.2	25.6
27.2	600mgtid	23	20.6	25.105
27.3	600mgtid	22.6	20.3	24.51
27.4	600mgtid	22.25	19.99	24.105
27.5	600mgtid	21.8	19.695	23.905
27.6	600mgtid	21.4	19.2	23.605
27.7	600mgtid	21.1	18.88	23.11
27.8	600mgtid	20.7	18.395	22.605
27.9	600mgtid	20.35	18.09	22.21
28	600mgtid	20	17.695	22.105
28.1	600mgtid	19.7	17.295	21.9
28.2	600mgtid	19.35	16.9	21.405
28.3	600mgtid	18.95	16.6	21.005
28.4	600mgtid	18.6	16.295	20.705
28.5	600mgtid	18.3	15.895	20.4
28.6	600mgtid	18	15.59	20.1
28.7	600mgtid	17.6	15.2	19.7
28.8	600mgtid	17.4	14.995	19.315
28.9	600mgtid	17.1	14.69	19.115
29	600mgtid	16.75	14.49	18.905
29.1	600mgtid	16.5	14.195	18.5
29.2	600mgtid	16.1	13.995	17.82
29.3	600mgtid	15.9	13.6	17.505
29.4	600mgtid	15.65	13.395	17.31
29.5	600mgtid	15.35	13.1	17.005
29.6	600mgtid	14.95	12.8	16.62
29.7	600mgtid	14.7	12.6	16.4
29.8	600mgtid	14.4	12.295	16.2
29.9	600mgtid	14.2	12.1	16
30	600mgtid	13.75	11.895	15.805
30.1	600mgtid	13.6	11.7	15.505
30.2	600mgtid	13.4	11.595	15.21
30.3	600mgtid	13.25	11.295	15.005
30.4	600mgtid	13	10.9	14.705
30.5	600mgtid	12.75	10.6	14.405
30.6	600mgtid	12.55	10.395	14.205
30.7	600mgtid	12.2	10.2	14.1
30.8	600mgtid	12	10	13.81
30.9	600mgtid	11.8	9.98999999999999	13.605
31	600mgtid	11.6	9.79000000000001	13.215
31.1	600mgtid	11.4	9.59	13.1
31.2	600mgtid	11.2	9.48999999999999	12.81
31.3	600mgtid	10.9	9.29000000000001	12.7
31.4	600mgtid	10.7	9.19	12.405
31.5	600mgtid	10.5	8.895	12.205
31.6	600mgtid	10.3	8.79000000000001	11.905
31.7	600mgtid	10.1	8.5	11.705
31.8	600mgtid	9.95	8.38500000000001	11.6
31.9	600mgtid	9.7	8.18000000000001	11.3
32	600mgtid	9.59999999999999	8.08499999999999	11.205
32.1	600mgtid	9.3	7.89	10.905
32.2	600mgtid	9.25	7.79000000000001	10.7
32.3	600mgtid	9.09999999999999	7.495	10.5
32.4	600mgtid	8.90000000000001	7.2	10.405
32.5	600mgtid	8.7	7.09999999999999	10.205
32.6	600mgtid	8.5	7.09	10.005
32.7	600mgtid	8.40000000000001	6.895	9.80500000000001
32.8	600mgtid	8.2	6.59999999999999	9.59999999999999
32.9	600mgtid	8.09999999999999	6.495	9.40000000000001
33	600mgtid	7.90000000000001	6.395	9.20999999999999
33.1	600mgtid	7.7	6.2	9.105
33.2	600mgtid	7.59999999999999	6.19499999999999	9.005
33.3	600mgtid	7.40000000000001	6.09999999999999	8.80500000000001
33.4	600mgtid	7.3	6	8.605
33.5	600mgtid	7.09999999999999	5.895	8.405
33.6	600mgtid	7	5.8	8.205
33.7	600mgtid	6.8	5.69499999999999	8.09999999999999
33.8	600mgtid	6.75	5.595	7.905
33.9	600mgtid	6.7	5.40000000000001	7.8
34	600mgtid	6.55	5.295	7.7
34.1	600mgtid	6.34999999999999	5	7.41
34.2	600mgtid	6.3	4.995	7.30500000000001
34.3	600mgtid	6.09999999999999	4.8	7.30500000000001
34.4	600mgtid	6	4.69499999999999	7.105
34.5	600mgtid	5.90000000000001	4.59999999999999	7.005
34.6	600mgtid	5.7	4.595	6.905
34.7	600mgtid	5.55	4.5	6.80500000000001
34.8	600mgtid	5.45	4.3	6.7
34.9	600mgtid	5.34999999999999	4.2	6.51000000000001
35	600mgtid	5.25	4.19	6.41500000000001
35.1	600mgtid	5.2	4.08499999999999	6.125
35.2	600mgtid	5	3.98999999999999	6.11499999999999
35.3	600mgtid	4.95	3.895	6.105
35.4	600mgtid	4.8	3.69499999999999	6.005
35.5	600mgtid	4.8	3.495	6.005
35.6	600mgtid	4.7	3.395	6.005
35.7	600mgtid	4.59999999999999	3.295	6
35.8	600mgtid	4.5	3.2	5.90000000000001
35.9	600mgtid	4.45	3.095	5.8
36	600mgtid	4.3	3.09	5.51000000000001
36.1	600mgtid	4.3	2.90000000000001	5.405
36.2	600mgtid	4.09999999999999	2.89	5.30500000000001
36.3	600mgtid	4.09999999999999	2.89	5.30500000000001
36.4	600mgtid	4	2.89	5.205
36.5	600mgtid	3.90000000000001	2.69499999999999	5.09999999999999
36.6	600mgtid	3.84999999999999	2.69499999999999	5.005
36.7	600mgtid	3.8	2.685	4.90000000000001
36.8	600mgtid	3.7	2.59	4.705
36.9	600mgtid	3.59999999999999	2.59	4.7
37	600mgtid	3.5	2.395	4.605
37.1	600mgtid	3.40000000000001	2.395	4.5
37.2	600mgtid	3.3	2.3	4.40000000000001
37.3	600mgtid	3.3	2.3	4.30500000000001
37.4	600mgtid	3.2	2.295	4.2
37.5	600mgtid	3.2	2.295	4.105
37.6	600mgtid	3.09999999999999	2.2	4.01000000000001
37.7	600mgtid	3.05	2	3.905
37.8	600mgtid	3	2	3.90000000000001
37.9	600mgtid	3	1.995	3.80500000000001
38	600mgtid	3	1.90000000000001	3.7
38.1	600mgtid	2.90000000000001	1.895	3.605
38.2	600mgtid	2.8	1.8	3.59999999999999
38.3	600mgtid	2.7	1.8	3.59999999999999
38.4	600mgtid	2.7	1.795	3.505
38.5	600mgtid	2.7	1.7	3.40000000000001
38.6	600mgtid	2.59999999999999	1.69499999999999	3.40000000000001
38.7	600mgtid	2.55	1.595	3.30500000000001
38.8	600mgtid	2.5	1.595	3.3
38.9	600mgtid	2.40000000000001	1.495	3.3
39	600mgtid	2.40000000000001	1.48999999999999	3.2
39.1	600mgtid	2.34999999999999	1.48999999999999	3.105
39.2	600mgtid	2.3	1.295	3.09999999999999
39.3	600mgtid	2.15000000000001	1.295	3.005
39.4	600mgtid	2.09999999999999	1.2	3
39.5	600mgtid	2.09999999999999	1.2	2.905
39.6	600mgtid	2	1.19	2.90000000000001
39.7	600mgtid	2	1.095	2.90000000000001
39.8	600mgtid	2	1.095	2.80500000000001
39.9	600mgtid	1.90000000000001	1	2.8
40	600mgtid	1.90000000000001	1	2.8
40.1	600mgtid	1.8	0.995000000000005	2.7
40.2	600mgtid	1.8	0.900000000000006	2.59999999999999
40.3	600mgtid	1.8	0.900000000000006	2.59999999999999
40.4	600mgtid	1.75	0.900000000000006	2.505
40.5	600mgtid	1.7	0.900000000000006	2.5
40.6	600mgtid	1.7	0.900000000000006	2.5
40.7	600mgtid	1.7	0.894999999999996	2.405
40.8	600mgtid	1.59999999999999	0.799999999999997	2.40000000000001
40.9	600mgtid	1.59999999999999	0.799999999999997	2.40000000000001
41	600mgtid	1.59999999999999	0.799999999999997	2.40000000000001
41.1	600mgtid	1.59999999999999	0.799999999999997	2.3
41.2	600mgtid	1.5	0.795000000000002	2.3
41.3	600mgtid	1.5	0.795000000000002	2.3
41.4	600mgtid	1.45	0.700000000000003	2.205
41.5	600mgtid	1.40000000000001	0.700000000000003	2.2
41.6	600mgtid	1.40000000000001	0.700000000000003	2.105
41.7	600mgtid	1.40000000000001	0.694999999999993	2.09999999999999
41.8	600mgtid	1.40000000000001	0.694999999999993	2.09999999999999
41.9	600mgtid	1.3	0.599999999999994	1.905
42	600mgtid	1.3	0.599999999999994	1.905
42.1	600mgtid	1.3	0.599999999999994	1.90000000000001
42.2	600mgtid	1.3	0.599999999999994	1.90000000000001
42.3	600mgtid	1.2	0.599999999999994	1.80500000000001
42.4	600mgtid	1.2	0.599999999999994	1.80500000000001
42.5	600mgtid	1.09999999999999	0.599999999999994	1.705
42.6	600mgtid	1.09999999999999	0.599999999999994	1.7
42.7	600mgtid	1.09999999999999	0.599999999999994	1.7
42.8	600mgtid	1.09999999999999	0.599999999999994	1.7
42.9	600mgtid	1.09999999999999	0.599999999999994	1.7
43	600mgtid	1	0.5	1.605
43.1	600mgtid	1	0.5	1.605
43.2	600mgtid	1	0.5	1.59999999999999
43.3	600mgtid	1	0.5	1.505
43.4	600mgtid	0.950000000000003	0.5	1.5
43.5	600mgtid	0.900000000000006	0.495000000000005	1.5
43.6	600mgtid	0.900000000000006	0.400000000000006	1.40000000000001
43.7	600mgtid	0.900000000000006	0.400000000000006	1.40000000000001
43.8	600mgtid	0.900000000000006	0.400000000000006	1.30500000000001
43.9	600mgtid	0.900000000000006	0.400000000000006	1.30500000000001
44	600mgtid	0.799999999999997	0.400000000000006	1.3
44.1	600mgtid	0.799999999999997	0.394999999999996	1.3
44.2	600mgtid	0.799999999999997	0.394999999999996	1.3
44.3	600mgtid	0.799999999999997	0.299999999999997	1.3
44.4	600mgtid	0.799999999999997	0.299999999999997	1.205
44.5	600mgtid	0.700000000000003	0.299999999999997	1.205
44.6	600mgtid	0.700000000000003	0.299999999999997	1.205
44.7	600mgtid	0.700000000000003	0.299999999999997	1.2
44.8	600mgtid	0.700000000000003	0.299999999999997	1.2
44.9	600mgtid	0.700000000000003	0.299999999999997	1.2
45	600mgtid	0.700000000000003	0.299999999999997	1.105
45.1	600mgtid	0.700000000000003	0.299999999999997	1.09999999999999
45.2	600mgtid	0.599999999999994	0.299999999999997	1.09999999999999
45.3	600mgtid	0.599999999999994	0.299999999999997	1.09999999999999
45.4	600mgtid	0.599999999999994	0.299999999999997	1.09999999999999
45.5	600mgtid	0.599999999999994	0.295000000000002	1.005
45.6	600mgtid	0.599999999999994	0.295000000000002	1
45.7	600mgtid	0.599999999999994	0.295000000000002	1
45.8	600mgtid	0.599999999999994	0.200000000000003	1
45.9	600mgtid	0.599999999999994	0.200000000000003	1
46	600mgtid	0.599999999999994	0.200000000000003	1
46.1	600mgtid	0.549999999999997	0.200000000000003	0.905000000000001
46.2	600mgtid	0.5	0.200000000000003	0.905000000000001
46.3	600mgtid	0.5	0.200000000000003	0.905000000000001
46.4	600mgtid	0.5	0.200000000000003	0.900000000000006
46.5	600mgtid	0.5	0.200000000000003	0.900000000000006
46.6	600mgtid	0.5	0.200000000000003	0.900000000000006
46.7	600mgtid	0.5	0.200000000000003	0.805000000000007
46.8	600mgtid	0.450000000000003	0.194999999999993	0.805000000000007
46.9	600mgtid	0.400000000000006	0.194999999999993	0.805000000000007
47	600mgtid	0.400000000000006	0.0999999999999943	0.805000000000007
47.1	600mgtid	0.400000000000006	0.0999999999999943	0.805000000000007
47.2	600mgtid	0.400000000000006	0.0999999999999943	0.799999999999997
47.3	600mgtid	0.400000000000006	0.0999999999999943	0.704999999999998
47.4	600mgtid	0.400000000000006	0.0999999999999943	0.700000000000003
47.5	600mgtid	0.400000000000006	0.0999999999999943	0.700000000000003
47.6	600mgtid	0.400000000000006	0.0999999999999943	0.700000000000003
47.7	600mgtid	0.400000000000006	0.0999999999999943	0.700000000000003
47.8	600mgtid	0.400000000000006	0.0999999999999943	0.700000000000003
47.9	600mgtid	0.400000000000006	0.0999999999999943	0.700000000000003
48	600mgtid	0.400000000000006	0.0999999999999943	0.700000000000003
48.1	600mgtid	0.349999999999994	0.0999999999999943	0.700000000000003
48.2	600mgtid	0.349999999999994	0	0.700000000000003
48.3	600mgtid	0.299999999999997	0	0.700000000000003
48.4	600mgtid	0.299999999999997	0	0.700000000000003
48.5	600mgtid	0.299999999999997	0	0.605000000000004
48.6	600mgtid	0.299999999999997	0	0.605000000000004
48.7	600mgtid	0.299999999999997	0	0.605000000000004
48.8	600mgtid	0.299999999999997	0	0.605000000000004
48.9	600mgtid	0.299999999999997	0	0.605000000000004
49	600mgtid	0.299999999999997	0	0.599999999999994
49.1	600mgtid	0.299999999999997	0	0.599999999999994
49.2	600mgtid	0.299999999999997	0	0.599999999999994
49.3	600mgtid	0.299999999999997	0	0.599999999999994
49.4	600mgtid	0.299999999999997	0	0.599999999999994
49.5	600mgtid	0.299999999999997	0	0.599999999999994
[truncated: 5 more rows]

## Sheet: S8B
time	dosekg	rate2.9	rate2.9q05	rate2.9q95
0	No treatment	0	0	0
0.1	No treatment	0.299999999999997	0.0999999999999943	0.700000000000003
0.2	No treatment	14.25	12.395	16.1
0.3	No treatment	39.15	36.49	42.2
0.4	No treatment	58.4	56.195	61.115
0.5	No treatment	71.6	69.3	74.3
0.6	No treatment	81.05	79.295	82.91
0.7	No treatment	87.6	86.095	89.4
0.8	No treatment	92.3	90.5	93.405
0.9	No treatment	95.2	93.995	96.3
1	No treatment	97	96.39	97.9
1.1	No treatment	98.2	97.6	98.9
1.2	No treatment	99	98.4	99.405
1.3	No treatment	99.4	99	99.705
1.4	No treatment	99.6	99.3	99.9
1.5	No treatment	99.8	99.495	100
1.6	No treatment	99.85	99.6	100
1.7	No treatment	99.9	99.7	100
1.8	No treatment	100	99.8	100
1.9	No treatment	100	99.8	100
2	No treatment	100	99.8	100
2.1	No treatment	100	99.9	100
2.2	No treatment	100	99.9	100
2.3	No treatment	100	99.995	100
2.4	No treatment	100	100	100
2.5	No treatment	100	100	100
2.6	No treatment	100	100	100
2.7	No treatment	100	100	100
2.8	No treatment	100	100	100
2.9	No treatment	100	100	100
3	No treatment	100	100	100
3.1	No treatment	100	100	100
3.2	No treatment	100	100	100
3.3	No treatment	100	100	100
3.4	No treatment	100	100	100
3.5	No treatment	100	100	100
3.6	No treatment	100	100	100
3.7	No treatment	100	100	100
3.8	No treatment	100	100	100
3.9	No treatment	100	100	100
4	No treatment	100	100	100
4.1	No treatment	100	100	100
4.2	No treatment	100	100	100
4.3	No treatment	100	100	100
4.4	No treatment	100	100	100
4.5	No treatment	100	100	100
4.6	No treatment	100	100	100
4.7	No treatment	100	100	100
4.8	No treatment	100	100	100
4.9	No treatment	100	100	100
5	No treatment	100	100	100
5.1	No treatment	100	100	100
5.2	No treatment	100	100	100
5.3	No treatment	100	100	100
5.4	No treatment	100	100	100
5.5	No treatment	100	100	100
5.6	No treatment	100	100	100
5.7	No treatment	100	100	100
5.8	No treatment	100	100	100
5.9	No treatment	100	100	100
6	No treatment	100	100	100
6.1	No treatment	100	100	100
6.2	No treatment	100	100	100
6.3	No treatment	100	100	100
6.4	No treatment	100	100	100
6.5	No treatment	100	100	100
6.6	No treatment	100	100	100
6.7	No treatment	100	100	100
6.8	No treatment	100	100	100
6.9	No treatment	100	100	100
7	No treatment	100	100	100
7.1	No treatment	100	100	100
7.2	No treatment	100	100	100
7.3	No treatment	100	100	100
7.4	No treatment	100	100	100
7.5	No treatment	100	100	100
7.6	No treatment	100	100	100
7.7	No treatment	100	100	100
7.8	No treatment	100	100	100
7.9	No treatment	100	100	100
8	No treatment	100	100	100
8.1	No treatment	100	100	100
8.2	No treatment	100	100	100
8.3	No treatment	100	100	100
8.4	No treatment	100	100	100
8.5	No treatment	100	100	100
8.6	No treatment	100	100	100
8.7	No treatment	100	100	100
8.8	No treatment	100	100	100
8.9	No treatment	100	100	100
9	No treatment	100	100	100
9.1	No treatment	100	100	100
9.2	No treatment	100	100	100
9.3	No treatment	100	100	100
9.4	No treatment	100	100	100
9.5	No treatment	100	100	100
9.6	No treatment	100	100	100
9.7	No treatment	100	100	100
9.8	No treatment	100	100	100
9.9	No treatment	100	100	100
10	No treatment	100	100	100
10.1	No treatment	100	100	100
10.2	No treatment	100	100	100
10.3	No treatment	100	100	100
10.4	No treatment	100	100	100
10.5	No treatment	100	100	100
10.6	No treatment	100	100	100
10.7	No treatment	100	100	100
10.8	No treatment	100	100	100
10.9	No treatment	100	100	100
11	No treatment	100	100	100
11.1	No treatment	100	100	100
11.2	No treatment	100	100	100
11.3	No treatment	100	100	100
11.4	No treatment	100	99.9	100
11.5	No treatment	100	99.9	100
11.6	No treatment	100	99.9	100
11.7	No treatment	100	99.9	100
11.8	No treatment	100	99.9	100
11.9	No treatment	100	99.9	100
12	No treatment	100	99.9	100
12.1	No treatment	100	99.9	100
12.2	No treatment	100	99.895	100
12.3	No treatment	100	99.8	100
12.4	No treatment	100	99.8	100
12.5	No treatment	100	99.8	100
12.6	No treatment	100	99.8	100
12.7	No treatment	99.9	99.8	100
12.8	No treatment	99.9	99.8	100
12.9	No treatment	99.9	99.8	100
13	No treatment	99.9	99.795	100
13.1	No treatment	99.9	99.7	100
13.2	No treatment	99.9	99.7	100
13.3	No treatment	99.9	99.7	100
13.4	No treatment	99.9	99.6	100
13.5	No treatment	99.85	99.6	100
13.6	No treatment	99.8	99.5	100
13.7	No treatment	99.8	99.5	100
13.8	No treatment	99.8	99.495	100
13.9	No treatment	99.8	99.495	100
14	No treatment	99.7	99.4	100
14.1	No treatment	99.7	99.4	100
14.2	No treatment	99.7	99.395	100
14.3	No treatment	99.7	99.3	99.905
14.4	No treatment	99.65	99.2	99.9
14.5	No treatment	99.6	99.2	99.805
14.6	No treatment	99.6	99.2	99.8
14.7	No treatment	99.5	99.2	99.8
14.8	No treatment	99.5	99.1	99.8
14.9	No treatment	99.5	99.1	99.7
15	No treatment	99.4	99	99.7
15.1	No treatment	99.4	98.9	99.7
15.2	No treatment	99.3	98.895	99.605
15.3	No treatment	99.3	98.795	99.6
15.4	No treatment	99.2	98.795	99.6
15.5	No treatment	99.1	98.795	99.6
15.6	No treatment	99	98.785	99.5
15.7	No treatment	99	98.495	99.4
15.8	No treatment	98.9	98.3	99.4
15.9	No treatment	98.9	98.295	99.3
16	No treatment	98.8	98.2	99.3
16.1	No treatment	98.7	98.195	99.205
16.2	No treatment	98.7	98	99.205
16.3	No treatment	98.5	97.995	99.1
16.4	No treatment	98.5	97.895	99.005
16.5	No treatment	98.4	97.7	99
16.6	No treatment	98.3	97.595	98.805
16.7	No treatment	98.2	97.5	98.8
16.8	No treatment	98.1	97.3	98.7
16.9	No treatment	97.9	97.2	98.6
17	No treatment	97.8	96.995	98.405
17.1	No treatment	97.7	96.9	98.305
17.2	No treatment	97.55	96.7	98.2
17.3	No treatment	97.5	96.6	98.2
17.4	No treatment	97.3	96.495	98.01
17.5	No treatment	97.2	96.3	98
17.6	No treatment	97	96.195	97.8
17.7	No treatment	96.9	95.8	97.605
17.8	No treatment	96.7	95.795	97.5
17.9	No treatment	96.5	95.6	97.305
18	No treatment	96.4	95.395	97.105
18.1	No treatment	96.25	95.295	97
18.2	No treatment	96.1	95	96.8
18.3	No treatment	95.85	94.9	96.7
18.4	No treatment	95.65	94.695	96.51
18.5	No treatment	95.4	94.395	96.4
18.6	No treatment	95.2	94.1	96.2
18.7	No treatment	94.95	93.995	96.005
18.8	No treatment	94.7	93.695	95.8
18.9	No treatment	94.5	93.4	95.7
19	No treatment	94.3	93.3	95.5
19.1	No treatment	94.1	93.1	95.3
19.2	No treatment	93.9	92.9	95.105
19.3	No treatment	93.65	92.595	94.905
19.4	No treatment	93.4	92.4	94.8
19.5	No treatment	93.2	92.095	94.5
19.6	No treatment	93	91.89	94.205
19.7	No treatment	92.7	91.595	94.01
19.8	No treatment	92.4	91.2	93.71
19.9	No treatment	92.2	90.795	93.4
20	No treatment	91.9	90.495	93.205
20.1	No treatment	91.6	90.195	93
20.2	No treatment	91.35	89.7	92.7
20.3	No treatment	90.95	89.395	92.2
20.4	No treatment	90.7	89.195	91.905
20.5	No treatment	90.25	88.8	91.605
20.6	No treatment	90	88.495	91.4
20.7	No treatment	89.65	88.185	90.905
20.8	No treatment	89.4	87.79	90.605
20.9	No treatment	89.1	87.585	90.3
21	No treatment	88.8	87.195	90.1
21.1	No treatment	88.4	86.78	89.8
21.2	No treatment	87.95	86.385	89.205
21.3	No treatment	87.6	85.99	88.9
21.4	No treatment	87.15	85.6	88.6
21.5	No treatment	86.95	85.29	88.305
21.6	No treatment	86.55	84.8	88
21.7	No treatment	86.2	84.495	87.6
21.8	No treatment	85.7	84.095	87.4
21.9	No treatment	85.4	83.69	86.9
22	No treatment	85	83.095	86.605
22.1	No treatment	84.7	82.59	86.11
22.2	No treatment	84.3	82.18	85.7
22.3	No treatment	83.8	81.685	85.4
22.4	No treatment	83.5	81.285	85.105
22.5	No treatment	83	80.895	84.605
22.6	No treatment	82.5	80.495	84.3
22.7	No treatment	82	80.1	83.9
22.8	No treatment	81.6	79.6	83.3
22.9	No treatment	81.2	79.1	82.705
23	No treatment	80.75	78.695	82.405
23.1	No treatment	80.25	78.2	82.005
23.2	No treatment	79.85	77.8	81.505
23.3	No treatment	79.35	77.49	81.005
23.4	No treatment	79	76.895	80.5
23.5	No treatment	78.5	76.58	80.205
23.6	No treatment	78.1	75.99	79.705
23.7	No treatment	77.6	75.395	79.215
23.8	No treatment	77.2	74.795	78.905
23.9	No treatment	76.7	74.595	78.315
24	No treatment	76.15	74.095	77.9
24.1	No treatment	75.5	73.58	77.31
24.2	No treatment	75.05	73.085	76.9
24.3	No treatment	74.7	72.695	76.405
24.4	No treatment	74.2	72.2	76.005
24.5	No treatment	73.7	71.79	75.7
24.6	No treatment	73.1	70.9	75.405
24.7	No treatment	72.6	70.5	74.71
24.8	No treatment	72.1	70.095	74.505
24.9	No treatment	71.65	69.595	73.81
25	No treatment	71.15	69.195	73.405
25.1	No treatment	70.6	68.495	72.81
25.2	No treatment	70	68.08	72.21
25.3	No treatment	69.6	67.6	72
25.4	No treatment	68.9	67.095	71.6
25.5	No treatment	68.5	66.1	71.015
25.6	No treatment	68	65.88	70.6
25.7	No treatment	67.4	65.39	69.905
25.8	No treatment	67	64.8	69.405
25.9	No treatment	66.4	64.19	69
26	No treatment	65.8	63.6	68.305
26.1	No treatment	65.4	63.195	67.615
26.2	No treatment	64.75	62.795	67.31
26.3	No treatment	64.1	62.095	66.805
26.4	No treatment	63.7	61.595	66.4
26.5	No treatment	63.25	61.2	66.01
26.6	No treatment	62.65	60.49	65.6
26.7	No treatment	62.15	60.095	65.005
26.8	No treatment	61.7	59.6	64.405
26.9	No treatment	61.1	59.095	63.705
27	No treatment	60.65	58.395	63.11
27.1	No treatment	60.2	57.895	62.7
27.2	No treatment	59.7	57.29	62.2
27.3	No treatment	59.15	56.7	61.505
27.4	No treatment	58.65	56.195	60.8
27.5	No treatment	58.2	55.3	60.41
27.6	No treatment	57.7	54.995	59.91
27.7	No treatment	57.2	54.395	59.6
27.8	No treatment	56.55	53.695	58.9
27.9	No treatment	55.9	53.095	58.305
28	No treatment	55.4	52.695	57.705
28.1	No treatment	54.85	52.59	57.1
28.2	No treatment	54.4	52.175	56.605
28.3	No treatment	53.75	51.295	56.005
28.4	No treatment	53.2	50.985	55.51
28.5	No treatment	52.8	50.58	55.3
28.6	No treatment	52.4	50.275	54.61
28.7	No treatment	51.7	49.6	54.105
28.8	No treatment	51.2	49	53.6
28.9	No treatment	50.7	48.795	53.005
29	No treatment	50.4	48.285	52.6
29.1	No treatment	49.85	47.6	52.005
29.2	No treatment	49.45	47	51.405
29.3	No treatment	48.9	46.3	50.815
29.4	No treatment	48.5	45.88	50.31
29.5	No treatment	47.85	45.575	49.8
29.6	No treatment	47.45	44.795	49.5
29.7	No treatment	46.9	44.495	49.01
29.8	No treatment	46.45	43.995	48.605
29.9	No treatment	46.1	43.585	48.105
30	No treatment	45.45	43.09	47.505
30.1	No treatment	45	42.77	47.1
30.2	No treatment	44.5	42.27	46.605
30.3	No treatment	44	41.77	45.915
30.4	No treatment	43.45	40.895	45.8
30.5	No treatment	42.95	40.49	45.01
30.6	No treatment	42.5	40.185	44.605
30.7	No treatment	42.1	39.7	44.4
30.8	No treatment	41.65	39.4	44.005
30.9	No treatment	41.15	38.985	43.6
31	No treatment	40.7	38.5	43.1
31.1	No treatment	40.3	37.8	42.7
31.2	No treatment	39.9	37.495	42.21
31.3	No treatment	39.5	37.1	41.715
31.4	No treatment	39	36.695	41.1
31.5	No treatment	38.5	36.1	40.805
31.6	No treatment	38	35.695	40.405
31.7	No treatment	37.7	35.395	39.9
31.8	No treatment	37.3	34.795	39.21
31.9	No treatment	36.8	34.6	38.805
32	No treatment	36.5	34.19	38.6
32.1	No treatment	35.9	33.695	38.005
32.2	No treatment	35.5	33.295	37.505
32.3	No treatment	35	32.8	37
32.4	No treatment	34.6	32.59	36.61
32.5	No treatment	34.4	32.195	36.3
32.6	No treatment	33.9	31.7	36
32.7	No treatment	33.4	31.395	35.605
32.8	No treatment	33	30.99	35.215
32.9	No treatment	32.6	30.495	34.905
33	No treatment	32.25	30.095	34.405
33.1	No treatment	31.8	29.795	34.2
33.2	No treatment	31.4	29.3	33.705
33.3	No treatment	31.05	29.09	33.4
33.4	No treatment	30.75	28.6	32.905
33.5	No treatment	30.4	28.095	32.315
33.6	No treatment	30.1	27.7	31.915
33.7	No treatment	29.7	27.295	31.415
33.8	No treatment	29.4	26.795	31.105
33.9	No treatment	29.05	26.69	30.905
34	No treatment	28.7	26.2	30.51
34.1	No treatment	28.4	25.89	30.105
34.2	No treatment	28.05	25.39	29.605
34.3	No treatment	27.5	25.09	29.205
34.4	No treatment	27.2	24.985	28.905
34.5	No treatment	26.9	24.685	28.61
34.6	No treatment	26.65	24.19	28.5
34.7	No treatment	26.45	23.99	28.005
34.8	No treatment	25.85	23.6	27.705
34.9	No treatment	25.6	23.49	27.4
35	No treatment	25.3	23	27.005
35.1	No treatment	25.05	22.795	26.6
35.2	No treatment	24.75	22.39	26.3
35.3	No treatment	24.4	22.185	26
35.4	No treatment	24.05	21.775	25.605
35.5	No treatment	23.6	21.39	25.305
35.6	No treatment	23.25	21.09	25.2
35.7	No treatment	22.95	20.88	25
35.8	No treatment	22.6	20.29	24.51
35.9	No treatment	22.3	20.19	24.305
36	No treatment	22	19.8	24.005
36.1	No treatment	21.7	19.5	23.705
36.2	No treatment	21.5	19.1	23.325
36.3	No treatment	21.15	18.9	23.02
36.4	No treatment	20.95	18.595	22.63
36.5	No treatment	20.6	18.2	22.52
36.6	No treatment	20.3	17.795	22.315
36.7	No treatment	20.1	17.49	21.92
36.8	No treatment	19.7	17.485	21.815
36.9	No treatment	19.55	17.095	21.425
37	No treatment	19.25	16.795	21.215
37.1	No treatment	18.9	16.395	21.105
37.2	No treatment	18.7	16.195	20.805
37.3	No treatment	18.4	15.895	20.315
37.4	No treatment	18.2	15.785	20.105
37.5	No treatment	18	15.495	19.71
37.6	No treatment	17.6	15.1	19.41
37.7	No treatment	17.45	15.08	19.2
37.8	No treatment	17.15	14.69	19
37.9	No treatment	16.9	14.4	18.605
38	No treatment	16.7	14.195	18.6
38.1	No treatment	16.5	14.095	18.2
38.2	No treatment	16.25	13.795	18.105
38.3	No treatment	16.05	13.695	17.6
38.4	No treatment	15.75	13.495	17.315
38.5	No treatment	15.65	13.485	17.21
38.6	No treatment	15.4	13.485	17.005
38.7	No treatment	15.2	13.19	16.805
38.8	No treatment	15	12.89	16.605
38.9	No treatment	14.9	12.69	16.4
39	No treatment	14.65	12.495	16.105
39.1	No treatment	14.4	12.195	15.9
39.2	No treatment	14.2	12	15.9
39.3	No treatment	14	11.895	15.6
39.4	No treatment	13.7	11.795	15.405
39.5	No treatment	13.5	11.6	15.305
39.6	No treatment	13.4	11.4	15.205
39.7	No treatment	13.2	11.2	14.9
39.8	No treatment	13	11.185	14.7
39.9	No treatment	12.8	10.89	14.5
40	No treatment	12.6	10.6	14.4
40.1	No treatment	12.45	10.59	14.1
40.2	No treatment	12.25	10.395	13.805
40.3	No treatment	12.1	10.2	13.605
40.4	No treatment	11.9	10.09	13.405
40.5	No treatment	11.7	9.90000000000001	13.2
40.6	No treatment	11.45	9.69	13.01
40.7	No treatment	11.2	9.5	12.815
40.8	No treatment	11.1	9.48999999999999	12.61
40.9	No treatment	10.9	9.39	12.61
41	No treatment	10.7	8.995	12.505
41.1	No treatment	10.6	8.795	12.215
41.2	No treatment	10.4	8.59999999999999	12.02
41.3	No treatment	10.2	8.59	11.91
41.4	No treatment	10.15	8.40000000000001	11.805
41.5	No treatment	9.95	8.295	11.705
41.6	No treatment	9.8	8.09999999999999	11.7
41.7	No treatment	9.7	7.995	11.22
41.8	No treatment	9.5	7.895	11.11
41.9	No treatment	9.40000000000001	7.59999999999999	11.005
42	No treatment	9.3	7.40000000000001	11
42.1	No treatment	9.09999999999999	7.40000000000001	10.805
42.2	No treatment	8.95	7.39	10.705
42.3	No treatment	8.84999999999999	7.19499999999999	10.51
42.4	No treatment	8.8	7.19499999999999	10.4
42.5	No treatment	8.59999999999999	7.095	10.11
42.6	No treatment	8.45	6.995	10.01
42.7	No treatment	8.3	6.89	9.91500000000001
42.8	No treatment	8.2	6.7	9.80500000000001
42.9	No treatment	8.05	6.595	9.51000000000001
43	No treatment	8	6.395	9.51000000000001
43.1	No treatment	7.90000000000001	6.2	9.40000000000001
43.2	No treatment	7.7	6.2	9.205
43.3	No treatment	7.59999999999999	6.185	9.005
43.4	No treatment	7.5	6.09	9
43.5	No treatment	7.40000000000001	5.90000000000001	8.705
43.6	No treatment	7.2	5.79000000000001	8.7
43.7	No treatment	7.09999999999999	5.785	8.605
43.8	No treatment	7	5.69	8.505
43.9	No treatment	6.95	5.595	8.40000000000001
44	No treatment	6.8	5.495	8.3
44.1	No treatment	6.7	5.38500000000001	8.2
44.2	No treatment	6.59999999999999	5.29000000000001	8.005
44.3	No treatment	6.5	5.19499999999999	7.905
44.4	No treatment	6.40000000000001	5.095	7.705
44.5	No treatment	6.3	4.98999999999999	7.7
44.6	No treatment	6.2	4.79000000000001	7.59999999999999
44.7	No treatment	6.09999999999999	4.685	7.40000000000001
44.8	No treatment	6	4.40000000000001	7.30500000000001
44.9	No treatment	5.95	4.40000000000001	7.205
45	No treatment	5.84999999999999	4.395	7.11
45.1	No treatment	5.7	4.39	6.905
45.2	No treatment	5.7	4.39	6.8
45.3	No treatment	5.59999999999999	4.39	6.705
45.4	No treatment	5.5	4.295	6.59999999999999
45.5	No treatment	5.40000000000001	4.19499999999999	6.505
45.6	No treatment	5.3	4.19499999999999	6.40000000000001
45.7	No treatment	5.3	4.09999999999999	6.40000000000001
45.8	No treatment	5.15000000000001	4	6.105
45.9	No treatment	5.09999999999999	3.895	6.01000000000001
46	No treatment	5	3.59999999999999	5.81999999999999
46.1	No treatment	4.90000000000001	3.59999999999999	5.81
46.2	No treatment	4.8	3.59999999999999	5.70999999999999
46.3	No treatment	4.7	3.495	5.605
46.4	No treatment	4.59999999999999	3.395	5.605
46.5	No treatment	4.5	3.3	5.505
46.6	No treatment	4.5	3.3	5.41
46.7	No treatment	4.40000000000001	3.29000000000001	5.405
46.8	No treatment	4.3	3.19499999999999	5.40000000000001
46.9	No treatment	4.3	3.19499999999999	5.30500000000001
47	No treatment	4.2	2.995	5.3
47.1	No treatment	4.15000000000001	2.90000000000001	5.09999999999999
47.2	No treatment	4.09999999999999	2.8	5.09999999999999
47.3	No treatment	4.05	2.8	5.005
47.4	No treatment	4	2.795	5.005
47.5	No treatment	3.95	2.69499999999999	4.81
47.6	No treatment	3.84999999999999	2.59999999999999	4.705
47.7	No treatment	3.8	2.59999999999999	4.7
47.8	No treatment	3.7	2.495	4.7
47.9	No treatment	3.65000000000001	2.495	4.605
48	No treatment	3.59999999999999	2.495	4.505
48.1	No treatment	3.59999999999999	2.495	4.505
48.2	No treatment	3.5	2.40000000000001	4.405
48.3	No treatment	3.40000000000001	2.40000000000001	4.31
48.4	No treatment	3.40000000000001	2.395	4.31
48.5	No treatment	3.3	2.295	4.30500000000001
48.6	No treatment	3.3	2.29000000000001	4.30500000000001
48.7	No treatment	3.2	2.19499999999999	4.205
48.8	No treatment	3.2	2.095	4.205
48.9	No treatment	3.15000000000001	2.095	4.2
49	No treatment	3	2.095	4.2
49.1	No treatment	3	2.095	4.005
49.2	No treatment	3	2.08499999999999	3.81
49.3	No treatment	2.90000000000001	2.08499999999999	3.81
49.4	No treatment	2.84999999999999	1.98999999999999	3.81
49.5	No treatment	2.8	1.895	3.80500000000001
49.6	No treatment	2.8	1.895	3.80500000000001
49.7	No treatment	2.7	1.795	3.80500000000001
49.8	No treatment	2.7	1.7	3.8
49.9	No treatment	2.7	1.69499999999999	3.61
50	No treatment	2.59999999999999	1.69499999999999	3.61
0	400mgbid	0	0	0
0.1	400mgbid	0.299999999999997	0.0999999999999943	0.700000000000003
0.2	400mgbid	14.25	12.395	16.1
0.3	400mgbid	39.05	36.295	42.005
0.4	400mgbid	58.3	56.095	61.11
0.5	400mgbid	71.45	69.2	74.205
0.6	400mgbid	80.9	79.09	82.8
0.7	400mgbid	87.3	85.695	89
0.8	400mgbid	91.7	89.995	93.005
0.9	400mgbid	94.5	93.395	95.9
1	400mgbid	96.5	95.6	97.405
1.1	400mgbid	97.8	97.095	98.405
1.2	400mgbid	98.5	97.8	99
1.3	400mgbid	98.9	98.3	99.4
1.4	400mgbid	99.2	98.7	99.605
1.5	400mgbid	99.4	99	99.7
1.6	400mgbid	99.5	99.1	99.8
1.7	400mgbid	99.6	99.3	99.805
1.8	400mgbid	99.6	99.395	99.9
1.9	400mgbid	99.7	99.4	99.9
2	400mgbid	99.8	99.5	99.9
2.1	400mgbid	99.8	99.5	100
2.2	400mgbid	99.8	99.6	100
2.3	400mgbid	99.9	99.6	100
2.4	400mgbid	99.9	99.695	100
2.5	400mgbid	99.9	99.7	100
2.6	400mgbid	99.9	99.7	100
2.7	400mgbid	99.9	99.7	100
2.8	400mgbid	99.9	99.7	100
2.9	400mgbid	99.9	99.8	100
3	400mgbid	99.9	99.8	100
3.1	400mgbid	99.9	99.8	100
3.2	400mgbid	100	99.8	100
3.3	400mgbid	100	99.8	100
3.4	400mgbid	100	99.8	100
3.5	400mgbid	100	99.8	100
3.6	400mgbid	100	99.895	100
3.7	400mgbid	100	99.9	100
3.8	400mgbid	100	99.9	100
3.9	400mgbid	100	99.9	100
4	400mgbid	100	99.9	100
4.1	400mgbid	100	99.9	100
4.2	400mgbid	100	99.9	100
4.3	400mgbid	100	99.9	100
4.4	400mgbid	100	99.9	100
4.5	400mgbid	100	99.9	100
4.6	400mgbid	100	99.9	100
4.7	400mgbid	100	99.9	100
4.8	400mgbid	100	99.9	100
4.9	400mgbid	100	99.9	100
5	400mgbid	100	99.9	100
5.1	400mgbid	100	99.9	100
5.2	400mgbid	100	99.9	100
5.3	400mgbid	100	99.9	100
5.4	400mgbid	100	99.9	100
5.5	400mgbid	100	99.995	100
5.6	400mgbid	100	100	100
5.7	400mgbid	100	100	100
5.8	400mgbid	100	100	100
5.9	400mgbid	100	100	100
6	400mgbid	100	100	100
6.1	400mgbid	100	100	100
6.2	400mgbid	100	100	100
6.3	400mgbid	100	100	100
6.4	400mgbid	100	100	100
6.5	400mgbid	100	100	100
6.6	400mgbid	100	100	100
6.7	400mgbid	100	100	100
6.8	400mgbid	100	100	100
6.9	400mgbid	100	100	100
7	400mgbid	100	100	100
7.1	400mgbid	100	100	100
7.2	400mgbid	100	100	100
7.3	400mgbid	100	100	100
7.4	400mgbid	100	100	100
7.5	400mgbid	100	100	100
7.6	400mgbid	100	100	100
7.7	400mgbid	100	100	100
7.8	400mgbid	100	100	100
7.9	400mgbid	100	100	100
8	400mgbid	100	100	100
8.1	400mgbid	100	100	100
8.2	400mgbid	100	100	100
8.3	400mgbid	100	100	100
8.4	400mgbid	100	100	100
8.5	400mgbid	100	100	100
8.6	400mgbid	100	100	100
8.7	400mgbid	100	100	100
8.8	400mgbid	100	100	100
8.9	400mgbid	100	100	100
9	400mgbid	100	100	100
9.1	400mgbid	100	100	100
9.2	400mgbid	100	100	100
9.3	400mgbid	100	100	100
9.4	400mgbid	100	100	100
9.5	400mgbid	100	99.995	100
9.6	400mgbid	100	99.9	100
9.7	400mgbid	100	99.9	100
9.8	400mgbid	100	99.9	100
9.9	400mgbid	100	99.9	100
10	400mgbid	100	99.9	100
10.1	400mgbid	100	99.9	100
10.2	400mgbid	100	99.9	100
10.3	400mgbid	100	99.9	100
10.4	400mgbid	100	99.9	100
10.5	400mgbid	100	99.9	100
10.6	400mgbid	100	99.895	100
10.7	400mgbid	100	99.8	100
10.8	400mgbid	100	99.8	100
10.9	400mgbid	100	99.8	100
11	400mgbid	100	99.8	100
11.1	400mgbid	99.9	99.8	100
11.2	400mgbid	99.9	99.795	100
11.3	400mgbid	99.9	99.7	100
11.4	400mgbid	99.9	99.695	100
11.5	400mgbid	99.9	99.6	100
11.6	400mgbid	99.9	99.6	100
11.7	400mgbid	99.8	99.6	100
11.8	400mgbid	99.8	99.6	100
11.9	400mgbid	99.8	99.6	100
12	400mgbid	99.8	99.5	100
12.1	400mgbid	99.7	99.4	99.9
12.2	400mgbid	99.7	99.4	99.9
12.3	400mgbid	99.7	99.3	99.9
12.4	400mgbid	99.6	99.295	99.9
12.5	400mgbid	99.6	99.2	99.9
12.6	400mgbid	99.5	99.195	99.8
12.7	400mgbid	99.5	99.1	99.8
12.8	400mgbid	99.5	99.095	99.7
12.9	400mgbid	99.4	98.995	99.7
13	400mgbid	99.3	98.895	99.7
13.1	400mgbid	99.2	98.795	99.7
13.2	400mgbid	99.1	98.7	99.6
13.3	400mgbid	99.1	98.595	99.5
13.4	400mgbid	99	98.495	99.5
13.5	400mgbid	98.85	98.4	99.305
13.6	400mgbid	98.8	98.295	99.3
13.7	400mgbid	98.7	98.1	99.2
13.8	400mgbid	98.6	97.995	99.1
13.9	400mgbid	98.5	97.795	99
14	400mgbid	98.3	97.7	98.905
14.1	400mgbid	98.2	97.6	98.8
14.2	400mgbid	98.1	97.395	98.705
14.3	400mgbid	97.9	97.2	98.6
14.4	400mgbid	97.8	96.99	98.4
14.5	400mgbid	97.6	96.795	98.105
14.6	400mgbid	97.4	96.595	98.1
14.7	400mgbid	97.3	96.3	97.905
14.8	400mgbid	97	96.195	97.7
14.9	400mgbid	96.8	95.895	97.505
15	400mgbid	96.55	95.595	97.305
15.1	400mgbid	96.4	95.5	97.2
15.2	400mgbid	96.1	95.2	96.905
15.3	400mgbid	95.9	95	96.8
15.4	400mgbid	95.6	94.695	96.505
15.5	400mgbid	95.3	94.2	96.3
15.6	400mgbid	95.1	93.9	96.1
15.7	400mgbid	94.7	93.69	95.9
15.8	400mgbid	94.4	93.395	95.6
15.9	400mgbid	94.1	93.1	95.205
16	400mgbid	93.85	92.6	95.1
16.1	400mgbid	93.5	92.3	94.705
16.2	400mgbid	93.15	91.8	94.305
16.3	400mgbid	92.9	91.59	94
16.4	400mgbid	92.6	91.295	93.6
16.5	400mgbid	92.15	90.7	93.305
16.6	400mgbid	91.8	90.48	92.8
16.7	400mgbid	91.4	89.995	92.4
16.8	400mgbid	91	89.595	92.105
16.9	400mgbid	90.5	89.2	91.705
17	400mgbid	90.1	88.895	91.1
17.1	400mgbid	89.7	88.2	90.9
17.2	400mgbid	89.3	87.695	90.4
17.3	400mgbid	88.8	87.29	90.005
17.4	400mgbid	88.4	86.7	89.7
17.5	400mgbid	87.9	85.995	89.3
17.6	400mgbid	87.3	85.695	88.705
17.7	400mgbid	86.85	85	88.11
17.8	400mgbid	86.3	84.595	87.705
17.9	400mgbid	85.8	84.1	87.205
18	400mgbid	85.35	83.595	86.605
18.1	400mgbid	84.8	83	86.305
18.2	400mgbid	84.3	82.6	85.8
18.3	400mgbid	83.75	81.895	85.22
18.4	400mgbid	83.3	81.295	84.615
18.5	400mgbid	82.65	80.795	84.125
18.6	400mgbid	82.1	80	83.7
18.7	400mgbid	81.5	79.4	83.005
18.8	400mgbid	80.8	78.8	82.505
18.9	400mgbid	80.2	78.2	82
19	400mgbid	79.6	77.595	81.605
19.1	400mgbid	79.05	76.8	81.005
19.2	400mgbid	78.35	76.295	80.215
19.3	400mgbid	77.8	75.695	79.6
19.4	400mgbid	77.3	75.195	79.005
19.5	400mgbid	76.6	74.495	78.51
19.6	400mgbid	76	73.6	77.9
19.7	400mgbid	75.3	73.09	77.115
19.8	400mgbid	74.65	72.3	76.41
19.9	400mgbid	73.9	71.7	75.9
20	400mgbid	73.35	71.1	75.3
20.1	400mgbid	72.7	70.49	74.6
20.2	400mgbid	72.1	69.695	74.1
20.3	400mgbid	71.35	68.99	73.6
20.4	400mgbid	70.7	68.2	72.815
20.5	400mgbid	69.95	67.5	72.31
20.6	400mgbid	69.25	67.095	71.61
20.7	400mgbid	68.5	66.29	70.905
20.8	400mgbid	67.75	65.495	70.105
20.9	400mgbid	67.1	64.995	69.405
21	400mgbid	66.45	64.385	68.9
21.1	400mgbid	65.9	63.68	68.3
21.2	400mgbid	65.2	62.89	67.7
21.3	400mgbid	64.5	62.1	66.815
21.4	400mgbid	63.85	61.595	66.03
21.5	400mgbid	63.15	60.89	65.415
21.6	400mgbid	62.5	60.39	64.905
21.7	400mgbid	61.75	59.7	64.205
21.8	400mgbid	61.1	58.985	63.61
21.9	400mgbid	60.4	58.37	63.11
22	400mgbid	59.8	57.775	62.315
22.1	400mgbid	59.15	56.895	61.405
22.2	400mgbid	58.4	55.9	60.7
22.3	400mgbid	57.95	55.385	59.805
22.4	400mgbid	57.25	54.6	59.305
22.5	400mgbid	56.6	53.99	58.61
22.6	400mgbid	56	53.095	58.105
22.7	400mgbid	55.25	52.595	57.305
22.8	400mgbid	54.6	52.195	56.7
22.9	400mgbid	53.9	51.4	56.205
23	400mgbid	53.2	50.89	55.42
23.1	400mgbid	52.55	50.38	54.91
23.2	400mgbid	52	49.69	54.41
23.3	400mgbid	51.4	48.995	53.705
23.4	400mgbid	50.65	48.475	52.9
23.5	400mgbid	50.05	47.795	52.405
23.6	400mgbid	49.4	47.2	51.9
23.7	400mgbid	49	46.6	50.9
23.8	400mgbid	48.35	46.1	50.005
23.9	400mgbid	47.75	45.595	49.805
24	400mgbid	47.25	44.89	48.91
24.1	400mgbid	46.5	44.19	48.12
24.2	400mgbid	45.95	43.59	47.71
24.3	400mgbid	45.3	42.885	47.21
24.4	400mgbid	44.75	42.29	46.6
24.5	400mgbid	44	41.8	45.905
24.6	400mgbid	43.5	41.19	45.31
24.7	400mgbid	42.8	40.39	44.91
24.8	400mgbid	42.2	39.79	44.1
24.9	400mgbid	41.7	39.1	43.505
25	400mgbid	41.15	38.595	43.015
25.1	400mgbid	40.5	38.2	42.605
25.2	400mgbid	39.9	37.5	42.105
25.3	400mgbid	39.3	36.895	41.405
25.4	400mgbid	38.7	36.395	41.2
25.5	400mgbid	38.1	35.695	40.5
25.6	400mgbid	37.6	35.1	40
25.7	400mgbid	37	34.395	39.41
25.8	400mgbid	36.5	33.9	38.91
25.9	400mgbid	36.05	33.67	38.225
26	400mgbid	35.6	33.085	37.72
26.1	400mgbid	35	32.495	37.515
26.2	400mgbid	34.6	31.895	36.92
26.3	400mgbid	34.15	31.775	36.51
26.4	400mgbid	33.6	30.895	36.01
26.5	400mgbid	33.2	30.5	35.3
26.6	400mgbid	32.6	30.19	35
26.7	400mgbid	32.05	29.5	34.305
26.8	400mgbid	31.6	29.095	33.61
26.9	400mgbid	31.15	28.695	33.1
27	400mgbid	30.65	28.385	32.51
27.1	400mgbid	30.35	28.08	32
27.2	400mgbid	29.8	27.4	31.51
27.3	400mgbid	29.4	27.195	31.2
27.4	400mgbid	28.95	26.695	30.7
27.5	400mgbid	28.55	26.385	30.11
27.6	400mgbid	28.05	25.7	29.705
27.7	400mgbid	27.6	25.39	29.3
27.8	400mgbid	27.1	24.795	28.7
27.9	400mgbid	26.7	24.59	28.305
28	400mgbid	26.4	23.99	28
28.1	400mgbid	25.95	23.595	27.7
28.2	400mgbid	25.6	23.2	27.4
28.3	400mgbid	25.1	22.795	27
28.4	400mgbid	24.7	22.295	26.52
28.5	400mgbid	24.25	21.795	26.115
28.6	400mgbid	23.75	21.595	26
28.7	400mgbid	23.4	21.195	25.7
28.8	400mgbid	23.1	20.895	25.205
28.9	400mgbid	22.8	20.595	25.005
29	400mgbid	22.3	19.9	24.31
29.1	400mgbid	22	19.69	24
29.2	400mgbid	21.65	19.295	23.705
29.3	400mgbid	21.3	19.08	23.225
29.4	400mgbid	20.85	18.495	23.105
29.5	400mgbid	20.6	18.195	22.7
29.6	400mgbid	20.2	17.9	22.2
29.7	400mgbid	19.85	17.5	21.91
29.8	400mgbid	19.55	17.39	21.515
29.9	400mgbid	19.25	16.8	21.305
30	400mgbid	19	16.5	21.005
30.1	400mgbid	18.6	16.2	20.8
30.2	400mgbid	18.4	15.8	20.41
30.3	400mgbid	18.1	15.59	20.105
30.4	400mgbid	17.75	15.39	19.805
30.5	400mgbid	17.4	15	19.405
30.6	400mgbid	17.05	14.7	19.115
30.7	400mgbid	16.75	14.595	18.705
30.8	400mgbid	16.45	14.295	18.505
30.9	400mgbid	16.25	13.995	18.105
31	400mgbid	15.85	13.7	17.805
31.1	400mgbid	15.6	13.5	17.42
31.2	400mgbid	15.4	13.2	17.025
31.3	400mgbid	15.05	12.995	16.81
31.4	400mgbid	14.8	12.7	16.605
31.5	400mgbid	14.6	12.4	16.305
31.6	400mgbid	14.3	12.2	16.105
31.7	400mgbid	14	12	16.005
31.8	400mgbid	13.75	11.7	15.805
31.9	400mgbid	13.6	11.6	15.5
32	400mgbid	13.4	11.4	15.11
32.1	400mgbid	13.2	11.1	14.805
32.2	400mgbid	12.9	11.085	14.61
32.3	400mgbid	12.75	10.7	14.505
32.4	400mgbid	12.5	10.59	14.205
32.5	400mgbid	12.3	10.395	14.1
32.6	400mgbid	12	10.095	13.8
32.7	400mgbid	11.9	9.90000000000001	13.6
32.8	400mgbid	11.65	9.785	13.4
32.9	400mgbid	11.4	9.495	13.01
33	400mgbid	11.3	9.39	12.905
33.1	400mgbid	11.1	9.285	12.705
33.2	400mgbid	10.8	9.09	12.505
33.3	400mgbid	10.5	8.98	12.305
33.4	400mgbid	10.3	8.79000000000001	12.1
33.5	400mgbid	10.2	8.595	11.9
33.6	400mgbid	10	8.39	11.7
33.7	400mgbid	9.8	8.285	11.6
33.8	400mgbid	9.59999999999999	8.185	11.405
33.9	400mgbid	9.5	8.08499999999999	11.2
34	400mgbid	9.34999999999999	7.89	10.905
34.1	400mgbid	9.3	7.685	10.805
34.2	400mgbid	9.09999999999999	7.495	10.605
34.3	400mgbid	8.90000000000001	7.485	10.305
34.4	400mgbid	8.8	7.295	10.205
34.5	400mgbid	8.59999999999999	6.995	10.005
34.6	400mgbid	8.40000000000001	6.895	9.8
34.7	400mgbid	8.25	6.69499999999999	9.7
34.8	400mgbid	8.09999999999999	6.595	9.505
34.9	400mgbid	7.90000000000001	6.40000000000001	9.40000000000001
35	400mgbid	7.8	6.3	9.2
35.1	400mgbid	7.59999999999999	6.2	9.105
35.2	400mgbid	7.5	6.095	9
35.3	400mgbid	7.40000000000001	6	8.8
35.4	400mgbid	7.25	5.90000000000001	8.5
35.5	400mgbid	7.05	5.895	8.40000000000001
35.6	400mgbid	6.95	5.7	8.105
35.7	400mgbid	6.90000000000001	5.59999999999999	8.005
35.8	400mgbid	6.7	5.495	7.90000000000001
35.9	400mgbid	6.59999999999999	5.395	7.8
36	400mgbid	6.5	5.295	7.605
36.1	400mgbid	6.3	5.19499999999999	7.59999999999999
36.2	400mgbid	6.2	5	7.40000000000001
36.3	400mgbid	6.09999999999999	4.995	7.205
36.4	400mgbid	6	4.895	7.01000000000001
36.5	400mgbid	5.84999999999999	4.595	7
36.6	400mgbid	5.7	4.5	6.90000000000001
36.7	400mgbid	5.5	4.395	6.90000000000001
36.8	400mgbid	5.40000000000001	4.395	6.70999999999999
36.9	400mgbid	5.3	4.29000000000001	6.705
37	400mgbid	5.2	4.185	6.59999999999999
37.1	400mgbid	5.09999999999999	3.995	6.59999999999999
37.2	400mgbid	5.09999999999999	3.995	6.215
37.3	400mgbid	5	3.89	6.20999999999999
37.4	400mgbid	4.90000000000001	3.79000000000001	6.11
37.5	400mgbid	4.8	3.69499999999999	6.015
37.6	400mgbid	4.75	3.595	6.005
37.7	400mgbid	4.7	3.3	6
37.8	400mgbid	4.59999999999999	3.2	5.80500000000001
37.9	400mgbid	4.5	3.09999999999999	5.705
38	400mgbid	4.34999999999999	3	5.61
38.1	400mgbid	4.3	3	5.51000000000001
38.2	400mgbid	4.2	2.90000000000001	5.40000000000001
38.3	400mgbid	4.09999999999999	2.895	5.3
38.4	400mgbid	4.09999999999999	2.8	5.3
38.5	400mgbid	4	2.7	5.2
38.6	400mgbid	3.90000000000001	2.7	5.09999999999999
38.7	400mgbid	3.8	2.69499999999999	5
38.8	400mgbid	3.8	2.595	4.90000000000001
38.9	400mgbid	3.7	2.495	4.705
39	400mgbid	3.59999999999999	2.48999999999999	4.605
39.1	400mgbid	3.5	2.3	4.605
39.2	400mgbid	3.40000000000001	2.3	4.5
39.3	400mgbid	3.40000000000001	2.295	4.405
39.4	400mgbid	3.3	2.295	4.31
39.5	400mgbid	3.3	2.295	4.20999999999999
39.6	400mgbid	3.2	2.2	4.205
39.7	400mgbid	3.09999999999999	2.19499999999999	4.005
39.8	400mgbid	3.09999999999999	2.095	4
39.9	400mgbid	3.09999999999999	2	4
40	400mgbid	3	2	3.90000000000001
40.1	400mgbid	3	2	3.8
40.2	400mgbid	2.90000000000001	1.995	3.705
40.3	400mgbid	2.8	1.995	3.705
40.4	400mgbid	2.8	1.90000000000001	3.59999999999999
40.5	400mgbid	2.75	1.895	3.5
40.6	400mgbid	2.7	1.79000000000001	3.5
40.7	400mgbid	2.59999999999999	1.69499999999999	3.40000000000001
40.8	400mgbid	2.59999999999999	1.69499999999999	3.30500000000001
40.9	400mgbid	2.5	1.59999999999999	3.30500000000001
41	400mgbid	2.5	1.5	3.3
41.1	400mgbid	2.40000000000001	1.495	3.3
41.2	400mgbid	2.40000000000001	1.395	3.205
41.3	400mgbid	2.3	1.395	3.205
41.4	400mgbid	2.2	1.295	3.09999999999999
41.5	400mgbid	2.2	1.295	3.005
41.6	400mgbid	2.09999999999999	1.295	3.005
41.7	400mgbid	2.09999999999999	1.2	3
41.8	400mgbid	2.09999999999999	1.2	2.905
41.9	400mgbid	2	1.19499999999999	2.905
42	400mgbid	2	1.19499999999999	2.90000000000001
42.1	400mgbid	1.90000000000001	1	2.80500000000001
42.2	400mgbid	1.90000000000001	1	2.8
42.3	400mgbid	1.90000000000001	1	2.7
42.4	400mgbid	1.84999999999999	1	2.59999999999999
42.5	400mgbid	1.8	1	2.59999999999999
42.6	400mgbid	1.75	0.995000000000005	2.59999999999999
42.7	400mgbid	1.7	0.995000000000005	2.505
42.8	400mgbid	1.7	0.900000000000006	2.505
42.9	400mgbid	1.7	0.900000000000006	2.5
43	400mgbid	1.65000000000001	0.894999999999996	2.5
43.1	400mgbid	1.59999999999999	0.799999999999997	2.40000000000001
43.2	400mgbid	1.59999999999999	0.799999999999997	2.30500000000001
43.3	400mgbid	1.59999999999999	0.799999999999997	2.3
43.4	400mgbid	1.59999999999999	0.799999999999997	2.3
43.5	400mgbid	1.59999999999999	0.795000000000002	2.3
43.6	400mgbid	1.5	0.700000000000003	2.205
43.7	400mgbid	1.5	0.700000000000003	2.205
43.8	400mgbid	1.45	0.700000000000003	2.2
43.9	400mgbid	1.40000000000001	0.700000000000003	2.2
44	400mgbid	1.40000000000001	0.700000000000003	2.2
44.1	400mgbid	1.40000000000001	0.694999999999993	2.2
44.2	400mgbid	1.40000000000001	0.694999999999993	2.09999999999999
44.3	400mgbid	1.3	0.694999999999993	1.905
44.4	400mgbid	1.3	0.599999999999994	1.905
44.5	400mgbid	1.25	0.599999999999994	1.905
44.6	400mgbid	1.2	0.599999999999994	1.80500000000001
44.7	400mgbid	1.2	0.599999999999994	1.80500000000001
44.8	400mgbid	1.2	0.599999999999994	1.8
44.9	400mgbid	1.09999999999999	0.599999999999994	1.8
45	400mgbid	1.09999999999999	0.599999999999994	1.7
45.1	400mgbid	1.09999999999999	0.599999999999994	1.7
45.2	400mgbid	1.09999999999999	0.599999999999994	1.7
45.3	400mgbid	1.09999999999999	0.594999999999999	1.7
45.4	400mgbid	1	0.5	1.7
45.5	400mgbid	1	0.5	1.605
45.6	400mgbid	1	0.5	1.59999999999999
45.7	400mgbid	1	0.5	1.59999999999999
45.8	400mgbid	1	0.5	1.59999999999999
45.9	400mgbid	1	0.495000000000005	1.5
46	400mgbid	0.900000000000006	0.495000000000005	1.40000000000001
46.1	400mgbid	0.900000000000006	0.400000000000006	1.40000000000001
46.2	400mgbid	0.900000000000006	0.400000000000006	1.40000000000001
46.3	400mgbid	0.900000000000006	0.400000000000006	1.30500000000001
46.4	400mgbid	0.900000000000006	0.400000000000006	1.3
46.5	400mgbid	0.799999999999997	0.400000000000006	1.3
46.6	400mgbid	0.799999999999997	0.400000000000006	1.3
46.7	400mgbid	0.799999999999997	0.394999999999996	1.3
46.8	400mgbid	0.799999999999997	0.299999999999997	1.205
46.9	400mgbid	0.799999999999997	0.299999999999997	1.205
47	400mgbid	0.799999999999997	0.299999999999997	1.205
47.1	400mgbid	0.799999999999997	0.299999999999997	1.2
47.2	400mgbid	0.700000000000003	0.299999999999997	1.2
47.3	400mgbid	0.700000000000003	0.299999999999997	1.2
47.4	400mgbid	0.700000000000003	0.299999999999997	1.105
47.5	400mgbid	0.700000000000003	0.299999999999997	1.105
47.6	400mgbid	0.700000000000003	0.299999999999997	1.105
47.7	400mgbid	0.650000000000006	0.299999999999997	1.09999999999999
47.8	400mgbid	0.599999999999994	0.299999999999997	1.09999999999999
47.9	400mgbid	0.599999999999994	0.299999999999997	1.09999999999999
48	400mgbid	0.599999999999994	0.299999999999997	1.09999999999999
48.1	400mgbid	0.599999999999994	0.295000000000002	1.09999999999999
48.2	400mgbid	0.599999999999994	0.295000000000002	1.09999999999999
48.3	400mgbid	0.599999999999994	0.200000000000003	1.005
48.4	400mgbid	0.599999999999994	0.200000000000003	1.005
48.5	400mgbid	0.599999999999994	0.200000000000003	1.005
48.6	400mgbid	0.599999999999994	0.200000000000003	1
48.7	400mgbid	0.5	0.200000000000003	1
48.8	400mgbid	0.5	0.200000000000003	1
48.9	400mgbid	0.5	0.200000000000003	1
49	400mgbid	0.5	0.200000000000003	0.905000000000001
49.1	400mgbid	0.5	0.200000000000003	0.900000000000006
49.2	400mgbid	0.5	0.200000000000003	0.900000000000006
49.3	400mgbid	0.5	0.200000000000003	0.805000000000007
49.4	400mgbid	0.5	0.200000000000003	0.805000000000007
49.5	400mgbid	0.400000000000006	0.194999999999993	0.805000000000007
49.6	400mgbid	0.400000000000006	0.194999999999993	0.805000000000007
49.7	400mgbid	0.400000000000006	0.0999999999999943	0.799999999999997
49.8	400mgbid	0.400000000000006	0.0999999999999943	0.799999999999997
49.9	400mgbid	0.400000000000006	0.0999999999999943	0.704999999999998
50	400mgbid	0.400000000000006	0.0999999999999943	0.704999999999998
0	600mgbid	0	0	0
0.1	600mgbid	0.299999999999997	0.0999999999999943	0.700000000000003
0.2	600mgbid	14.25	12.395	16.1
0.3	600mgbid	39	36.295	42.005
0.4	600mgbid	58.25	56.095	61.01
0.5	600mgbid	71.45	69.2	74.2
0.6	600mgbid	80.85	79.085	82.705
0.7	600mgbid	87.15	85.69	89
0.8	600mgbid	91.5	89.695	92.805
0.9	600mgbid	94.35	93.095	95.6
1	600mgbid	96.2	95.3	97.3
1.1	600mgbid	97.55	96.6	98.2
1.2	600mgbid	98.25	97.395	98.8
1.3	600mgbid	98.7	97.9	99.105
1.4	600mgbid	98.9	98.39	99.405
1.5	600mgbid	99.1	98.595	99.6
1.6	600mgbid	99.2	98.8	99.605
1.7	600mgbid	99.3	98.9	99.7
1.8	600mgbid	99.4	99	99.7
1.9	600mgbid	99.5	99.2	99.8
2	600mgbid	99.6	99.2	99.8
2.1	600mgbid	99.6	99.3	99.8
2.2	600mgbid	99.7	99.4	99.9
2.3	600mgbid	99.7	99.4	99.9
2.4	600mgbid	99.7	99.5	99.9
2.5	600mgbid	99.8	99.595	99.905
2.6	600mgbid	99.8	99.6	100
2.7	600mgbid	99.8	99.6	100
2.8	600mgbid	99.8	99.695	100
2.9	600mgbid	99.9	99.7	100
3	600mgbid	99.9	99.7	100
3.1	600mgbid	99.9	99.7	100
3.2	600mgbid	99.9	99.7	100
3.3	600mgbid	99.9	99.795	100
3.4	600mgbid	99.9	99.8	100
3.5	600mgbid	99.9	99.8	100
3.6	600mgbid	99.9	99.8	100
3.7	600mgbid	99.95	99.8	100
3.8	600mgbid	100	99.8	100
3.9	600mgbid	100	99.8	100
4	600mgbid	100	99.895	100
4.1	600mgbid	100	99.9	100
4.2	600mgbid	100	99.9	100
4.3	600mgbid	100	99.9	100
4.4	600mgbid	100	99.9	100
4.5	600mgbid	100	99.9	100
4.6	600mgbid	100	99.9	100
4.7	600mgbid	100	99.9	100
4.8	600mgbid	100	99.9	100
4.9	600mgbid	100	99.9	100
5	600mgbid	100	99.9	100
5.1	600mgbid	100	99.9	100
5.2	600mgbid	100	99.9	100
5.3	600mgbid	100	99.9	100
5.4	600mgbid	100	99.9	100
5.5	600mgbid	100	99.9	100
5.6	600mgbid	100	99.9	100
5.7	600mgbid	100	99.9	100
5.8	600mgbid	100	99.9	100
5.9	600mgbid	100	99.9	100
6	600mgbid	100	99.9	100
6.1	600mgbid	100	99.9	100
6.2	600mgbid	100	99.995	100
6.3	600mgbid	100	100	100
6.4	600mgbid	100	100	100
6.5	600mgbid	100	100	100
6.6	600mgbid	100	100	100
6.7	600mgbid	100	100	100
6.8	600mgbid	100	100	100
6.9	600mgbid	100	100	100
7	600mgbid	100	100	100
7.1	600mgbid	100	100	100
7.2	600mgbid	100	100	100
7.3	600mgbid	100	100	100
7.4	600mgbid	100	100	100
7.5	600mgbid	100	100	100
7.6	600mgbid	100	100	100
7.7	600mgbid	100	100	100
7.8	600mgbid	100	100	100
7.9	600mgbid	100	100	100
8	600mgbid	100	100	100
8.1	600mgbid	100	100	100
8.2	600mgbid	100	100	100
8.3	600mgbid	100	100	100
8.4	600mgbid	100	100	100
8.5	600mgbid	100	100	100
8.6	600mgbid	100	100	100
8.7	600mgbid	100	100	100
8.8	600mgbid	100	100	100
8.9	600mgbid	100	100	100
9	600mgbid	100	100	100
9.1	600mgbid	100	100	100
9.2	600mgbid	100	100	100
9.3	600mgbid	100	99.995	100
9.4	600mgbid	100	99.9	100
9.5	600mgbid	100	99.9	100
9.6	600mgbid	100	99.9	100
9.7	600mgbid	100	99.9	100
9.8	600mgbid	100	99.9	100
9.9	600mgbid	100	99.9	100
10	600mgbid	100	99.9	100
10.1	600mgbid	100	99.9	100
10.2	600mgbid	100	99.9	100
10.3	600mgbid	100	99.9	100
10.4	600mgbid	100	99.8	100
10.5	600mgbid	100	99.8	100
10.6	600mgbid	100	99.8	100
10.7	600mgbid	100	99.8	100
10.8	600mgbid	99.95	99.8	100
10.9	600mgbid	99.9	99.8	100
11	600mgbid	99.9	99.7	100
11.1	600mgbid	99.9	99.7	100
11.2	600mgbid	99.9	99.6	100
11.3	600mgbid	99.9	99.6	100
11.4	600mgbid	99.8	99.6	100
11.5	600mgbid	99.8	99.6	100
11.6	600mgbid	99.8	99.6	100
11.7	600mgbid	99.8	99.5	100
11.8	600mgbid	99.7	99.5	99.905
11.9	600mgbid	99.7	99.4	99.9
12	600mgbid	99.7	99.3	99.9
12.1	600mgbid	99.6	99.3	99.9
12.2	600mgbid	99.6	99.295	99.9
12.3	600mgbid	99.6	99.2	99.8
12.4	600mgbid	99.5	99.1	99.8
12.5	600mgbid	99.5	99.095	99.705
12.6	600mgbid	99.4	98.995	99.7
12.7	600mgbid	99.3	98.9	99.7
12.8	600mgbid	99.2	98.795	99.7
12.9	600mgbid	99.15	98.79	99.6
13	600mgbid	99.1	98.6	99.5
13.1	600mgbid	99	98.5	99.5
13.2	600mgbid	98.9	98.4	99.3
13.3	600mgbid	98.8	98.295	99.3
13.4	600mgbid	98.7	98.1	99.2
13.5	600mgbid	98.6	97.895	99.1
13.6	600mgbid	98.4	97.795	99
13.7	600mgbid	98.3	97.695	98.905
13.8	600mgbid	98.2	97.595	98.8
13.9	600mgbid	98	97.4	98.7
14	600mgbid	97.8	97.1	98.505
14.1	600mgbid	97.7	97	98.305
14.2	600mgbid	97.5	96.7	98.1
14.3	600mgbid	97.4	96.5	98
14.4	600mgbid	97.2	96.295	97.9
14.5	600mgbid	96.9	96.095	97.7
14.6	600mgbid	96.6	95.795	97.5
14.7	600mgbid	96.5	95.5	97.2
14.8	600mgbid	96.2	95.3	97.005
14.9	600mgbid	96	95.1	96.9
15	600mgbid	95.7	94.8	96.7
15.1	600mgbid	95.5	94.4	96.405
15.2	600mgbid	95.15	94.1	96.2
15.3	600mgbid	94.8	93.8	96
15.4	600mgbid	94.5	93.495	95.705
15.5	600mgbid	94.2	93.2	95.4
15.6	600mgbid	93.9	92.695	95.01
15.7	600mgbid	93.55	92.4	94.8
15.8	600mgbid	93.15	91.895	94.4
15.9	600mgbid	92.95	91.5	94.2
16	600mgbid	92.7	91.295	93.705
16.1	600mgbid	92.2	90.79	93.3
16.2	600mgbid	91.8	90.49	92.9
16.3	600mgbid	91.35	90	92.4
16.4	600mgbid	91	89.59	92.1
16.5	600mgbid	90.5	89.195	91.7
16.6	600mgbid	90.1	88.69	91.105
16.7	600mgbid	89.65	88.2	90.715
16.8	600mgbid	89.2	87.6	90.205
16.9	600mgbid	88.7	86.995	90
17	600mgbid	88.3	86.5	89.6
17.1	600mgbid	87.75	86.185	89.205
17.2	600mgbid	87.2	85.39	88.51
17.3	600mgbid	86.7	84.795	88.3
17.4	600mgbid	86.2	84.39	87.6
17.5	600mgbid	85.6	83.8	87.005
17.6	600mgbid	85.05	83.495	86.6
17.7	600mgbid	84.55	82.8	86.1
17.8	600mgbid	84.05	82.2	85.61
17.9	600mgbid	83.4	81.4	84.82
18	600mgbid	82.9	80.995	84.225
18.1	600mgbid	82.25	80.39	83.805
18.2	600mgbid	81.7	79.595	83.3
18.3	600mgbid	81	79.095	82.805
18.4	600mgbid	80.35	78.49	82.1
18.5	600mgbid	79.7	77.7	81.615
18.6	600mgbid	79.1	76.995	81.005
18.7	600mgbid	78.45	76.2	80.4
18.8	600mgbid	77.85	75.6	79.715
18.9	600mgbid	77.25	74.995	79.005
19	600mgbid	76.7	74.39	78.4
19.1	600mgbid	76.1	73.7	77.705
19.2	600mgbid	75.2	73.09	77.015
19.3	600mgbid	74.55	72.395	76.505
19.4	600mgbid	73.9	71.6	75.815
19.5	600mgbid	73.1	70.995	75.105
19.6	600mgbid	72.55	70.29	74.505
19.7	600mgbid	71.8	69.595	73.905
19.8	600mgbid	71.1	68.69	73.21
19.9	600mgbid	70.4	68	72.805
20	600mgbid	69.65	67.58	72.02
20.1	600mgbid	68.9	66.595	71.12
20.2	600mgbid	68.1	65.9	70.505
20.3	600mgbid	67.4	65.38	69.8
20.4	600mgbid	66.8	64.785	69.105
20.5	600mgbid	66.2	64.085	68.605
20.6	600mgbid	65.45	63	67.805
20.7	600mgbid	64.8	62.69	67.015
20.8	600mgbid	64.15	61.8	66.32
20.9	600mgbid	63.4	61.095	65.63
21	600mgbid	62.7	60.495	65.005
21.1	600mgbid	61.95	59.7	64.305
21.2	600mgbid	61.25	58.9	63.615
21.3	600mgbid	60.6	58.39	63.21
21.4	600mgbid	59.8	57.775	62.415
21.5	600mgbid	59.15	56.885	61.61
21.6	600mgbid	58.45	55.895	60.805
21.7	600mgbid	57.95	55.19	59.91
21.8	600mgbid	57.3	54.695	59.11
21.9	600mgbid	56.6	53.985	58.605
22	600mgbid	55.8	53.1	57.9
22.1	600mgbid	55.25	52.39	57.305
22.2	600mgbid	54.5	51.89	56.51
22.3	600mgbid	53.8	51.3	56.1
22.4	600mgbid	53.1	50.88	55.315
22.5	600mgbid	52.4	49.99	54.805
22.6	600mgbid	51.7	49.4	54.12
22.7	600mgbid	51.1	48.895	53.505
22.8	600mgbid	50.4	48.19	52.805
22.9	600mgbid	49.8	47.585	52.2
23	600mgbid	49.2	46.995	51.325
23.1	600mgbid	48.6	46.595	50.605
23.2	600mgbid	47.9	45.7	49.725
23.3	600mgbid	47.3	45.1	49.205
23.4	600mgbid	46.9	44.295	48.51
23.5	600mgbid	46.2	43.6	47.91
23.6	600mgbid	45.6	43	47.415
23.7	600mgbid	44.95	42.39	46.9
23.8	600mgbid	44.1	41.695	46.105
23.9	600mgbid	43.5	41.285	45.51
24	600mgbid	43	40.495	45
24.1	600mgbid	42.4	39.795	44.405
24.2	600mgbid	41.8	39.19	43.71
24.3	600mgbid	41.15	38.595	43.205
24.4	600mgbid	40.45	38.1	42.705
24.5	600mgbid	39.8	37.495	42.11
24.6	600mgbid	39.25	36.895	41.51
24.7	600mgbid	38.7	36.3	40.905
24.8	600mgbid	38.1	35.875	40.3
24.9	600mgbid	37.55	35.095	39.9
25	600mgbid	37	34.4	39.31
25.1	600mgbid	36.5	33.995	38.62
25.2	600mgbid	36	33.385	38.115
25.3	600mgbid	35.5	32.89	37.81
25.4	600mgbid	34.9	32.095	37.22
25.5	600mgbid	34.35	31.98	36.905
25.6	600mgbid	33.85	31.67	36.115
25.7	600mgbid	33.35	30.98	35.705
25.8	600mgbid	32.85	30.4	35.2
25.9	600mgbid	32.4	30.095	34.505
26	600mgbid	31.9	29.39	34.205
26.1	600mgbid	31.5	28.8	33.215
26.2	600mgbid	30.9	28.68	32.8
26.3	600mgbid	30.4	28.19	32.21
26.4	600mgbid	29.95	27.695	31.8
26.5	600mgbid	29.55	27.195	31.205
26.6	600mgbid	29	26.79	30.905
26.7	600mgbid	28.6	26.295	30.405
26.8	600mgbid	28.15	25.7	29.805
26.9	600mgbid	27.55	25.39	29.21
27	600mgbid	27.2	24.795	28.8
27.1	600mgbid	26.75	24.49	28.4
27.2	600mgbid	26.35	23.9	28
27.3	600mgbid	25.95	23.685	27.605
27.4	600mgbid	25.6	23.1	27.305
27.5	600mgbid	25.1	22.7	27.105
27.6	600mgbid	24.65	22.1	26.705
27.7	600mgbid	24.2	21.89	26.305
27.8	600mgbid	23.8	21.49	25.805
27.9	600mgbid	23.45	21.195	25.51
28	600mgbid	23.1	20.79	25.2
28.1	600mgbid	22.7	20.395	24.8
28.2	600mgbid	22.3	20.085	24.305
28.3	600mgbid	21.9	19.595	24.005
28.4	600mgbid	21.5	19.295	23.515
28.5	600mgbid	21.15	18.895	23.215
28.6	600mgbid	20.8	18.4	22.81
28.7	600mgbid	20.4	18	22.4
28.8	600mgbid	20.1	17.795	22.2
28.9	600mgbid	19.8	17.3	21.81
29	600mgbid	19.4	17.095	21.505
29.1	600mgbid	19.1	16.7	21.21
29.2	600mgbid	18.8	16.5	21
29.3	600mgbid	18.5	16	20.51
29.4	600mgbid	18.15	15.6	20.105
29.5	600mgbid	17.85	15.395	19.9
29.6	600mgbid	17.6	15	19.6
29.7	600mgbid	17.1	14.795	19.305
29.8	600mgbid	16.9	14.5	19.005
29.9	600mgbid	16.6	14.3	18.705
30	600mgbid	16.25	14.19	18.105
30.1	600mgbid	15.95	13.8	17.9
30.2	600mgbid	15.7	13.595	17.605
30.3	600mgbid	15.45	13.295	17.02
30.4	600mgbid	15.1	12.995	17.005
30.5	600mgbid	14.85	12.7	16.605
30.6	600mgbid	14.55	12.4	16.4
30.7	600mgbid	14.35	12.295	16.115
30.8	600mgbid	14	12	16
30.9	600mgbid	13.8	11.8	15.71
31	600mgbid	13.6	11.695	15.5
31.1	600mgbid	13.5	11.49	15.1
31.2	600mgbid	13.2	11.195	14.9
31.3	600mgbid	12.95	10.9	14.7
31.4	600mgbid	12.7	10.79	14.405
31.5	600mgbid	12.45	10.495	14.2
31.6	600mgbid	12.1	10.195	14.005
31.7	600mgbid	11.9	10.095	13.8
31.8	600mgbid	11.8	9.90000000000001	13.605
31.9	600mgbid	11.5	9.595	13.3
32	600mgbid	11.4	9.48999999999999	13.005
32.1	600mgbid	11.15	9.395	12.805
32.2	600mgbid	10.95	9.285	12.705
32.3	600mgbid	10.7	9.08499999999999	12.405
32.4	600mgbid	10.5	8.89	12.3
32.5	600mgbid	10.25	8.79000000000001	12.1
32.6	600mgbid	10.05	8.495	11.7
32.7	600mgbid	9.90000000000001	8.38	11.505
32.8	600mgbid	9.75	8.185	11.31
32.9	600mgbid	9.55	8.08499999999999	11.205
33	600mgbid	9.40000000000001	7.98999999999999	11.1
33.1	600mgbid	9.3	7.98	10.9
33.2	600mgbid	9.15000000000001	7.495	10.6
33.3	600mgbid	9	7.39	10.405
33.4	600mgbid	8.8	7.29000000000001	10.205
33.5	600mgbid	8.59999999999999	7	10.105
33.6	600mgbid	8.5	6.8	9.90000000000001
33.7	600mgbid	8.25	6.69499999999999	9.605
33.8	600mgbid	8.09999999999999	6.5	9.405
33.9	600mgbid	7.95	6.40000000000001	9.30500000000001
34	600mgbid	7.8	6.3	9.205
34.1	600mgbid	7.59999999999999	6.2	9.01000000000001
34.2	600mgbid	7.5	6.09999999999999	8.905
34.3	600mgbid	7.40000000000001	6	8.80500000000001
34.4	600mgbid	7.2	5.90000000000001	8.505
34.5	600mgbid	7	5.89	8.40000000000001
34.6	600mgbid	6.90000000000001	5.69499999999999	8.005
34.7	600mgbid	6.8	5.59	8
34.8	600mgbid	6.8	5.48999999999999	7.905
34.9	600mgbid	6.65000000000001	5.395	7.7
35	600mgbid	6.5	5.295	7.59999999999999
35.1	600mgbid	6.34999999999999	5.095	7.505
35.2	600mgbid	6.2	4.995	7.30500000000001
35.3	600mgbid	6.09999999999999	4.895	7.205
35.4	600mgbid	5.95	4.69499999999999	7.005
35.5	600mgbid	5.8	4.59999999999999	7
35.6	600mgbid	5.7	4.495	7
35.7	600mgbid	5.5	4.395	6.8
35.8	600mgbid	5.40000000000001	4.3	6.7
35.9	600mgbid	5.3	4.29000000000001	6.605
36	600mgbid	5.25	4.19	6.505
36.1	600mgbid	5.09999999999999	4.185	6.22
36.2	600mgbid	5	3.985	6.11499999999999
36.3	600mgbid	4.90000000000001	3.88500000000001	6.11499999999999
36.4	600mgbid	4.8	3.69	6.105
36.5	600mgbid	4.8	3.5	6.005
36.6	600mgbid	4.7	3.48999999999999	6
36.7	600mgbid	4.59999999999999	3.3	5.905
36.8	600mgbid	4.55	3.19499999999999	5.90000000000001
36.9	600mgbid	4.40000000000001	3.09999999999999	5.8
37	600mgbid	4.3	2.995	5.51000000000001
37.1	600mgbid	4.25	2.895	5.41
37.2	600mgbid	4.09999999999999	2.895	5.31
37.3	600mgbid	4.09999999999999	2.89	5.30500000000001
37.4	600mgbid	4	2.89	5.105
37.5	600mgbid	3.90000000000001	2.795	5.105
37.6	600mgbid	3.90000000000001	2.69499999999999	5.09999999999999
37.7	600mgbid	3.8	2.59999999999999	4.90000000000001
37.8	600mgbid	3.7	2.59	4.8
37.9	600mgbid	3.59999999999999	2.495	4.7
38	600mgbid	3.5	2.48999999999999	4.605
38.1	600mgbid	3.40000000000001	2.3	4.59999999999999
38.2	600mgbid	3.3	2.3	4.40000000000001
38.3	600mgbid	3.3	2.295	4.30500000000001
38.4	600mgbid	3.3	2.295	4.205
38.5	600mgbid	3.2	2.295	4.09999999999999
38.6	600mgbid	3.15000000000001	2.19499999999999	4.09999999999999
38.7	600mgbid	3.09999999999999	2.095	4.005
38.8	600mgbid	3	2	4
38.9	600mgbid	3	2	3.8
39	600mgbid	3	1.995	3.705
39.1	600mgbid	2.90000000000001	1.90000000000001	3.705
39.2	600mgbid	2.8	1.895	3.7
39.3	600mgbid	2.8	1.8	3.59999999999999
39.4	600mgbid	2.7	1.795	3.5
39.5	600mgbid	2.7	1.69499999999999	3.405
39.6	600mgbid	2.59999999999999	1.69499999999999	3.40000000000001
39.7	600mgbid	2.59999999999999	1.69499999999999	3.40000000000001
39.8	600mgbid	2.5	1.69499999999999	3.30500000000001
39.9	600mgbid	2.45	1.5	3.3
40	600mgbid	2.40000000000001	1.40000000000001	3.205
40.1	600mgbid	2.34999999999999	1.40000000000001	3.205
40.2	600mgbid	2.3	1.295	3.09999999999999
40.3	600mgbid	2.2	1.295	3.09999999999999
40.4	600mgbid	2.15000000000001	1.2	3.005
40.5	600mgbid	2.09999999999999	1.2	3
40.6	600mgbid	2.09999999999999	1.19499999999999	2.905
40.7	600mgbid	2.05	1.19499999999999	2.90000000000001
40.8	600mgbid	2	1.19	2.90000000000001
40.9	600mgbid	2	1	2.80500000000001
41	600mgbid	1.90000000000001	1	2.8
41.1	600mgbid	1.90000000000001	1	2.8
41.2	600mgbid	1.8	1	2.59999999999999
41.3	600mgbid	1.8	1	2.59999999999999
41.4	600mgbid	1.8	0.900000000000006	2.59999999999999
41.5	600mgbid	1.75	0.900000000000006	2.505
41.6	600mgbid	1.7	0.900000000000006	2.5
41.7	600mgbid	1.7	0.900000000000006	2.5
41.8	600mgbid	1.65000000000001	0.900000000000006	2.5
41.9	600mgbid	1.59999999999999	0.799999999999997	2.40000000000001
42	600mgbid	1.59999999999999	0.799999999999997	2.40000000000001
42.1	600mgbid	1.59999999999999	0.799999999999997	2.3
42.2	600mgbid	1.59999999999999	0.799999999999997	2.3
42.3	600mgbid	1.5	0.799999999999997	2.3
42.4	600mgbid	1.5	0.795000000000002	2.205
42.5	600mgbid	1.5	0.700000000000003	2.205
42.6	600mgbid	1.45	0.700000000000003	2.105
42.7	600mgbid	1.40000000000001	0.700000000000003	2.105
42.8	600mgbid	1.40000000000001	0.694999999999993	2.105
42.9	600mgbid	1.40000000000001	0.694999999999993	2.09999999999999
43	600mgbid	1.3	0.694999999999993	2.005
43.1	600mgbid	1.3	0.599999999999994	1.90000000000001
43.2	600mgbid	1.3	0.599999999999994	1.90000000000001
43.3	600mgbid	1.2	0.599999999999994	1.80500000000001
43.4	600mgbid	1.2	0.599999999999994	1.80500000000001
43.5	600mgbid	1.2	0.599999999999994	1.80500000000001
43.6	600mgbid	1.15000000000001	0.599999999999994	1.8
43.7	600mgbid	1.09999999999999	0.599999999999994	1.8
43.8	600mgbid	1.09999999999999	0.599999999999994	1.705
43.9	600mgbid	1.09999999999999	0.599999999999994	1.7
44	600mgbid	1.09999999999999	0.599999999999994	1.7
44.1	600mgbid	1.09999999999999	0.594999999999999	1.7
44.2	600mgbid	1.09999999999999	0.594999999999999	1.605
44.3	600mgbid	1	0.5	1.59999999999999
44.4	600mgbid	1	0.5	1.59999999999999
44.5	600mgbid	1	0.5	1.59999999999999
44.6	600mgbid	1	0.5	1.5
44.7	600mgbid	0.900000000000006	0.400000000000006	1.405
44.8	600mgbid	0.900000000000006	0.400000000000006	1.40000000000001
44.9	600mgbid	0.900000000000006	0.400000000000006	1.40000000000001
45	600mgbid	0.900000000000006	0.400000000000006	1.30500000000001
45.1	600mgbid	0.900000000000006	0.400000000000006	1.3
45.2	600mgbid	0.849999999999994	0.394999999999996	1.3
45.3	600mgbid	0.799999999999997	0.394999999999996	1.3
45.4	600mgbid	0.799999999999997	0.394999999999996	1.3
45.5	600mgbid	0.799999999999997	0.299999999999997	1.205
45.6	600mgbid	0.799999999999997	0.299999999999997	1.205
45.7	600mgbid	0.700000000000003	0.299999999999997	1.205
45.8	600mgbid	0.700000000000003	0.299999999999997	1.205
45.9	600mgbid	0.700000000000003	0.299999999999997	1.205
46	600mgbid	0.700000000000003	0.299999999999997	1.2
46.1	600mgbid	0.700000000000003	0.299999999999997	1.2
46.2	600mgbid	0.700000000000003	0.299999999999997	1.105
46.3	600mgbid	0.700000000000003	0.299999999999997	1.09999999999999
46.4	600mgbid	0.700000000000003	0.299999999999997	1.09999999999999
46.5	600mgbid	0.599999999999994	0.299999999999997	1.09999999999999
46.6	600mgbid	0.599999999999994	0.299999999999997	1.09999999999999
46.7	600mgbid	0.599999999999994	0.295000000000002	1.09999999999999
46.8	600mgbid	0.599999999999994	0.295000000000002	1.005
46.9	600mgbid	0.599999999999994	0.200000000000003	1.005
47	600mgbid	0.599999999999994	0.200000000000003	1
47.1	600mgbid	0.599999999999994	0.200000000000003	1
47.2	600mgbid	0.599999999999994	0.200000000000003	1
47.3	600mgbid	0.599999999999994	0.200000000000003	1
47.4	600mgbid	0.5	0.200000000000003	1
47.5	600mgbid	0.5	0.200000000000003	1
47.6	600mgbid	0.5	0.200000000000003	0.905000000000001
47.7	600mgbid	0.5	0.200000000000003	0.900000000000006
47.8	600mgbid	0.5	0.200000000000003	0.900000000000006
47.9	600mgbid	0.5	0.200000000000003	0.900000000000006
48	600mgbid	0.450000000000003	0.200000000000003	0.805000000000007
48.1	600mgbid	0.400000000000006	0.200000000000003	0.805000000000007
48.2	600mgbid	0.400000000000006	0.0999999999999943	0.805000000000007
48.3	600mgbid	0.400000000000006	0.0999999999999943	0.799999999999997
48.4	600mgbid	0.400000000000006	0.0999999999999943	0.799999999999997
48.5	600mgbid	0.400000000000006	0.0999999999999943	0.799999999999997
48.6	600mgbid	0.400000000000006	0.0999999999999943	0.700000000000003
48.7	600mgbid	0.400000000000006	0.0999999999999943	0.700000000000003
48.8	600mgbid	0.400000000000006	0.0999999999999943	0.700000000000003
48.9	600mgbid	0.400000000000006	0.0999999999999943	0.700000000000003
49	600mgbid	0.400000000000006	0.0999999999999943	0.700000000000003
49.1	600mgbid	0.400000000000006	0.0999999999999943	0.700000000000003
49.2	600mgbid	0.400000000000006	0.0999999999999943	0.700000000000003
49.3	600mgbid	0.400000000000006	0.0999999999999943	0.700000000000003
49.4	600mgbid	0.299999999999997	0.0999999999999943	0.700000000000003
49.5	600mgbid	0.299999999999997	0	0.700000000000003
49.6	600mgbid	0.299999999999997	0	0.700000000000003
49.7	600mgbid	0.299999999999997	0	0.700000000000003
49.8	600mgbid	0.299999999999997	0	0.605000000000004
49.9	600mgbid	0.299999999999997	0	0.605000000000004
50	600mgbid	0.299999999999997	0	0.605000000000004
0	600mgtid	0	0	0
0.1	600mgtid	0.299999999999997	0.0999999999999943	0.700000000000003
0.2	600mgtid	13.95	12.295	15.9
0.3	600mgtid	38.25	35.6	41.11
0.4	600mgtid	57.2	54.7	60
0.5	600mgtid	70.1	67.89	72.605
0.6	600mgtid	79.25	77.5	80.91
0.7	600mgtid	85.8	84.195	87.405
0.8	600mgtid	90.35	88.495	91.605
0.9	600mgtid	93.3	92.095	94.41
1	600mgtid	95.3	94.295	96.2
1.1	600mgtid	96.5	95.6	97.3
1.2	600mgtid	97.3	96.695	97.905
1.3	600mgtid	97.7	97.2	98.305
1.4	600mgtid	98.1	97.6	98.8
1.5	600mgtid	98.4	97.9	98.9
1.6	600mgtid	98.6	98	99.1
1.7	600mgtid	98.8	98.3	99.205
1.8	600mgtid	99	98.495	99.4
1.9	600mgtid	99	98.5	99.5
2	600mgtid	99.2	98.6	99.6
2.1	600mgtid	99.3	98.8	99.605
2.2	600mgtid	99.4	98.895	99.7
2.3	600mgtid	99.4	99	99.7
2.4	600mgtid	99.5	99.1	99.8
2.5	600mgtid	99.6	99.2	99.8
2.6	600mgtid	99.6	99.2	99.8
2.7	600mgtid	99.7	99.3	99.9
2.8	600mgtid	99.7	99.4	99.905
2.9	600mgtid	99.7	99.495	100
3	600mgtid	99.7	99.5	100
3.1	600mgtid	99.8	99.5	100
3.2	600mgtid	99.8	99.5	100
3.3	600mgtid	99.8	99.6	100
3.4	600mgtid	99.9	99.695	100
3.5	600mgtid	99.9	99.7	100
3.6	600mgtid	99.9	99.7	100
3.7	600mgtid	99.9	99.7	100
3.8	600mgtid	99.9	99.7	100
3.9	600mgtid	99.9	99.7	100
4	600mgtid	99.9	99.7	100
4.1	600mgtid	99.9	99.8	100
4.2	600mgtid	100	99.8	100
4.3	600mgtid	100	99.8	100
4.4	600mgtid	100	99.8	100
4.5	600mgtid	100	99.8	100
4.6	600mgtid	100	99.8	100
4.7	600mgtid	100	99.8	100
4.8	600mgtid	100	99.8	100
4.9	600mgtid	100	99.8	100
5	600mgtid	100	99.8	100
5.1	600mgtid	100	99.895	100
5.2	600mgtid	100	99.895	100
5.3	600mgtid	100	99.9	100
5.4	600mgtid	100	99.9	100
5.5	600mgtid	100	99.9	100
5.6	600mgtid	100	99.9	100
5.7	600mgtid	100	99.9	100
5.8	600mgtid	100	99.9	100
5.9	600mgtid	100	99.9	100
6	600mgtid	100	99.9	100
6.1	600mgtid	100	99.9	100
6.2	600mgtid	100	99.9	100
6.3	600mgtid	100	99.9	100
6.4	600mgtid	100	99.9	100
6.5	600mgtid	100	99.9	100
6.6	600mgtid	100	99.9	100
6.7	600mgtid	100	99.9	100
6.8	600mgtid	100	99.9	100
6.9	600mgtid	100	99.995	100
7	600mgtid	100	100	100
7.1	600mgtid	100	100	100
7.2	600mgtid	100	100	100
7.3	600mgtid	100	100	100
7.4	600mgtid	100	100	100
7.5	600mgtid	100	100	100
7.6	600mgtid	100	100	100
7.7	600mgtid	100	100	100
7.8	600mgtid	100	100	100
7.9	600mgtid	100	100	100
8	600mgtid	100	100	100
8.1	600mgtid	100	100	100
8.2	600mgtid	100	100	100
8.3	600mgtid	100	100	100
8.4	600mgtid	100	100	100
8.5	600mgtid	100	100	100
8.6	600mgtid	100	100	100
8.7	600mgtid	100	100	100
8.8	600mgtid	100	100	100
8.9	600mgtid	100	100	100
9	600mgtid	100	100	100
9.1	600mgtid	100	100	100
9.2	600mgtid	100	100	100
9.3	600mgtid	100	99.9	100
9.4	600mgtid	100	99.9	100
9.5	600mgtid	100	99.9	100
9.6	600mgtid	100	99.9	100
9.7	600mgtid	100	99.9	100
9.8	600mgtid	100	99.9	100
9.9	600mgtid	100	99.9	100
10	600mgtid	100	99.9	100
10.1	600mgtid	100	99.9	100
10.2	600mgtid	100	99.895	100
10.3	600mgtid	100	99.8	100
10.4	600mgtid	100	99.8	100
10.5	600mgtid	100	99.8	100
10.6	600mgtid	99.9	99.8	100
10.7	600mgtid	99.9	99.795	100
10.8	600mgtid	99.9	99.7	100
10.9	600mgtid	99.9	99.7	100
11	600mgtid	99.9	99.7	100
11.1	600mgtid	99.9	99.7	100
11.2	600mgtid	99.85	99.6	100
11.3	600mgtid	99.8	99.6	100
11.4	600mgtid	99.8	99.5	100
11.5	600mgtid	99.8	99.5	100
11.6	600mgtid	99.7	99.4	100
11.7	600mgtid	99.7	99.4	99.9
11.8	600mgtid	99.7	99.2	99.9
11.9	600mgtid	99.6	99.2	99.9
12	600mgtid	99.6	99.1	99.8
12.1	600mgtid	99.5	99.1	99.8
12.2	600mgtid	99.5	99	99.8
12.3	600mgtid	99.4	98.9	99.7
12.4	600mgtid	99.3	98.8	99.7
12.5	600mgtid	99.2	98.695	99.6
12.6	600mgtid	99.1	98.6	99.6
12.7	600mgtid	99.1	98.5	99.505
12.8	600mgtid	99	98.395	99.405
12.9	600mgtid	98.9	98.2	99.305
13	600mgtid	98.8	98.195	99.3
13.1	600mgtid	98.7	98.1	99.2
13.2	600mgtid	98.6	97.995	99.1
13.3	600mgtid	98.4	97.8	99
13.4	600mgtid	98.25	97.595	98.805
13.5	600mgtid	98.1	97.3	98.705
13.6	600mgtid	98	97.195	98.6
13.7	600mgtid	97.9	96.895	98.4
13.8	600mgtid	97.7	96.595	98.4
13.9	600mgtid	97.5	96.495	98.205
14	600mgtid	97.3	96.2	98.1
14.1	600mgtid	97.1	95.9	97.8
14.2	600mgtid	96.8	95.795	97.5
14.3	600mgtid	96.6	95.695	97.405
14.4	600mgtid	96.4	95.3	97.2
14.5	600mgtid	96.1	94.995	97
14.6	600mgtid	95.9	94.795	96.6
14.7	600mgtid	95.6	94.495	96.5
14.8	600mgtid	95.3	94	96.3
14.9	600mgtid	94.9	93.9	95.9
15	600mgtid	94.65	93.6	95.7
15.1	600mgtid	94.3	93.195	95.4
15.2	600mgtid	94	92.8	94.905
15.3	600mgtid	93.6	92.495	94.6
15.4	600mgtid	93.2	92	94.205
15.5	600mgtid	92.85	91.69	94
15.6	600mgtid	92.5	91.195	93.7
15.7	600mgtid	92.1	90.8	93.305
15.8	600mgtid	91.7	90.295	92.805
15.9	600mgtid	91.25	89.795	92.4
16	600mgtid	90.9	89.195	91.9
16.1	600mgtid	90.4	88.995	91.51
16.2	600mgtid	89.9	88.3	91.3
16.3	600mgtid	89.4	88.09	90.605
16.4	600mgtid	88.9	87.39	90.305
16.5	600mgtid	88.4	86.795	89.7
16.6	600mgtid	87.9	86.395	89.2
16.7	600mgtid	87.55	85.89	88.705
16.8	600mgtid	87	85.19	88.205
16.9	600mgtid	86.45	84.59	87.705
17	600mgtid	86	84.185	87.3
17.1	600mgtid	85.45	83.585	86.8
17.2	600mgtid	84.9	82.8	86.2
17.3	600mgtid	84.2	82.295	85.8
17.4	600mgtid	83.65	81.6	85.305
17.5	600mgtid	83.1	80.8	84.615
17.6	600mgtid	82.5	80.2	84.3
17.7	600mgtid	82	79.685	83.405
17.8	600mgtid	81.3	78.995	83
17.9	600mgtid	80.6	78.59	82.51
18	600mgtid	79.85	77.985	81.8
18.1	600mgtid	79.3	77.09	81.205
18.2	600mgtid	78.6	76.4	80.7
18.3	600mgtid	77.95	75.695	79.905
18.4	600mgtid	77.3	75.095	79.505
18.5	600mgtid	76.8	74.595	78.715
18.6	600mgtid	76	73.795	78.01
18.7	600mgtid	75.3	73.09	77.4
18.8	600mgtid	74.6	72.39	76.9
18.9	600mgtid	73.9	71.39	75.905
19	600mgtid	73.2	70.795	75.3
19.1	600mgtid	72.6	70.095	74.51
19.2	600mgtid	71.7	69.395	73.9
19.3	600mgtid	71	68.7	73.3
19.4	600mgtid	70.3	68.19	72.505
19.5	600mgtid	69.5	67.295	71.805
19.6	600mgtid	68.9	66.59	70.915
19.7	600mgtid	68.1	65.695	70.2
19.8	600mgtid	67.4	65	69.4
19.9	600mgtid	66.6	64.395	68.71
20	600mgtid	65.8	63.69	68.2
20.1	600mgtid	65.1	62.9	67.505
20.2	600mgtid	64.4	62.385	66.805
20.3	600mgtid	63.7	61.585	66.2
20.4	600mgtid	62.9	60.88	65.505
20.5	600mgtid	62.05	59.895	64.6
20.6	600mgtid	61.3	59.295	63.9
20.7	600mgtid	60.65	58.595	63.205
20.8	600mgtid	59.8	57.7	62.305
20.9	600mgtid	59.2	57.095	61.515
21	600mgtid	58.5	56.39	60.915
21.1	600mgtid	57.85	55.695	60.015
21.2	600mgtid	57.1	54.885	59.505
21.3	600mgtid	56.4	54.085	58.805
21.4	600mgtid	55.9	53.375	58.305
21.5	600mgtid	55.1	52.56	57.51
21.6	600mgtid	54.45	51.87	56.8
21.7	600mgtid	53.6	51.095	56.105
21.8	600mgtid	53.05	50.595	55.22
21.9	600mgtid	52.25	50.09	54.7
22	600mgtid	51.55	49.4	54.4
22.1	600mgtid	50.85	48.695	53.505
22.2	600mgtid	50.3	48.08	52.605
22.3	600mgtid	49.7	47.495	51.91
22.4	600mgtid	49.05	46.695	51.305
22.5	600mgtid	48.4	46.175	50.5
22.6	600mgtid	47.75	45.485	50
22.7	600mgtid	47.15	44.79	49.215
22.8	600mgtid	46.5	44.095	48.505
22.9	600mgtid	45.75	43.4	47.805
23	600mgtid	45.2	42.78	47.21
23.1	600mgtid	44.45	42.185	46.315
23.2	600mgtid	43.9	41.77	45.905
23.3	600mgtid	43.2	40.79	45.115
23.4	600mgtid	42.55	39.985	44.41
23.5	600mgtid	41.8	39.38	43.91
23.6	600mgtid	41.25	38.795	43.405
23.7	600mgtid	40.5	38.09	42.905
23.8	600mgtid	39.8	37.4	42
23.9	600mgtid	39.1	36.89	41.51
24	600mgtid	38.6	36.375	40.81
24.1	600mgtid	38.1	35.5	40.305
24.2	600mgtid	37.5	35.195	39.71
24.3	600mgtid	37	34.395	39.3
24.4	600mgtid	36.5	33.89	38.7
24.5	600mgtid	36	33.185	38.11
24.6	600mgtid	35.35	32.695	37.505
24.7	600mgtid	34.8	32.19	37.21
24.8	600mgtid	34.3	31.695	36.8
24.9	600mgtid	33.65	31.39	35.91
25	600mgtid	33.05	30.9	35.405
25.1	600mgtid	32.55	30.29	34.72
25.2	600mgtid	32.1	29.7	34
25.3	600mgtid	31.65	29.3	33.32
25.4	600mgtid	31.1	28.87	32.925
25.5	600mgtid	30.5	28.095	32.605
25.6	600mgtid	30.1	27.79	32
25.7	600mgtid	29.6	27.195	31.31
25.8	600mgtid	29.1	26.695	31.005
25.9	600mgtid	28.7	26.2	30.705
26	600mgtid	28.25	25.8	30
26.1	600mgtid	27.7	25.395	29.4
26.2	600mgtid	27.15	24.9	28.82
26.3	600mgtid	26.8	24.4	28.41
26.4	600mgtid	26.35	24.095	28.1
26.5	600mgtid	26	23.685	27.705
26.6	600mgtid	25.5	23	27.3
26.7	600mgtid	25.15	22.695	27.005
26.8	600mgtid	24.7	22.2	26.71
26.9	600mgtid	24.2	21.7	26.4
27	600mgtid	23.8	21.495	26.1
27.1	600mgtid	23.4	21.095	25.305
27.2	600mgtid	23	20.69	25.005
27.3	600mgtid	22.6	20.3	24.8
27.4	600mgtid	22.2	19.9	24.205
27.5	600mgtid	21.8	19.7	24.005
27.6	600mgtid	21.35	19.19	23.505
27.7	600mgtid	21.1	18.795	23.1
27.8	600mgtid	20.8	18.38	22.51
27.9	600mgtid	20.3	18.085	22.2
28	600mgtid	20.05	17.5	22
28.1	600mgtid	19.6	17.195	21.705
28.2	600mgtid	19.25	16.8	21.405
28.3	600mgtid	18.9	16.695	21.005
28.4	600mgtid	18.6	16.195	20.805
28.5	600mgtid	18.3	15.895	20.4
28.6	600mgtid	17.9	15.595	20
28.7	600mgtid	17.55	15.2	19.805
28.8	600mgtid	17.3	14.995	19.22
28.9	600mgtid	17	14.5	19.02
29	600mgtid	16.7	14.395	18.805
29.1	600mgtid	16.4	14.095	18.305
29.2	600mgtid	16	13.795	17.9
29.3	600mgtid	15.75	13.5	17.505
29.4	600mgtid	15.45	13.2	17.305
29.5	600mgtid	15.2	13.09	16.905
29.6	600mgtid	14.95	12.7	16.505
29.7	600mgtid	14.6	12.5	16.305
29.8	600mgtid	14.4	12.2	16
29.9	600mgtid	14	12.095	15.9
30	600mgtid	13.75	11.9	15.705
30.1	600mgtid	13.5	11.6	15.305
30.2	600mgtid	13.4	11.4	15.005
30.3	600mgtid	13.1	11	14.805
30.4	600mgtid	12.9	10.795	14.605
30.5	600mgtid	12.65	10.595	14.405
30.6	600mgtid	12.5	10.485	14.2
30.7	600mgtid	12.1	10.29	14.005
30.8	600mgtid	11.9	10.09	13.805
30.9	600mgtid	11.7	9.8	13.605
31	600mgtid	11.5	9.685	13.305
31.1	600mgtid	11.35	9.485	13.005
31.2	600mgtid	11.2	9.39	12.8
31.3	600mgtid	10.8	9.19499999999999	12.51
31.4	600mgtid	10.7	8.995	12.305
31.5	600mgtid	10.35	8.8	12.105
31.6	600mgtid	10.15	8.595	11.8
31.7	600mgtid	10	8.40000000000001	11.605
31.8	600mgtid	9.8	8.09999999999999	11.405
31.9	600mgtid	9.65000000000001	7.995	11.3
32	600mgtid	9.5	7.98999999999999	11.005
32.1	600mgtid	9.3	7.8	10.9
32.2	600mgtid	9.09999999999999	7.69	10.7
32.3	600mgtid	9	7.48999999999999	10.405
32.4	600mgtid	8.90000000000001	7.09999999999999	10.21
32.5	600mgtid	8.7	7	10
32.6	600mgtid	8.5	6.8	9.80500000000001
32.7	600mgtid	8.3	6.69499999999999	9.705
32.8	600mgtid	8.15000000000001	6.495	9.41
32.9	600mgtid	8	6.495	9.3
33	600mgtid	7.8	6.395	9.2
33.1	600mgtid	7.7	6.19499999999999	9.005
33.2	600mgtid	7.5	6.09999999999999	8.905
33.3	600mgtid	7.34999999999999	6.095	8.7
33.4	600mgtid	7.2	5.995	8.5
33.5	600mgtid	7	5.895	8.30500000000001
33.6	600mgtid	7	5.795	8.2
33.7	600mgtid	6.8	5.59999999999999	8
33.8	600mgtid	6.7	5.40000000000001	7.90000000000001
33.9	600mgtid	6.5	5.395	7.7
34	600mgtid	6.40000000000001	5.29000000000001	7.505
34.1	600mgtid	6.3	4.995	7.31
34.2	600mgtid	6.2	4.98999999999999	7.30500000000001
34.3	600mgtid	6.09999999999999	4.795	7.2
34.4	600mgtid	6	4.59999999999999	7.09999999999999
34.5	600mgtid	5.8	4.59999999999999	7
34.6	600mgtid	5.59999999999999	4.5	6.80500000000001
34.7	600mgtid	5.5	4.40000000000001	6.705
34.8	600mgtid	5.40000000000001	4.2	6.605
34.9	600mgtid	5.3	4.2	6.22
35	600mgtid	5.2	4.185	6.215
35.1	600mgtid	5.09999999999999	3.98999999999999	6.11499999999999
35.2	600mgtid	5	3.985	6.11
35.3	600mgtid	4.84999999999999	3.795	6.005
35.4	600mgtid	4.8	3.59999999999999	6.005
35.5	600mgtid	4.7	3.40000000000001	6.005
35.6	600mgtid	4.59999999999999	3.2	6
35.7	600mgtid	4.55	3.19499999999999	5.905
35.8	600mgtid	4.45	3.09999999999999	5.705
35.9	600mgtid	4.3	2.995	5.605
36	600mgtid	4.3	2.90000000000001	5.41
36.1	600mgtid	4.2	2.89	5.405
36.2	600mgtid	4.09999999999999	2.89	5.30500000000001
36.3	600mgtid	4.05	2.89	5.2
36.4	600mgtid	3.90000000000001	2.795	5.09999999999999
36.5	600mgtid	3.8	2.69	5.005
36.6	600mgtid	3.8	2.69	4.90000000000001
36.7	600mgtid	3.7	2.59	4.8
36.8	600mgtid	3.59999999999999	2.59	4.7
36.9	600mgtid	3.5	2.40000000000001	4.605
37	600mgtid	3.40000000000001	2.395	4.59999999999999
37.1	600mgtid	3.34999999999999	2.395	4.31
37.2	600mgtid	3.3	2.3	4.3
37.3	600mgtid	3.2	2.295	4.2
37.4	600mgtid	3.09999999999999	2.295	4.09999999999999
37.5	600mgtid	3.09999999999999	2.2	4.005
37.6	600mgtid	3.05	2.09999999999999	3.905
37.7	600mgtid	3	2	3.80500000000001
37.8	600mgtid	3	1.995	3.80500000000001
37.9	600mgtid	3	1.90000000000001	3.705
38	600mgtid	2.90000000000001	1.895	3.7
38.1	600mgtid	2.8	1.8	3.605
38.2	600mgtid	2.7	1.8	3.59999999999999
38.3	600mgtid	2.7	1.795	3.505
38.4	600mgtid	2.7	1.69499999999999	3.505
38.5	600mgtid	2.59999999999999	1.69499999999999	3.40000000000001
38.6	600mgtid	2.55	1.69	3.30500000000001
38.7	600mgtid	2.5	1.595	3.30500000000001
38.8	600mgtid	2.45	1.495	3.3
38.9	600mgtid	2.40000000000001	1.495	3.2
39	600mgtid	2.3	1.395	3.09999999999999
39.1	600mgtid	2.25	1.295	3.09999999999999
39.2	600mgtid	2.15000000000001	1.295	3
39.3	600mgtid	2.09999999999999	1.2	2.90000000000001
39.4	600mgtid	2.09999999999999	1.19499999999999	2.90000000000001
39.5	600mgtid	2.09999999999999	1.19499999999999	2.90000000000001
39.6	600mgtid	2	1	2.90000000000001
39.7	600mgtid	2	1	2.8
39.8	600mgtid	1.95	1	2.8
39.9	600mgtid	1.90000000000001	1	2.7
40	600mgtid	1.84999999999999	1	2.7
40.1	600mgtid	1.8	0.900000000000006	2.59999999999999
40.2	600mgtid	1.8	0.900000000000006	2.59999999999999
40.3	600mgtid	1.75	0.900000000000006	2.505
40.4	600mgtid	1.75	0.900000000000006	2.5
40.5	600mgtid	1.7	0.900000000000006	2.5
40.6	600mgtid	1.65000000000001	0.894999999999996	2.5
40.7	600mgtid	1.59999999999999	0.799999999999997	2.40000000000001
40.8	600mgtid	1.59999999999999	0.799999999999997	2.30500000000001
40.9	600mgtid	1.59999999999999	0.799999999999997	2.30500000000001
41	600mgtid	1.55	0.799999999999997	2.3
41.1	600mgtid	1.5	0.799999999999997	2.3
41.2	600mgtid	1.5	0.795000000000002	2.205
41.3	600mgtid	1.5	0.700000000000003	2.2
41.4	600mgtid	1.45	0.700000000000003	2.2
41.5	600mgtid	1.40000000000001	0.694999999999993	2.09999999999999
41.6	600mgtid	1.40000000000001	0.694999999999993	2.09999999999999
41.7	600mgtid	1.34999999999999	0.694999999999993	2.005
41.8	600mgtid	1.3	0.599999999999994	1.905
41.9	600mgtid	1.3	0.599999999999994	1.90000000000001
42	600mgtid	1.25	0.599999999999994	1.90000000000001
42.1	600mgtid	1.2	0.599999999999994	1.90000000000001
42.2	600mgtid	1.2	0.599999999999994	1.80500000000001
42.3	600mgtid	1.15000000000001	0.599999999999994	1.8
42.4	600mgtid	1.09999999999999	0.599999999999994	1.705
42.5	600mgtid	1.09999999999999	0.599999999999994	1.7
42.6	600mgtid	1.09999999999999	0.599999999999994	1.7
42.7	600mgtid	1.09999999999999	0.599999999999994	1.7
42.8	600mgtid	1.09999999999999	0.594999999999999	1.7
42.9	600mgtid	1	0.594999999999999	1.7
43	600mgtid	1	0.5	1.605
43.1	600mgtid	1	0.5	1.505
43.2	600mgtid	0.950000000000003	0.5	1.505
43.3	600mgtid	0.900000000000006	0.5	1.5
43.4	600mgtid	0.900000000000006	0.495000000000005	1.5
43.5	600mgtid	0.900000000000006	0.400000000000006	1.40000000000001
43.6	600mgtid	0.900000000000006	0.400000000000006	1.40000000000001
43.7	600mgtid	0.900000000000006	0.400000000000006	1.40000000000001
43.8	600mgtid	0.900000000000006	0.400000000000006	1.3
43.9	600mgtid	0.849999999999994	0.400000000000006	1.3
44	600mgtid	0.799999999999997	0.394999999999996	1.3
44.1	600mgtid	0.799999999999997	0.299999999999997	1.3
44.2	600mgtid	0.799999999999997	0.299999999999997	1.3
44.3	600mgtid	0.799999999999997	0.299999999999997	1.2
44.4	600mgtid	0.700000000000003	0.299999999999997	1.2
44.5	600mgtid	0.700000000000003	0.299999999999997	1.2
44.6	600mgtid	0.700000000000003	0.299999999999997	1.2
44.7	600mgtid	0.700000000000003	0.299999999999997	1.2
44.8	600mgtid	0.700000000000003	0.299999999999997	1.2
44.9	600mgtid	0.700000000000003	0.299999999999997	1.09999999999999
45	600mgtid	0.700000000000003	0.299999999999997	1.09999999999999
45.1	600mgtid	0.700000000000003	0.299999999999997	1.09999999999999
45.2	600mgtid	0.599999999999994	0.299999999999997	1.09999999999999
45.3	600mgtid	0.599999999999994	0.299999999999997	1.09999999999999
45.4	600mgtid	0.599999999999994	0.295000000000002	1
45.5	600mgtid	0.599999999999994	0.295000000000002	1
45.6	600mgtid	0.599999999999994	0.295000000000002	1
45.7	600mgtid	0.599999999999994	0.200000000000003	1
45.8	600mgtid	0.599999999999994	0.200000000000003	0.905000000000001
45.9	600mgtid	0.5	0.200000000000003	0.905000000000001
46	600mgtid	0.5	0.200000000000003	0.905000000000001
46.1	600mgtid	0.5	0.200000000000003	0.905000000000001
46.2	600mgtid	0.5	0.200000000000003	0.905000000000001
46.3	600mgtid	0.5	0.200000000000003	0.905000000000001
46.4	600mgtid	0.5	0.200000000000003	0.900000000000006
46.5	600mgtid	0.5	0.200000000000003	0.900000000000006
46.6	600mgtid	0.5	0.200000000000003	0.900000000000006
46.7	600mgtid	0.450000000000003	0.194999999999993	0.805000000000007
46.8	600mgtid	0.450000000000003	0.0999999999999943	0.805000000000007
46.9	600mgtid	0.400000000000006	0.0999999999999943	0.805000000000007
47	600mgtid	0.400000000000006	0.0999999999999943	0.799999999999997
47.1	600mgtid	0.400000000000006	0.0999999999999943	0.799999999999997
47.2	600mgtid	0.400000000000006	0.0999999999999943	0.799999999999997
47.3	600mgtid	0.400000000000006	0.0999999999999943	0.700000000000003
47.4	600mgtid	0.400000000000006	0.0999999999999943	0.700000000000003
47.5	600mgtid	0.400000000000006	0.0999999999999943	0.700000000000003
47.6	600mgtid	0.400000000000006	0.0999999999999943	0.700000000000003
47.7	600mgtid	0.400000000000006	0.0999999999999943	0.700000000000003
47.8	600mgtid	0.400000000000006	0.0999999999999943	0.700000000000003
47.9	600mgtid	0.400000000000006	0.0999999999999943	0.700000000000003
48	600mgtid	0.400000000000006	0.0999999999999943	0.700000000000003
48.1	600mgtid	0.349999999999994	0.0949999999999989	0.700000000000003
48.2	600mgtid	0.299999999999997	0.0949999999999989	0.700000000000003
48.3	600mgtid	0.299999999999997	0	0.700000000000003
48.4	600mgtid	0.299999999999997	0	0.700000000000003
48.5	600mgtid	0.299999999999997	0	0.605000000000004
48.6	600mgtid	0.299999999999997	0	0.605000000000004
48.7	600mgtid	0.299999999999997	0	0.605000000000004
48.8	600mgtid	0.299999999999997	0	0.605000000000004
48.9	600mgtid	0.299999999999997	0	0.605000000000004
49	600mgtid	0.299999999999997	0	0.599999999999994
49.1	600mgtid	0.299999999999997	0	0.599999999999994
49.2	600mgtid	0.299999999999997	0	0.599999999999994
49.3	600mgtid	0.299999999999997	0	0.599999999999994
49.4	600mgtid	0.299999999999997	0	0.599999999999994
49.5	600mgtid	0.299999999999997	0	0.599999999999994
[truncated: 5 more rows]

## Sheet: S8C
time	dosekg	rate6.5	rate6.5q05	rate6.5q95
0	No treatment	0	0	0
0.1	No treatment	0	0	0
0.2	No treatment	0	0	0
0.3	No treatment	0	0	0
0.4	No treatment	0	0	0
0.5	No treatment	0	0	0
0.6	No treatment	0	0	0
0.7	No treatment	0	0	0
0.8	No treatment	0	0	0
0.9	No treatment	0	0	0
1	No treatment	0	0	0
1.1	No treatment	0	0	0
1.2	No treatment	0	0	0
1.3	No treatment	0	0	0
1.4	No treatment	0	0	0
1.5	No treatment	0	0	0
1.6	No treatment	0	0	0
1.7	No treatment	0	0	0
1.8	No treatment	0	0	0
1.9	No treatment	0	0	0
2	No treatment	0	0	0
2.1	No treatment	0	0	0
2.2	No treatment	0	0	0
2.3	No treatment	0	0	0.0999999999999943
2.4	No treatment	0	0	0.0999999999999943
2.5	No treatment	0	0	0.0999999999999943
2.6	No treatment	0	0	0.105000000000004
2.7	No treatment	0.0999999999999943	0	0.200000000000003
2.8	No treatment	0.0999999999999943	0	0.400000000000006
2.9	No treatment	0.200000000000003	0	0.5
3	No treatment	0.299999999999997	0.0999999999999943	0.700000000000003
3.1	No treatment	0.599999999999994	0.200000000000003	1
3.2	No treatment	0.900000000000006	0.400000000000006	1.3
3.3	No treatment	1.3	0.700000000000003	2
3.4	No treatment	1.8	1.2	2.605
3.5	No treatment	2.59999999999999	1.8	3.40000000000001
3.6	No treatment	3.40000000000001	2.69	4.2
3.7	No treatment	4.59999999999999	3.595	5.40000000000001
3.8	No treatment	5.7	4.69	6.80500000000001
3.9	No treatment	7	5.995	8.3
4	No treatment	8.65000000000001	7.40000000000001	10.01
4.1	No treatment	10.6	9.40000000000001	12.2
4.2	No treatment	12.7	11.1	14.305
4.3	No treatment	14.85	13.385	16.31
4.4	No treatment	17.15	15.595	19.105
4.5	No treatment	19.75	17.79	21.8
4.6	No treatment	22.45	20.195	24.205
4.7	No treatment	25.1	22.9	26.905
4.8	No treatment	28.1	25.78	30.01
4.9	No treatment	30.9	28.295	33.105
5	No treatment	33.95	31.495	35.705
5.1	No treatment	37.1	34.3	38.905
5.2	No treatment	39.85	37.585	41.905
5.3	No treatment	43.1	40.2	44.805
5.4	No treatment	45.8	43.275	48
5.5	No treatment	48.8	46.28	50.92
5.6	No treatment	51.7	48.795	53.71
5.7	No treatment	54.3	51.49	56.215
5.8	No treatment	57	54.39	58.81
5.9	No treatment	59.5	56.79	61.7
6	No treatment	61.9	59.095	63.905
6.1	No treatment	64.2	61.49	66.11
6.2	No treatment	66.4	63.79	68.5
6.3	No treatment	68.4	65.79	70.505
6.4	No treatment	70.25	67.8	73.1
6.5	No treatment	72.3	69.5	75.11
6.6	No treatment	74.2	71.7	76.715
6.7	No treatment	76	73.695	78.43
6.8	No treatment	77.7	75.1	79.83
6.9	No treatment	79.15	76.6	81.12
7	No treatment	80.5	78.1	82.605
7.1	No treatment	82	79.795	83.905
7.2	No treatment	83	81.2	85.305
7.3	No treatment	84.2	82.595	86.6
7.4	No treatment	85.35	83.7	87.805
7.5	No treatment	86.4	84.795	88.605
7.6	No treatment	87.35	86	89.5
7.7	No treatment	88.25	86.795	90.4
7.8	No treatment	89.3	87.79	90.91
7.9	No treatment	90	88.7	91.61
8	No treatment	90.7	89.095	92.3
8.1	No treatment	91.3	89.895	92.71
8.2	No treatment	91.9	90.39	93.305
8.3	No treatment	92.4	91.08	93.905
8.4	No treatment	92.85	91.395	94.205
8.5	No treatment	93.25	91.985	94.6
8.6	No treatment	93.6	92.185	95
8.7	No treatment	94	92.59	95.2
8.8	No treatment	94.15	92.89	95.505
8.9	No treatment	94.5	92.9	95.6
9	No treatment	94.6	93.195	95.605
9.1	No treatment	94.7	93.4	95.905
9.2	No treatment	94.85	93.4	95.905
9.3	No treatment	94.9	93.6	96.1
9.4	No treatment	94.95	93.59	96
9.5	No treatment	94.9	93.495	96.01
9.6	No treatment	94.8	93.4	95.905
9.7	No treatment	94.75	93.49	96
9.8	No treatment	94.7	93.395	95.715
9.9	No treatment	94.6	93.095	95.5
10	No treatment	94.4	92.895	95.5
10.1	No treatment	94.1	92.685	95.3
10.2	No treatment	93.85	92.49	94.905
10.3	No treatment	93.5	92.285	94.7
10.4	No treatment	93.2	91.79	94.305
10.5	No treatment	92.8	91.295	94.005
10.6	No treatment	92.3	90.8	93.9
10.7	No treatment	91.9	90.39	93.305
10.8	No treatment	91.45	89.9	93
10.9	No treatment	91	89.595	92.405
11	No treatment	90.55	88.895	91.9
11.1	No treatment	89.9	88.4	91.4
11.2	No treatment	89.35	87.785	90.9
11.3	No treatment	88.8	87	90.405
11.4	No treatment	88.3	86.58	89.905
11.5	No treatment	87.7	85.895	89.21
11.6	No treatment	87	85.085	88.505
11.7	No treatment	86.3	84	87.9
11.8	No treatment	85.7	83.29	87.3
11.9	No treatment	84.9	82.695	86.41
12	No treatment	84.1	81.9	85.705
12.1	No treatment	83.3	81.2	85.1
12.2	No treatment	82.45	80.495	84.5
12.3	No treatment	81.7	79.685	83.515
12.4	No treatment	80.9	78.695	82.9
12.5	No treatment	80.05	77.99	82.005
12.6	No treatment	79.15	77.195	81.01
12.7	No treatment	78.3	76.29	80.005
12.8	No treatment	77.4	75.395	79.2
12.9	No treatment	76.45	74.49	78.305
13	No treatment	75.55	73.495	77.21
13.1	No treatment	74.5	72.395	76.605
13.2	No treatment	73.65	71.695	75.9
13.3	No treatment	72.7	70.695	75.105
13.4	No treatment	71.7	69.8	74.105
13.5	No treatment	70.65	68.975	72.9
13.6	No treatment	69.75	67.5	72.01
13.7	No treatment	68.75	66.69	70.82
13.8	No treatment	67.8	65.795	69.9
13.9	No treatment	66.8	64.595	68.815
14	No treatment	65.8	63.99	67.91
14.1	No treatment	64.85	62.79	67.305
14.2	No treatment	63.75	61.99	66.305
14.3	No treatment	62.7	60.79	65.105
14.4	No treatment	61.75	59.69	64.105
14.5	No treatment	60.65	58.695	63.2
14.6	No treatment	59.7	57.695	61.905
14.7	No treatment	58.6	56.67	60.9
14.8	No treatment	57.75	55.58	59.705
14.9	No treatment	56.75	54.39	58.7
15	No treatment	55.8	53.375	57.905
15.1	No treatment	54.9	52.385	56.8
15.2	No treatment	53.8	51.495	56.1
15.3	No treatment	52.9	50.395	55.115
15.4	No treatment	52	49.385	54.205
15.5	No treatment	51.2	48.1	53.205
15.6	No treatment	50.1	47.4	52.015
15.7	No treatment	49.05	46.495	51.215
15.8	No treatment	48	45.8	50.02
15.9	No treatment	47.05	44.795	49.205
16	No treatment	46.1	43.895	48.225
16.1	No treatment	45.1	42.9	47.31
16.2	No treatment	44.25	41.8	46.51
16.3	No treatment	43.35	41.1	45.605
16.4	No treatment	42.4	40.4	44.6
16.5	No treatment	41.3	39.495	43.705
16.6	No treatment	40.5	38.295	42.81
16.7	No treatment	39.65	37.495	42.1
16.8	No treatment	38.85	36.6	41.2
16.9	No treatment	38.05	35.795	40.21
17	No treatment	37.2	34.8	39.405
17.1	No treatment	36.4	34.09	38.61
17.2	No treatment	35.6	33.1	37.705
17.3	No treatment	34.7	32.195	36.705
17.4	No treatment	33.95	31.4	35.915
17.5	No treatment	33.1	30.6	35.12
17.6	No treatment	32.45	30.07	34.605
17.7	No treatment	31.8	29.09	33.8
17.8	No treatment	30.95	28.39	33.21
17.9	No treatment	30.25	27.495	32.7
18	No treatment	29.5	26.99	31.92
18.1	No treatment	28.75	26.485	31.12
18.2	No treatment	28.1	25.7	30.405
18.3	No treatment	27.5	24.985	29.42
18.4	No treatment	27	24.29	28.815
18.5	No treatment	26.25	23.795	28.305
18.6	No treatment	25.6	23.195	27.51
18.7	No treatment	24.85	22.495	26.81
18.8	No treatment	24.35	22.095	26.115
18.9	No treatment	23.75	21.395	25.7
19	No treatment	23.2	20.995	25.01
19.1	No treatment	22.65	20.385	24.605
19.2	No treatment	22.1	19.9	23.905
19.3	No treatment	21.35	19.195	23.215
19.4	No treatment	20.8	18.5	22.715
19.5	No treatment	20.3	17.995	22.01
19.6	No treatment	19.85	17.795	21.41
19.7	No treatment	19.35	17.19	21.21
19.8	No treatment	18.8	16.59	20.615
19.9	No treatment	18.4	16.095	20.2
20	No treatment	17.8	15.6	19.605
20.1	No treatment	17.35	15.195	19.2
20.2	No treatment	16.9	14.695	18.705
20.3	No treatment	16.45	14.195	18.405
20.4	No treatment	15.8	13.795	17.81
20.5	No treatment	15.5	13.39	17.4
20.6	No treatment	15.1	12.795	17
20.7	No treatment	14.65	12.5	16.41
20.8	No treatment	14.2	11.9	16.1
20.9	No treatment	13.95	11.6	15.905
21	No treatment	13.5	11.2	15.405
21.1	No treatment	13.15	11.08	15.1
21.2	No treatment	12.8	10.6	14.605
21.3	No treatment	12.5	10.1	14.4
21.4	No treatment	12.15	9.995	13.91
21.5	No treatment	11.8	9.97499999999999	13.42
21.6	No treatment	11.5	9.685	13.205
21.7	No treatment	11.15	9.485	12.81
21.8	No treatment	10.9	9.38	12.405
21.9	No treatment	10.55	9.27500000000001	12.2
22	No treatment	10.2	8.97	11.805
22.1	No treatment	10	8.29000000000001	11.5
22.2	No treatment	9.7	8.09999999999999	11.3
22.3	No treatment	9.45	7.8	11.005
22.4	No treatment	9.05	7.5	10.7
22.5	No treatment	8.8	7.295	10.4
22.6	No treatment	8.5	7.095	10.2
22.7	No treatment	8.3	6.8	9.905
22.8	No treatment	8.09999999999999	6.595	9.90000000000001
22.9	No treatment	7.90000000000001	6.395	9.5
23	No treatment	7.7	6.29000000000001	9.205
23.1	No treatment	7.40000000000001	6.095	9
23.2	No treatment	7.25	5.7	8.80500000000001
23.3	No treatment	7.09999999999999	5.59999999999999	8.505
23.4	No treatment	6.90000000000001	5.295	8.205
23.5	No treatment	6.5	5.29000000000001	8
23.6	No treatment	6.34999999999999	4.90000000000001	7.7
23.7	No treatment	6.2	4.7	7.30500000000001
23.8	No treatment	6.05	4.595	7.205
23.9	No treatment	5.90000000000001	4.595	7
24	No treatment	5.7	4.48999999999999	6.90000000000001
24.1	No treatment	5.5	4.395	6.7
24.2	No treatment	5.40000000000001	4.09	6.505
24.3	No treatment	5.2	3.88500000000001	6.5
24.4	No treatment	5	3.79000000000001	6.40000000000001
24.5	No treatment	4.90000000000001	3.78	6.09999999999999
24.6	No treatment	4.75	3.395	5.90000000000001
24.7	No treatment	4.7	3.395	5.7
24.8	No treatment	4.5	3.3	5.41
24.9	No treatment	4.3	3.19499999999999	5.30500000000001
25	No treatment	4.2	3.095	5.11
25.1	No treatment	4.09999999999999	2.995	5.09999999999999
25.2	No treatment	3.95	2.895	5.005
25.3	No treatment	3.84999999999999	2.895	5.005
25.4	No treatment	3.7	2.7	5
25.5	No treatment	3.59999999999999	2.5	4.8
25.6	No treatment	3.5	2.495	4.605
25.7	No treatment	3.40000000000001	2.395	4.41
25.8	No treatment	3.3	2.295	4.40000000000001
25.9	No treatment	3.2	2.29000000000001	4.105
26	No treatment	3.09999999999999	2.29000000000001	4.09999999999999
26.1	No treatment	2.95	2	4.005
26.2	No treatment	2.90000000000001	1.895	3.905
26.3	No treatment	2.8	1.8	3.705
26.4	No treatment	2.7	1.7	3.605
26.5	No treatment	2.59999999999999	1.5	3.5
26.6	No treatment	2.55	1.5	3.5
26.7	No treatment	2.5	1.5	3.405
26.8	No treatment	2.40000000000001	1.495	3.30500000000001
26.9	No treatment	2.3	1.395	3.2
27	No treatment	2.3	1.295	3.2
27.1	No treatment	2.2	1.2	3.005
27.2	No treatment	2.15000000000001	1.2	3
27.3	No treatment	2	1.09999999999999	2.90000000000001
27.4	No treatment	2	1.095	2.80500000000001
27.5	No treatment	1.95	0.995000000000005	2.705
27.6	No treatment	1.90000000000001	0.995000000000005	2.7
27.7	No treatment	1.8	0.900000000000006	2.7
27.8	No treatment	1.75	0.900000000000006	2.505
27.9	No treatment	1.7	0.894999999999996	2.5
28	No treatment	1.59999999999999	0.894999999999996	2.5
28.1	No treatment	1.55	0.890000000000001	2.40000000000001
28.2	No treatment	1.5	0.795000000000002	2.30500000000001
28.3	No treatment	1.40000000000001	0.795000000000002	2.205
28.4	No treatment	1.40000000000001	0.795000000000002	2.2
28.5	No treatment	1.40000000000001	0.700000000000003	2.09999999999999
28.6	No treatment	1.34999999999999	0.599999999999994	2.09999999999999
28.7	No treatment	1.3	0.599999999999994	2
28.8	No treatment	1.3	0.599999999999994	2
28.9	No treatment	1.25	0.599999999999994	1.905
29	No treatment	1.2	0.599999999999994	1.80500000000001
29.1	No treatment	1.2	0.599999999999994	1.80500000000001
29.2	No treatment	1.15000000000001	0.599999999999994	1.8
29.3	No treatment	1.09999999999999	0.594999999999999	1.8
29.4	No treatment	1.09999999999999	0.594999999999999	1.8
29.5	No treatment	1	0.5	1.8
29.6	No treatment	1	0.495000000000005	1.605
29.7	No treatment	1	0.495000000000005	1.59999999999999
29.8	No treatment	0.950000000000003	0.495000000000005	1.59999999999999
29.9	No treatment	0.900000000000006	0.495000000000005	1.505
30	No treatment	0.900000000000006	0.495000000000005	1.5
30.1	No treatment	0.900000000000006	0.394999999999996	1.5
30.2	No treatment	0.900000000000006	0.394999999999996	1.405
30.3	No treatment	0.799999999999997	0.299999999999997	1.40000000000001
30.4	No treatment	0.799999999999997	0.299999999999997	1.3
30.5	No treatment	0.799999999999997	0.299999999999997	1.3
30.6	No treatment	0.700000000000003	0.299999999999997	1.3
30.7	No treatment	0.700000000000003	0.299999999999997	1.205
30.8	No treatment	0.700000000000003	0.299999999999997	1.2
30.9	No treatment	0.700000000000003	0.295000000000002	1.2
31	No treatment	0.700000000000003	0.295000000000002	1.2
31.1	No treatment	0.650000000000006	0.295000000000002	1.09999999999999
31.2	No treatment	0.599999999999994	0.200000000000003	1.09999999999999
31.3	No treatment	0.599999999999994	0.200000000000003	1.09999999999999
31.4	No treatment	0.599999999999994	0.200000000000003	1.005
31.5	No treatment	0.599999999999994	0.200000000000003	1
31.6	No treatment	0.549999999999997	0.200000000000003	0.900000000000006
31.7	No treatment	0.5	0.200000000000003	0.900000000000006
31.8	No treatment	0.5	0.200000000000003	0.900000000000006
31.9	No treatment	0.5	0.200000000000003	0.900000000000006
32	No treatment	0.5	0.194999999999993	0.900000000000006
32.1	No treatment	0.5	0.0999999999999943	0.900000000000006
32.2	No treatment	0.5	0.0999999999999943	0.805000000000007
32.3	No treatment	0.450000000000003	0.0999999999999943	0.799999999999997
32.4	No treatment	0.400000000000006	0.0999999999999943	0.799999999999997
32.5	No treatment	0.400000000000006	0.0999999999999943	0.799999999999997
32.6	No treatment	0.400000000000006	0.0999999999999943	0.799999999999997
32.7	No treatment	0.400000000000006	0.0999999999999943	0.799999999999997
32.8	No treatment	0.400000000000006	0.0999999999999943	0.799999999999997
32.9	No treatment	0.400000000000006	0.0999999999999943	0.700000000000003
33	No treatment	0.349999999999994	0.0999999999999943	0.700000000000003
33.1	No treatment	0.299999999999997	0.0999999999999943	0.700000000000003
33.2	No treatment	0.299999999999997	0.0999999999999943	0.700000000000003
33.3	No treatment	0.299999999999997	0.0999999999999943	0.700000000000003
33.4	No treatment	0.299999999999997	0.0999999999999943	0.700000000000003
33.5	No treatment	0.299999999999997	0.0999999999999943	0.599999999999994
33.6	No treatment	0.299999999999997	0.0949999999999989	0.599999999999994
33.7	No treatment	0.299999999999997	0.0949999999999989	0.599999999999994
33.8	No treatment	0.299999999999997	0.0949999999999989	0.599999999999994
33.9	No treatment	0.299999999999997	0.0949999999999989	0.599999999999994
34	No treatment	0.299999999999997	0.0949999999999989	0.599999999999994
34.1	No treatment	0.25	0.0949999999999989	0.599999999999994
34.2	No treatment	0.200000000000003	0.0949999999999989	0.599999999999994
34.3	No treatment	0.200000000000003	0	0.599999999999994
34.4	No treatment	0.200000000000003	0	0.5
34.5	No treatment	0.200000000000003	0	0.5
34.6	No treatment	0.200000000000003	0	0.5
34.7	No treatment	0.200000000000003	0	0.5
34.8	No treatment	0.200000000000003	0	0.5
34.9	No treatment	0.200000000000003	0	0.5
35	No treatment	0.200000000000003	0	0.5
35.1	No treatment	0.200000000000003	0	0.5
35.2	No treatment	0.200000000000003	0	0.5
35.3	No treatment	0.200000000000003	0	0.405000000000001
35.4	No treatment	0.200000000000003	0	0.405000000000001
35.5	No treatment	0.200000000000003	0	0.400000000000006
35.6	No treatment	0.200000000000003	0	0.400000000000006
35.7	No treatment	0.150000000000006	0	0.400000000000006
35.8	No treatment	0.0999999999999943	0	0.400000000000006
35.9	No treatment	0.0999999999999943	0	0.400000000000006
36	No treatment	0.0999999999999943	0	0.400000000000006
36.1	No treatment	0.0999999999999943	0	0.400000000000006
36.2	No treatment	0.0999999999999943	0	0.305000000000007
36.3	No treatment	0.0999999999999943	0	0.305000000000007
36.4	No treatment	0.0999999999999943	0	0.299999999999997
36.5	No treatment	0.0999999999999943	0	0.299999999999997
36.6	No treatment	0.0999999999999943	0	0.299999999999997
36.7	No treatment	0.0999999999999943	0	0.299999999999997
36.8	No treatment	0.0999999999999943	0	0.299999999999997
36.9	No treatment	0.0999999999999943	0	0.299999999999997
37	No treatment	0.0999999999999943	0	0.299999999999997
37.1	No treatment	0.0999999999999943	0	0.299999999999997
37.2	No treatment	0.0999999999999943	0	0.299999999999997
37.3	No treatment	0.0999999999999943	0	0.299999999999997
37.4	No treatment	0.0999999999999943	0	0.299999999999997
37.5	No treatment	0.0999999999999943	0	0.299999999999997
37.6	No treatment	0.0999999999999943	0	0.299999999999997
37.7	No treatment	0.0999999999999943	0	0.299999999999997
37.8	No treatment	0.0999999999999943	0	0.299999999999997
37.9	No treatment	0.0999999999999943	0	0.299999999999997
38	No treatment	0.0999999999999943	0	0.299999999999997
38.1	No treatment	0.0999999999999943	0	0.299999999999997
38.2	No treatment	0.0999999999999943	0	0.200000000000003
38.3	No treatment	0.0499999999999972	0	0.200000000000003
38.4	No treatment	0.0499999999999972	0	0.200000000000003
38.5	No treatment	0.0499999999999972	0	0.200000000000003
38.6	No treatment	0.0499999999999972	0	0.200000000000003
38.7	No treatment	0.0499999999999972	0	0.200000000000003
38.8	No treatment	0.0499999999999972	0	0.200000000000003
38.9	No treatment	0.0499999999999972	0	0.200000000000003
39	No treatment	0	0	0.200000000000003
39.1	No treatment	0	0	0.200000000000003
39.2	No treatment	0	0	0.200000000000003
39.3	No treatment	0	0	0.200000000000003
39.4	No treatment	0	0	0.200000000000003
39.5	No treatment	0	0	0.200000000000003
39.6	No treatment	0	0	0.200000000000003
39.7	No treatment	0	0	0.200000000000003
39.8	No treatment	0	0	0.200000000000003
39.9	No treatment	0	0	0.200000000000003
40	No treatment	0	0	0.200000000000003
40.1	No treatment	0	0	0.200000000000003
40.2	No treatment	0	0	0.200000000000003
40.3	No treatment	0	0	0.200000000000003
40.4	No treatment	0	0	0.200000000000003
40.5	No treatment	0	0	0.200000000000003
40.6	No treatment	0	0	0.200000000000003
40.7	No treatment	0	0	0.200000000000003
40.8	No treatment	0	0	0.200000000000003
40.9	No treatment	0	0	0.200000000000003
41	No treatment	0	0	0.200000000000003
41.1	No treatment	0	0	0.200000000000003
41.2	No treatment	0	0	0.200000000000003
41.3	No treatment	0	0	0.200000000000003
41.4	No treatment	0	0	0.200000000000003
41.5	No treatment	0	0	0.200000000000003
41.6	No treatment	0	0	0.105000000000004
41.7	No treatment	0	0	0.105000000000004
41.8	No treatment	0	0	0.105000000000004
41.9	No treatment	0	0	0.105000000000004
42	No treatment	0	0	0.105000000000004
42.1	No treatment	0	0	0.0999999999999943
42.2	No treatment	0	0	0.0999999999999943
42.3	No treatment	0	0	0.0999999999999943
42.4	No treatment	0	0	0.0999999999999943
42.5	No treatment	0	0	0.0999999999999943
42.6	No treatment	0	0	0.0999999999999943
42.7	No treatment	0	0	0.0999999999999943
42.8	No treatment	0	0	0.0999999999999943
42.9	No treatment	0	0	0.0999999999999943
43	No treatment	0	0	0.0999999999999943
43.1	No treatment	0	0	0.0999999999999943
43.2	No treatment	0	0	0.0999999999999943
43.3	No treatment	0	0	0.0999999999999943
43.4	No treatment	0	0	0.0999999999999943
43.5	No treatment	0	0	0.0999999999999943
43.6	No treatment	0	0	0.0999999999999943
43.7	No treatment	0	0	0.0999999999999943
43.8	No treatment	0	0	0.0999999999999943
43.9	No treatment	0	0	0.0999999999999943
44	No treatment	0	0	0.0999999999999943
44.1	No treatment	0	0	0.0999999999999943
44.2	No treatment	0	0	0.0999999999999943
44.3	No treatment	0	0	0.0999999999999943
44.4	No treatment	0	0	0.0999999999999943
44.5	No treatment	0	0	0.0999999999999943
44.6	No treatment	0	0	0.0999999999999943
44.7	No treatment	0	0	0.0999999999999943
44.8	No treatment	0	0	0.0999999999999943
44.9	No treatment	0	0	0.0999999999999943
45	No treatment	0	0	0.0999999999999943
45.1	No treatment	0	0	0.0999999999999943
45.2	No treatment	0	0	0.0999999999999943
45.3	No treatment	0	0	0.0999999999999943
45.4	No treatment	0	0	0.0999999999999943
45.5	No treatment	0	0	0.0999999999999943
45.6	No treatment	0	0	0.00499999999999545
45.7	No treatment	0	0	0.00499999999999545
45.8	No treatment	0	0	0
45.9	No treatment	0	0	0
46	No treatment	0	0	0
46.1	No treatment	0	0	0
46.2	No treatment	0	0	0
46.3	No treatment	0	0	0
46.4	No treatment	0	0	0
46.5	No treatment	0	0	0
46.6	No treatment	0	0	0
46.7	No treatment	0	0	0
46.8	No treatment	0	0	0
46.9	No treatment	0	0	0
47	No treatment	0	0	0
47.1	No treatment	0	0	0
47.2	No treatment	0	0	0
47.3	No treatment	0	0	0
47.4	No treatment	0	0	0
47.5	No treatment	0	0	0
47.6	No treatment	0	0	0
47.7	No treatment	0	0	0
47.8	No treatment	0	0	0
47.9	No treatment	0	0	0
48	No treatment	0	0	0
48.1	No treatment	0	0	0
48.2	No treatment	0	0	0
48.3	No treatment	0	0	0
48.4	No treatment	0	0	0
48.5	No treatment	0	0	0
48.6	No treatment	0	0	0
48.7	No treatment	0	0	0
48.8	No treatment	0	0	0
48.9	No treatment	0	0	0
49	No treatment	0	0	0
49.1	No treatment	0	0	0
49.2	No treatment	0	0	0
49.3	No treatment	0	0	0
49.4	No treatment	0	0	0
49.5	No treatment	0	0	0
49.6	No treatment	0	0	0
49.7	No treatment	0	0	0
49.8	No treatment	0	0	0
49.9	No treatment	0	0	0
50	No treatment	0	0	0
0	400mgbid	0	0	0
0.1	400mgbid	0	0	0
0.2	400mgbid	0	0	0
0.3	400mgbid	0	0	0
0.4	400mgbid	0	0	0
0.5	400mgbid	0	0	0
0.6	400mgbid	0	0	0
0.7	400mgbid	0	0	0
0.8	400mgbid	0	0	0
0.9	400mgbid	0	0	0
1	400mgbid	0	0	0
1.1	400mgbid	0	0	0
1.2	400mgbid	0	0	0
1.3	400mgbid	0	0	0
1.4	400mgbid	0	0	0
1.5	400mgbid	0	0	0
1.6	400mgbid	0	0	0
1.7	400mgbid	0	0	0
1.8	400mgbid	0	0	0
1.9	400mgbid	0	0	0
2	400mgbid	0	0	0
2.1	400mgbid	0	0	0
2.2	400mgbid	0	0	0
2.3	400mgbid	0	0	0
2.4	400mgbid	0	0	0
2.5	400mgbid	0	0	0
2.6	400mgbid	0	0	0
2.7	400mgbid	0	0	0.0999999999999943
2.8	400mgbid	0	0	0.0999999999999943
2.9	400mgbid	0	0	0.0999999999999943
3	400mgbid	0	0	0.0999999999999943
3.1	400mgbid	0	0	0.200000000000003
3.2	400mgbid	0.0999999999999943	0	0.299999999999997
3.3	400mgbid	0.0999999999999943	0	0.400000000000006
3.4	400mgbid	0.200000000000003	0	0.5
3.5	400mgbid	0.299999999999997	0.0999999999999943	0.605000000000004
3.6	400mgbid	0.5	0.200000000000003	0.799999999999997
3.7	400mgbid	0.599999999999994	0.299999999999997	1.09999999999999
3.8	400mgbid	0.900000000000006	0.400000000000006	1.40000000000001
3.9	400mgbid	1.2	0.599999999999994	1.7
4	400mgbid	1.59999999999999	0.799999999999997	2.2
4.1	400mgbid	2	1.3	2.8
4.2	400mgbid	2.5	1.59999999999999	3.40000000000001
4.3	400mgbid	3	2.09999999999999	3.81
4.4	400mgbid	3.7	2.795	4.505
4.5	400mgbid	4.5	3.3	5.2
4.6	400mgbid	5.40000000000001	4.09999999999999	6.205
4.7	400mgbid	6.2	4.90000000000001	7.205
4.8	400mgbid	7.2	5.8	8.40000000000001
4.9	400mgbid	8.2	6.895	9.40000000000001
5	400mgbid	9.40000000000001	8.095	10.7
5.1	400mgbid	10.6	9.39	12.205
5.2	400mgbid	11.9	10.59	13.305
5.3	400mgbid	13.2	11.69	15
5.4	400mgbid	14.6	13.2	16.305
5.5	400mgbid	16.1	14.695	17.81
5.6	400mgbid	17.8	16.095	19.7
5.7	400mgbid	19.3	17.6	21.2
5.8	400mgbid	20.75	18.9	22.705
5.9	400mgbid	22.35	20.195	24.505
6	400mgbid	24	22.1	26.105
6.1	400mgbid	25.7	23.6	27.9
6.2	400mgbid	27.1	24.8	29.305
6.3	400mgbid	28.55	26.3	30.7
6.4	400mgbid	30	27.69	31.905
6.5	400mgbid	31.8	28.99	33.7
6.6	400mgbid	33.1	30.79	35.015
6.7	400mgbid	34.6	32.095	36.8
6.8	400mgbid	35.9	33.595	38.11
6.9	400mgbid	37.1	34.59	39.405
7	400mgbid	38.25	35.495	40.61
7.1	400mgbid	39.4	36.69	41.805
7.2	400mgbid	40.35	37.595	42.7
7.3	400mgbid	40.9	38.595	43.61
7.4	400mgbid	41.7	39.4	44.505
7.5	400mgbid	42.45	40.495	44.83
7.6	400mgbid	43.35	41.19	45.7
7.7	400mgbid	43.85	41.79	46.11
7.8	400mgbid	44.2	42.2	46.41
7.9	400mgbid	44.6	42.79	47.1
8	400mgbid	44.95	43.095	47.305
8.1	400mgbid	45.2	43.3	47.7
8.2	400mgbid	45.2	43.69	47.81
8.3	400mgbid	45.1	43.59	48.1
8.4	400mgbid	45.3	43.595	48.1
8.5	400mgbid	45.2	43.395	48.105
8.6	400mgbid	45.2	43.1	47.905
8.7	400mgbid	44.9	42.87	47.405
8.8	400mgbid	44.55	42.59	46.905
8.9	400mgbid	44.1	42.1	46.905
9	400mgbid	43.8	41.595	46.605
9.1	400mgbid	43.5	41.49	46.4
9.2	400mgbid	42.95	41.17	46
9.3	400mgbid	42.45	40.295	44.9
9.4	400mgbid	41.7	39.595	44.315
9.5	400mgbid	41.15	39.19	44.005
9.6	400mgbid	40.6	38.49	43.205
9.7	400mgbid	39.8	37.595	42.505
9.8	400mgbid	38.95	36.895	41.31
9.9	400mgbid	38.1	35.99	40.405
10	400mgbid	37.4	35.295	39.8
10.1	400mgbid	36.8	34.4	39.105
10.2	400mgbid	35.9	33.585	38.405
10.3	400mgbid	34.85	32.385	37.51
10.4	400mgbid	34.05	31.4	36.805
10.5	400mgbid	33.3	30.595	35.92
10.6	400mgbid	32.5	30	35.21
10.7	400mgbid	31.5	29.195	34.1
10.8	400mgbid	30.4	28.395	33.1
10.9	400mgbid	29.7	27.595	32.11
11	400mgbid	28.95	26.795	31.115
11.1	400mgbid	28.3	25.99	30.605
11.2	400mgbid	27.2	24.895	29.505
11.3	400mgbid	26.55	23.995	28.415
11.4	400mgbid	25.65	23.095	27.905
11.5	400mgbid	24.9	22.395	27.01
11.6	400mgbid	23.9	21.79	26.105
11.7	400mgbid	23.2	21.09	25.5
11.8	400mgbid	22.25	20.195	24.61
11.9	400mgbid	21.3	19.295	23.5
12	400mgbid	20.7	18.4	22.805
12.1	400mgbid	20	18	22.205
12.2	400mgbid	19.1	17.195	21.305
12.3	400mgbid	18.4	16.595	20.505
12.4	400mgbid	17.75	15.895	19.7
12.5	400mgbid	17.05	15.2	19.2
12.6	400mgbid	16.5	14.6	18.5
12.7	400mgbid	15.8	13.995	17.91
12.8	400mgbid	15.2	13.3	17.405
12.9	400mgbid	14.6	12.89	16.8
13	400mgbid	14.1	12	16
13.1	400mgbid	13.5	11.6	15.32
13.2	400mgbid	13.05	11.085	14.81
13.3	400mgbid	12.4	10.6	13.91
13.4	400mgbid	11.9	10.09	13.21
13.5	400mgbid	11.4	9.79000000000001	13
13.6	400mgbid	11	9.48	12.51
13.7	400mgbid	10.6	8.89	12
13.8	400mgbid	10.2	8.295	11.605
13.9	400mgbid	9.7	7.895	11.105
14	400mgbid	9.34999999999999	7.785	10.7
14.1	400mgbid	9	7.39	10.305
14.2	400mgbid	8.7	7	9.715
14.3	400mgbid	8.3	6.59999999999999	9.505
14.4	400mgbid	7.95	6.3	9.2
14.5	400mgbid	7.59999999999999	6.09999999999999	8.905
14.6	400mgbid	7.2	5.795	8.61
14.7	400mgbid	7	5.595	8.5
14.8	400mgbid	6.8	5.3	8.105
14.9	400mgbid	6.59999999999999	5.09999999999999	7.8
15	400mgbid	6.3	4.985	7.505
15.1	400mgbid	6	4.79000000000001	7.3
15.2	400mgbid	5.8	4.48999999999999	7.005
15.3	400mgbid	5.55	4.2	6.52
15.4	400mgbid	5.40000000000001	4.095	6.5
15.5	400mgbid	5.09999999999999	3.895	6.105
15.6	400mgbid	5	3.59999999999999	6
15.7	400mgbid	4.75	3.5	5.905
15.8	400mgbid	4.59999999999999	3.3	5.705
15.9	400mgbid	4.40000000000001	3.19499999999999	5.505
16	400mgbid	4.2	3.09999999999999	5.405
16.1	400mgbid	4.05	2.90000000000001	5.205
16.2	400mgbid	3.90000000000001	2.895	5.09999999999999
16.3	400mgbid	3.7	2.795	4.80500000000001
16.4	400mgbid	3.5	2.7	4.705
16.5	400mgbid	3.40000000000001	2.40000000000001	4.505
16.6	400mgbid	3.3	2.40000000000001	4.40000000000001
16.7	400mgbid	3.2	2.295	4.205
16.8	400mgbid	3.09999999999999	2.19499999999999	4.105
16.9	400mgbid	3	2.09999999999999	4.005
17	400mgbid	2.8	2	3.90000000000001
17.1	400mgbid	2.7	1.90000000000001	3.705
17.2	400mgbid	2.59999999999999	1.8	3.605
17.3	400mgbid	2.5	1.7	3.5
17.4	400mgbid	2.40000000000001	1.59999999999999	3.30500000000001
17.5	400mgbid	2.3	1.5	3.3
17.6	400mgbid	2.09999999999999	1.40000000000001	3
17.7	400mgbid	2.09999999999999	1.40000000000001	3
17.8	400mgbid	2	1.3	2.90000000000001
17.9	400mgbid	1.90000000000001	1.2	2.705
18	400mgbid	1.8	1.2	2.605
18.1	400mgbid	1.7	1.2	2.5
18.2	400mgbid	1.59999999999999	1.09999999999999	2.405
18.3	400mgbid	1.59999999999999	1	2.40000000000001
18.4	400mgbid	1.55	0.900000000000006	2.30500000000001
18.5	400mgbid	1.5	0.900000000000006	2.20999999999999
18.6	400mgbid	1.40000000000001	0.894999999999996	2.205
18.7	400mgbid	1.40000000000001	0.799999999999997	2.205
18.8	400mgbid	1.34999999999999	0.799999999999997	2.105
18.9	400mgbid	1.3	0.795000000000002	2.005
19	400mgbid	1.2	0.700000000000003	2
19.1	400mgbid	1.2	0.700000000000003	1.8
19.2	400mgbid	1.2	0.700000000000003	1.705
19.3	400mgbid	1.09999999999999	0.599999999999994	1.7
19.4	400mgbid	1.09999999999999	0.594999999999999	1.7
19.5	400mgbid	1	0.5	1.59999999999999
19.6	400mgbid	1	0.495000000000005	1.5
19.7	400mgbid	0.900000000000006	0.400000000000006	1.5
19.8	400mgbid	0.900000000000006	0.400000000000006	1.405
19.9	400mgbid	0.799999999999997	0.400000000000006	1.40000000000001
20	400mgbid	0.799999999999997	0.400000000000006	1.40000000000001
20.1	400mgbid	0.799999999999997	0.299999999999997	1.3
20.2	400mgbid	0.700000000000003	0.299999999999997	1.205
20.3	400mgbid	0.700000000000003	0.299999999999997	1.105
20.4	400mgbid	0.700000000000003	0.299999999999997	1.105
20.5	400mgbid	0.650000000000006	0.299999999999997	1.09999999999999
20.6	400mgbid	0.599999999999994	0.295000000000002	1.09999999999999
20.7	400mgbid	0.599999999999994	0.200000000000003	1.09999999999999
20.8	400mgbid	0.599999999999994	0.200000000000003	1
20.9	400mgbid	0.5	0.200000000000003	1
21	400mgbid	0.5	0.200000000000003	0.900000000000006
21.1	400mgbid	0.5	0.0999999999999943	0.900000000000006
21.2	400mgbid	0.5	0.0999999999999943	0.805000000000007
21.3	400mgbid	0.5	0.0999999999999943	0.805000000000007
21.4	400mgbid	0.400000000000006	0.0999999999999943	0.799999999999997
21.5	400mgbid	0.400000000000006	0.0999999999999943	0.799999999999997
21.6	400mgbid	0.400000000000006	0.0999999999999943	0.799999999999997
21.7	400mgbid	0.400000000000006	0.0999999999999943	0.799999999999997
21.8	400mgbid	0.400000000000006	0.0999999999999943	0.704999999999998
21.9	400mgbid	0.400000000000006	0.0949999999999989	0.704999999999998
22	400mgbid	0.299999999999997	0.0949999999999989	0.700000000000003
22.1	400mgbid	0.299999999999997	0.0949999999999989	0.700000000000003
22.2	400mgbid	0.299999999999997	0.0949999999999989	0.605000000000004
22.3	400mgbid	0.299999999999997	0.0949999999999989	0.599999999999994
22.4	400mgbid	0.299999999999997	0.0949999999999989	0.599999999999994
22.5	400mgbid	0.299999999999997	0.0949999999999989	0.599999999999994
22.6	400mgbid	0.299999999999997	0	0.599999999999994
22.7	400mgbid	0.299999999999997	0	0.599999999999994
22.8	400mgbid	0.299999999999997	0	0.599999999999994
22.9	400mgbid	0.200000000000003	0	0.599999999999994
23	400mgbid	0.200000000000003	0	0.5
23.1	400mgbid	0.200000000000003	0	0.5
23.2	400mgbid	0.200000000000003	0	0.5
23.3	400mgbid	0.200000000000003	0	0.5
23.4	400mgbid	0.200000000000003	0	0.5
23.5	400mgbid	0.200000000000003	0	0.5
23.6	400mgbid	0.200000000000003	0	0.5
23.7	400mgbid	0.200000000000003	0	0.405000000000001
23.8	400mgbid	0.200000000000003	0	0.405000000000001
23.9	400mgbid	0.200000000000003	0	0.405000000000001
24	400mgbid	0.0999999999999943	0	0.405000000000001
24.1	400mgbid	0.0999999999999943	0	0.400000000000006
24.2	400mgbid	0.0999999999999943	0	0.400000000000006
24.3	400mgbid	0.0999999999999943	0	0.400000000000006
24.4	400mgbid	0.0999999999999943	0	0.305000000000007
24.5	400mgbid	0.0999999999999943	0	0.299999999999997
24.6	400mgbid	0.0999999999999943	0	0.299999999999997
24.7	400mgbid	0.0999999999999943	0	0.299999999999997
24.8	400mgbid	0.0999999999999943	0	0.299999999999997
24.9	400mgbid	0.0999999999999943	0	0.299999999999997
25	400mgbid	0.0999999999999943	0	0.299999999999997
25.1	400mgbid	0.0999999999999943	0	0.299999999999997
25.2	400mgbid	0.0999999999999943	0	0.299999999999997
25.3	400mgbid	0.0999999999999943	0	0.204999999999998
25.4	400mgbid	0.0999999999999943	0	0.204999999999998
25.5	400mgbid	0.0999999999999943	0	0.200000000000003
25.6	400mgbid	0.0999999999999943	0	0.200000000000003
25.7	400mgbid	0.0999999999999943	0	0.200000000000003
25.8	400mgbid	0.0999999999999943	0	0.200000000000003
25.9	400mgbid	0.0999999999999943	0	0.200000000000003
26	400mgbid	0.0999999999999943	0	0.200000000000003
26.1	400mgbid	0.0999999999999943	0	0.200000000000003
26.2	400mgbid	0.0999999999999943	0	0.200000000000003
26.3	400mgbid	0.0999999999999943	0	0.200000000000003
26.4	400mgbid	0.0999999999999943	0	0.200000000000003
26.5	400mgbid	0.0499999999999972	0	0.200000000000003
26.6	400mgbid	0.0499999999999972	0	0.200000000000003
26.7	400mgbid	0.0499999999999972	0	0.200000000000003
26.8	400mgbid	0	0	0.200000000000003
26.9	400mgbid	0	0	0.200000000000003
27	400mgbid	0	0	0.200000000000003
27.1	400mgbid	0	0	0.200000000000003
27.2	400mgbid	0	0	0.105000000000004
27.3	400mgbid	0	0	0.0999999999999943
27.4	400mgbid	0	0	0.0999999999999943
27.5	400mgbid	0	0	0.0999999999999943
27.6	400mgbid	0	0	0.0999999999999943
27.7	400mgbid	0	0	0.0999999999999943
27.8	400mgbid	0	0	0.0999999999999943
27.9	400mgbid	0	0	0.0999999999999943
28	400mgbid	0	0	0.0999999999999943
28.1	400mgbid	0	0	0.0999999999999943
28.2	400mgbid	0	0	0.0999999999999943
28.3	400mgbid	0	0	0.0999999999999943
28.4	400mgbid	0	0	0.0999999999999943
28.5	400mgbid	0	0	0.0999999999999943
28.6	400mgbid	0	0	0.0999999999999943
28.7	400mgbid	0	0	0.0999999999999943
28.8	400mgbid	0	0	0.0999999999999943
28.9	400mgbid	0	0	0.0999999999999943
29	400mgbid	0	0	0.0999999999999943
29.1	400mgbid	0	0	0.0999999999999943
29.2	400mgbid	0	0	0.0999999999999943
29.3	400mgbid	0	0	0.0999999999999943
29.4	400mgbid	0	0	0.0999999999999943
29.5	400mgbid	0	0	0.0999999999999943
29.6	400mgbid	0	0	0.0999999999999943
29.7	400mgbid	0	0	0.0999999999999943
29.8	400mgbid	0	0	0.0999999999999943
29.9	400mgbid	0	0	0.0999999999999943
30	400mgbid	0	0	0.0999999999999943
30.1	400mgbid	0	0	0.0999999999999943
30.2	400mgbid	0	0	0.0999999999999943
30.3	400mgbid	0	0	0.0999999999999943
30.4	400mgbid	0	0	0.0999999999999943
30.5	400mgbid	0	0	0.0999999999999943
30.6	400mgbid	0	0	0.0999999999999943
30.7	400mgbid	0	0	0.0999999999999943
30.8	400mgbid	0	0	0.0999999999999943
30.9	400mgbid	0	0	0.0999999999999943
31	400mgbid	0	0	0.0999999999999943
31.1	400mgbid	0	0	0.0999999999999943
31.2	400mgbid	0	0	0.0999999999999943
31.3	400mgbid	0	0	0.0999999999999943
31.4	400mgbid	0	0	0.0999999999999943
31.5	400mgbid	0	0	0.0999999999999943
31.6	400mgbid	0	0	0.0999999999999943
31.7	400mgbid	0	0	0.0999999999999943
31.8	400mgbid	0	0	0.0999999999999943
31.9	400mgbid	0	0	0.0999999999999943
32	400mgbid	0	0	0.0999999999999943
32.1	400mgbid	0	0	0.0999999999999943
32.2	400mgbid	0	0	0.0999999999999943
32.3	400mgbid	0	0	0.0999999999999943
32.4	400mgbid	0	0	0.0999999999999943
32.5	400mgbid	0	0	0.0999999999999943
32.6	400mgbid	0	0	0.0999999999999943
32.7	400mgbid	0	0	0.0999999999999943
32.8	400mgbid	0	0	0
32.9	400mgbid	0	0	0
33	400mgbid	0	0	0
33.1	400mgbid	0	0	0
33.2	400mgbid	0	0	0
33.3	400mgbid	0	0	0
33.4	400mgbid	0	0	0
33.5	400mgbid	0	0	0
33.6	400mgbid	0	0	0
33.7	400mgbid	0	0	0
33.8	400mgbid	0	0	0
33.9	400mgbid	0	0	0
34	400mgbid	0	0	0
34.1	400mgbid	0	0	0
34.2	400mgbid	0	0	0
34.3	400mgbid	0	0	0
34.4	400mgbid	0	0	0
34.5	400mgbid	0	0	0
34.6	400mgbid	0	0	0
34.7	400mgbid	0	0	0
34.8	400mgbid	0	0	0
34.9	400mgbid	0	0	0
35	400mgbid	0	0	0
35.1	400mgbid	0	0	0
35.2	400mgbid	0	0	0
35.3	400mgbid	0	0	0
35.4	400mgbid	0	0	0
35.5	400mgbid	0	0	0
35.6	400mgbid	0	0	0
35.7	400mgbid	0	0	0
35.8	400mgbid	0	0	0
35.9	400mgbid	0	0	0
36	400mgbid	0	0	0
36.1	400mgbid	0	0	0
36.2	400mgbid	0	0	0
36.3	400mgbid	0	0	0
36.4	400mgbid	0	0	0
36.5	400mgbid	0	0	0
36.6	400mgbid	0	0	0
36.7	400mgbid	0	0	0
36.8	400mgbid	0	0	0
36.9	400mgbid	0	0	0
37	400mgbid	0	0	0
37.1	400mgbid	0	0	0
37.2	400mgbid	0	0	0
37.3	400mgbid	0	0	0
37.4	400mgbid	0	0	0
37.5	400mgbid	0	0	0
37.6	400mgbid	0	0	0
37.7	400mgbid	0	0	0
37.8	400mgbid	0	0	0
37.9	400mgbid	0	0	0
38	400mgbid	0	0	0
38.1	400mgbid	0	0	0
38.2	400mgbid	0	0	0
38.3	400mgbid	0	0	0
38.4	400mgbid	0	0	0
38.5	400mgbid	0	0	0
38.6	400mgbid	0	0	0
38.7	400mgbid	0	0	0
38.8	400mgbid	0	0	0
38.9	400mgbid	0	0	0
39	400mgbid	0	0	0
39.1	400mgbid	0	0	0
39.2	400mgbid	0	0	0
39.3	400mgbid	0	0	0
39.4	400mgbid	0	0	0
39.5	400mgbid	0	0	0
39.6	400mgbid	0	0	0
39.7	400mgbid	0	0	0
39.8	400mgbid	0	0	0
39.9	400mgbid	0	0	0
40	400mgbid	0	0	0
40.1	400mgbid	0	0	0
40.2	400mgbid	0	0	0
40.3	400mgbid	0	0	0
40.4	400mgbid	0	0	0
40.5	400mgbid	0	0	0
40.6	400mgbid	0	0	0
40.7	400mgbid	0	0	0
40.8	400mgbid	0	0	0
40.9	400mgbid	0	0	0
41	400mgbid	0	0	0
41.1	400mgbid	0	0	0
41.2	400mgbid	0	0	0
41.3	400mgbid	0	0	0
41.4	400mgbid	0	0	0
41.5	400mgbid	0	0	0
41.6	400mgbid	0	0	0
41.7	400mgbid	0	0	0
41.8	400mgbid	0	0	0
41.9	400mgbid	0	0	0
42	400mgbid	0	0	0
42.1	400mgbid	0	0	0
42.2	400mgbid	0	0	0
42.3	400mgbid	0	0	0
42.4	400mgbid	0	0	0
42.5	400mgbid	0	0	0
42.6	400mgbid	0	0	0
42.7	400mgbid	0	0	0
42.8	400mgbid	0	0	0
42.9	400mgbid	0	0	0
43	400mgbid	0	0	0
43.1	400mgbid	0	0	0
43.2	400mgbid	0	0	0
43.3	400mgbid	0	0	0
43.4	400mgbid	0	0	0
43.5	400mgbid	0	0	0
43.6	400mgbid	0	0	0
43.7	400mgbid	0	0	0
43.8	400mgbid	0	0	0
43.9	400mgbid	0	0	0
44	400mgbid	0	0	0
44.1	400mgbid	0	0	0
44.2	400mgbid	0	0	0
44.3	400mgbid	0	0	0
44.4	400mgbid	0	0	0
44.5	400mgbid	0	0	0
44.6	400mgbid	0	0	0
44.7	400mgbid	0	0	0
44.8	400mgbid	0	0	0
44.9	400mgbid	0	0	0
45	400mgbid	0	0	0
45.1	400mgbid	0	0	0
45.2	400mgbid	0	0	0
45.3	400mgbid	0	0	0
45.4	400mgbid	0	0	0
45.5	400mgbid	0	0	0
45.6	400mgbid	0	0	0
45.7	400mgbid	0	0	0
45.8	400mgbid	0	0	0
45.9	400mgbid	0	0	0
46	400mgbid	0	0	0
46.1	400mgbid	0	0	0
46.2	400mgbid	0	0	0
46.3	400mgbid	0	0	0
46.4	400mgbid	0	0	0
46.5	400mgbid	0	0	0
46.6	400mgbid	0	0	0
46.7	400mgbid	0	0	0
46.8	400mgbid	0	0	0
46.9	400mgbid	0	0	0
47	400mgbid	0	0	0
47.1	400mgbid	0	0	0
47.2	400mgbid	0	0	0
47.3	400mgbid	0	0	0
47.4	400mgbid	0	0	0
47.5	400mgbid	0	0	0
47.6	400mgbid	0	0	0
47.7	400mgbid	0	0	0
47.8	400mgbid	0	0	0
47.9	400mgbid	0	0	0
48	400mgbid	0	0	0
48.1	400mgbid	0	0	0
48.2	400mgbid	0	0	0
48.3	400mgbid	0	0	0
48.4	400mgbid	0	0	0
48.5	400mgbid	0	0	0
48.6	400mgbid	0	0	0
48.7	400mgbid	0	0	0
48.8	400mgbid	0	0	0
48.9	400mgbid	0	0	0
49	400mgbid	0	0	0
49.1	400mgbid	0	0	0
49.2	400mgbid	0	0	0
49.3	400mgbid	0	0	0
49.4	400mgbid	0	0	0
49.5	400mgbid	0	0	0
49.6	400mgbid	0	0	0
49.7	400mgbid	0	0	0
49.8	400mgbid	0	0	0
49.9	400mgbid	0	0	0
50	400mgbid	0	0	0
0	600mgbid	0	0	0
0.1	600mgbid	0	0	0
0.2	600mgbid	0	0	0
0.3	600mgbid	0	0	0
0.4	600mgbid	0	0	0
0.5	600mgbid	0	0	0
0.6	600mgbid	0	0	0
0.7	600mgbid	0	0	0
0.8	600mgbid	0	0	0
0.9	600mgbid	0	0	0
1	600mgbid	0	0	0
1.1	600mgbid	0	0	0
1.2	600mgbid	0	0	0
1.3	600mgbid	0	0	0
1.4	600mgbid	0	0	0
1.5	600mgbid	0	0	0
1.6	600mgbid	0	0	0
1.7	600mgbid	0	0	0
1.8	600mgbid	0	0	0
1.9	600mgbid	0	0	0
2	600mgbid	0	0	0
2.1	600mgbid	0	0	0
2.2	600mgbid	0	0	0
2.3	600mgbid	0	0	0
2.4	600mgbid	0	0	0
2.5	600mgbid	0	0	0
2.6	600mgbid	0	0	0
2.7	600mgbid	0	0	0
2.8	600mgbid	0	0	0.0999999999999943
2.9	600mgbid	0	0	0.0999999999999943
3	600mgbid	0	0	0.0999999999999943
3.1	600mgbid	0	0	0.0999999999999943
3.2	600mgbid	0	0	0.200000000000003
3.3	600mgbid	0.0999999999999943	0	0.299999999999997
3.4	600mgbid	0.0999999999999943	0	0.400000000000006
3.5	600mgbid	0.200000000000003	0	0.405000000000001
3.6	600mgbid	0.299999999999997	0.0999999999999943	0.599999999999994
3.7	600mgbid	0.400000000000006	0.0999999999999943	0.799999999999997
3.8	600mgbid	0.599999999999994	0.200000000000003	1
3.9	600mgbid	0.799999999999997	0.400000000000006	1.205
4	600mgbid	1.09999999999999	0.594999999999999	1.505
4.1	600mgbid	1.40000000000001	0.700000000000003	1.90000000000001
4.2	600mgbid	1.8	1.09999999999999	2.405
4.3	600mgbid	2.2	1.395	2.80500000000001
4.4	600mgbid	2.7	1.8	3.405
4.5	600mgbid	3.2	2.395	4.105
4.6	600mgbid	3.90000000000001	2.895	4.8
4.7	600mgbid	4.59999999999999	3.5	5.405
4.8	600mgbid	5.40000000000001	4.19499999999999	6.205
4.9	600mgbid	6.2	4.90000000000001	7.2
5	600mgbid	7.09999999999999	5.90000000000001	8.40000000000001
5.1	600mgbid	8.09999999999999	6.8	9.40000000000001
5.2	600mgbid	9.09999999999999	7.795	10.41
5.3	600mgbid	10.1	8.795	11.6
5.4	600mgbid	11.15	9.895	12.61
5.5	600mgbid	12.2	10.8	13.705
5.6	600mgbid	13.6	12.195	15.2
5.7	600mgbid	14.8	13.3	16.505
5.8	600mgbid	15.9	14.595	17.705
5.9	600mgbid	17.2	15.5	18.805
6	600mgbid	18.45	16.695	20.5
6.1	600mgbid	20	17.99	21.71
6.2	600mgbid	21.1	19.39	23.305
6.3	600mgbid	22.3	20.195	24.405
6.4	600mgbid	23.5	21.295	25.6
6.5	600mgbid	24.65	22.39	27.005
6.6	600mgbid	25.8	23.69	27.805
6.7	600mgbid	26.75	24.69	28.9
6.8	600mgbid	27.5	25.475	30.1
6.9	600mgbid	28.4	26.395	30.8
7	600mgbid	29.5	27.3	31.6
7.1	600mgbid	30.5	27.695	32.415
7.2	600mgbid	31.2	28.89	33.42
7.3	600mgbid	31.8	29.49	33.905
7.4	600mgbid	32.35	29.8	34.505
7.5	600mgbid	33	30.5	35.11
7.6	600mgbid	33.55	31.3	35.705
7.7	600mgbid	33.5	31.595	35.92
7.8	600mgbid	33.65	31.685	36.205
7.9	600mgbid	34.2	31.89	36.21
8	600mgbid	34.3	32.095	36.805
8.1	600mgbid	34.7	32.395	36.805
8.2	600mgbid	34.5	32.285	36.515
8.3	600mgbid	34.35	31.995	36.72
8.4	600mgbid	34.4	31.895	36.505
8.5	600mgbid	34.2	31.8	36.2
8.6	600mgbid	33.9	31.995	36.005
8.7	600mgbid	33.5	31.6	35.9
8.8	600mgbid	33.2	31.185	35.5
8.9	600mgbid	32.75	30.6	35.1
9	600mgbid	32.6	30.3	34.805
9.1	600mgbid	32.2	29.995	34.405
9.2	600mgbid	31.55	29.495	33.905
9.3	600mgbid	30.8	29	33.02
9.4	600mgbid	30.5	28.48	32.9
9.5	600mgbid	29.9	27.7	32.315
9.6	600mgbid	29.4	27.275	31.605
9.7	600mgbid	28.7	26.385	30.605
9.8	600mgbid	28.1	25.8	30.005
9.9	600mgbid	27.3	24.995	29.51
10	600mgbid	26.6	24.49	29.1
10.1	600mgbid	26	23.79	28.21
10.2	600mgbid	25.3	23	27.3
10.3	600mgbid	24.3	22.395	26.505
10.4	600mgbid	23.6	21.49	25.8
10.5	600mgbid	23.1	20.995	25.3
10.6	600mgbid	22.5	20.195	24.6
10.7	600mgbid	21.6	19.495	23.8
10.8	600mgbid	20.85	18.895	23.305
10.9	600mgbid	20.35	18.2	22.7
11	600mgbid	19.6	17.595	21.905
11.1	600mgbid	18.95	16.995	21.205
11.2	600mgbid	18.35	16.19	20.31
11.3	600mgbid	17.6	15.295	19.805
11.4	600mgbid	17.05	14.79	19.005
11.5	600mgbid	16.4	14.095	18.6
11.6	600mgbid	15.9	13.595	17.7
11.7	600mgbid	15.3	13.39	17
11.8	600mgbid	14.6	12.6	16.5
11.9	600mgbid	13.9	12	15.805
12	600mgbid	13.4	11.6	15.3
12.1	600mgbid	13	11.2	14.805
12.2	600mgbid	12.5	10.595	14.205
12.3	600mgbid	11.9	10.195	13.605
12.4	600mgbid	11.4	9.7	13.005
12.5	600mgbid	11	9.19499999999999	12.41
12.6	600mgbid	10.7	8.79000000000001	12.1
12.7	600mgbid	10.1	8.3	11.505
12.8	600mgbid	9.7	7.90000000000001	10.905
12.9	600mgbid	9.25	7.495	10.51
13	600mgbid	8.90000000000001	7.29000000000001	10.3
13.1	600mgbid	8.59999999999999	7.08499999999999	10
13.2	600mgbid	8.2	6.5	9.40000000000001
13.3	600mgbid	7.90000000000001	6.295	8.90000000000001
13.4	600mgbid	7.5	5.995	8.59999999999999
13.5	600mgbid	7.09999999999999	5.59999999999999	8.3
13.6	600mgbid	6.8	5.40000000000001	8.09999999999999
13.7	600mgbid	6.5	5.19499999999999	7.505
13.8	600mgbid	6.2	4.895	7.2
13.9	600mgbid	5.90000000000001	4.595	6.90000000000001
14	600mgbid	5.59999999999999	4.3	6.59999999999999
14.1	600mgbid	5.40000000000001	4.09999999999999	6.30500000000001
14.2	600mgbid	5.2	3.90000000000001	6.105
14.3	600mgbid	4.90000000000001	3.8	5.905
14.4	600mgbid	4.8	3.69499999999999	5.80500000000001
14.5	600mgbid	4.59999999999999	3.5	5.59999999999999
14.6	600mgbid	4.40000000000001	3.395	5.5
14.7	600mgbid	4.2	3.19	5.205
14.8	600mgbid	4.09999999999999	2.89	5
14.9	600mgbid	3.90000000000001	2.59999999999999	4.90000000000001
15	600mgbid	3.7	2.595	4.7
15.1	600mgbid	3.59999999999999	2.59	4.505
15.2	600mgbid	3.40000000000001	2.40000000000001	4.30500000000001
15.3	600mgbid	3.2	2.3	4.30500000000001
15.4	600mgbid	3.09999999999999	2.09999999999999	4.105
15.5	600mgbid	3.05	1.995	4.09999999999999
15.6	600mgbid	2.90000000000001	1.995	3.81
15.7	600mgbid	2.8	1.8	3.705
15.8	600mgbid	2.7	1.8	3.505
15.9	600mgbid	2.59999999999999	1.7	3.5
16	600mgbid	2.40000000000001	1.59999999999999	3.40000000000001
16.1	600mgbid	2.3	1.5	3.20999999999999
16.2	600mgbid	2.2	1.495	3.005
16.3	600mgbid	2.15000000000001	1.3	2.91500000000001
16.4	600mgbid	2.09999999999999	1.3	2.8
16.5	600mgbid	2	1.295	2.705
16.6	600mgbid	1.90000000000001	1.2	2.705
16.7	600mgbid	1.8	1.2	2.605
16.8	600mgbid	1.75	1	2.5
16.9	600mgbid	1.7	1	2.5
17	600mgbid	1.59999999999999	1	2.40000000000001
17.1	600mgbid	1.5	0.900000000000006	2.3
17.2	600mgbid	1.5	0.900000000000006	2.2
17.3	600mgbid	1.40000000000001	0.894999999999996	2.105
17.4	600mgbid	1.40000000000001	0.799999999999997	2.09999999999999
17.5	600mgbid	1.40000000000001	0.795000000000002	1.91
17.6	600mgbid	1.3	0.700000000000003	1.905
17.7	600mgbid	1.2	0.700000000000003	1.80500000000001
17.8	600mgbid	1.09999999999999	0.700000000000003	1.8
17.9	600mgbid	1.09999999999999	0.599999999999994	1.705
18	600mgbid	1.09999999999999	0.599999999999994	1.605
18.1	600mgbid	1	0.5	1.59999999999999
18.2	600mgbid	1	0.5	1.5
18.3	600mgbid	0.950000000000003	0.5	1.5
18.4	600mgbid	0.900000000000006	0.400000000000006	1.405
18.5	600mgbid	0.799999999999997	0.394999999999996	1.40000000000001
18.6	600mgbid	0.799999999999997	0.299999999999997	1.30500000000001
18.7	600mgbid	0.75	0.299999999999997	1.3
18.8	600mgbid	0.700000000000003	0.295000000000002	1.3
18.9	600mgbid	0.700000000000003	0.295000000000002	1.3
19	600mgbid	0.599999999999994	0.295000000000002	1.2
19.1	600mgbid	0.599999999999994	0.200000000000003	1.105
19.2	600mgbid	0.599999999999994	0.200000000000003	1.005
19.3	600mgbid	0.599999999999994	0.200000000000003	1
19.4	600mgbid	0.5	0.200000000000003	1
19.5	600mgbid	0.5	0.200000000000003	1
19.6	600mgbid	0.5	0.194999999999993	0.900000000000006
19.7	600mgbid	0.5	0.194999999999993	0.900000000000006
19.8	600mgbid	0.450000000000003	0.0999999999999943	0.805000000000007
19.9	600mgbid	0.400000000000006	0.0999999999999943	0.799999999999997
20	600mgbid	0.400000000000006	0.0999999999999943	0.799999999999997
20.1	600mgbid	0.400000000000006	0.0999999999999943	0.799999999999997
20.2	600mgbid	0.400000000000006	0.0999999999999943	0.700000000000003
20.3	600mgbid	0.299999999999997	0.0999999999999943	0.700000000000003
20.4	600mgbid	0.299999999999997	0.0999999999999943	0.700000000000003
20.5	600mgbid	0.299999999999997	0.0999999999999943	0.700000000000003
20.6	600mgbid	0.299999999999997	0.0999999999999943	0.609999999999999
20.7	600mgbid	0.299999999999997	0.0999999999999943	0.609999999999999
20.8	600mgbid	0.299999999999997	0	0.605000000000004
20.9	600mgbid	0.299999999999997	0	0.599999999999994
21	600mgbid	0.299999999999997	0	0.599999999999994
21.1	600mgbid	0.299999999999997	0	0.599999999999994
21.2	600mgbid	0.200000000000003	0	0.599999999999994
21.3	600mgbid	0.200000000000003	0	0.504999999999995
21.4	600mgbid	0.200000000000003	0	0.504999999999995
21.5	600mgbid	0.200000000000003	0	0.5
21.6	600mgbid	0.200000000000003	0	0.5
21.7	600mgbid	0.200000000000003	0	0.5
21.8	600mgbid	0.200000000000003	0	0.5
21.9	600mgbid	0.200000000000003	0	0.5
22	600mgbid	0.200000000000003	0	0.5
22.1	600mgbid	0.200000000000003	0	0.405000000000001
22.2	600mgbid	0.200000000000003	0	0.400000000000006
22.3	600mgbid	0.200000000000003	0	0.400000000000006
22.4	600mgbid	0.150000000000006	0	0.400000000000006
22.5	600mgbid	0.0999999999999943	0	0.400000000000006
22.6	600mgbid	0.0999999999999943	0	0.400000000000006
22.7	600mgbid	0.0999999999999943	0	0.305000000000007
22.8	600mgbid	0.0999999999999943	0	0.305000000000007
22.9	600mgbid	0.0999999999999943	0	0.299999999999997
23	600mgbid	0.0999999999999943	0	0.299999999999997
23.1	600mgbid	0.0999999999999943	0	0.299999999999997
23.2	600mgbid	0.0999999999999943	0	0.299999999999997
23.3	600mgbid	0.0999999999999943	0	0.299999999999997
23.4	600mgbid	0.0999999999999943	0	0.299999999999997
23.5	600mgbid	0.0999999999999943	0	0.299999999999997
23.6	600mgbid	0.0999999999999943	0	0.299999999999997
23.7	600mgbid	0.0999999999999943	0	0.204999999999998
23.8	600mgbid	0.0999999999999943	0	0.200000000000003
23.9	600mgbid	0.0999999999999943	0	0.200000000000003
24	600mgbid	0.0999999999999943	0	0.200000000000003
24.1	600mgbid	0.0999999999999943	0	0.200000000000003
24.2	600mgbid	0.0999999999999943	0	0.200000000000003
24.3	600mgbid	0.0999999999999943	0	0.200000000000003
24.4	600mgbid	0.0999999999999943	0	0.200000000000003
24.5	600mgbid	0.0999999999999943	0	0.200000000000003
24.6	600mgbid	0.0999999999999943	0	0.200000000000003
24.7	600mgbid	0.0999999999999943	0	0.200000000000003
24.8	600mgbid	0	0	0.200000000000003
24.9	600mgbid	0	0	0.200000000000003
25	600mgbid	0	0	0.200000000000003
25.1	600mgbid	0	0	0.200000000000003
25.2	600mgbid	0	0	0.200000000000003
25.3	600mgbid	0	0	0.200000000000003
25.4	600mgbid	0	0	0.200000000000003
25.5	600mgbid	0	0	0.200000000000003
25.6	600mgbid	0	0	0.105000000000004
25.7	600mgbid	0	0	0.0999999999999943
25.8	600mgbid	0	0	0.0999999999999943
25.9	600mgbid	0	0	0.0999999999999943
26	600mgbid	0	0	0.0999999999999943
26.1	600mgbid	0	0	0.0999999999999943
26.2	600mgbid	0	0	0.0999999999999943
26.3	600mgbid	0	0	0.0999999999999943
26.4	600mgbid	0	0	0.0999999999999943
26.5	600mgbid	0	0	0.0999999999999943
26.6	600mgbid	0	0	0.0999999999999943
26.7	600mgbid	0	0	0.0999999999999943
26.8	600mgbid	0	0	0.0999999999999943
26.9	600mgbid	0	0	0.0999999999999943
27	600mgbid	0	0	0.0999999999999943
27.1	600mgbid	0	0	0.0999999999999943
27.2	600mgbid	0	0	0.0999999999999943
27.3	600mgbid	0	0	0.0999999999999943
27.4	600mgbid	0	0	0.0999999999999943
27.5	600mgbid	0	0	0.0999999999999943
27.6	600mgbid	0	0	0.0999999999999943
27.7	600mgbid	0	0	0.0999999999999943
27.8	600mgbid	0	0	0.0999999999999943
27.9	600mgbid	0	0	0.0999999999999943
28	600mgbid	0	0	0.0999999999999943
28.1	600mgbid	0	0	0.0999999999999943
28.2	600mgbid	0	0	0.0999999999999943
28.3	600mgbid	0	0	0.0999999999999943
28.4	600mgbid	0	0	0.0999999999999943
28.5	600mgbid	0	0	0.0999999999999943
28.6	600mgbid	0	0	0.0999999999999943
28.7	600mgbid	0	0	0.0999999999999943
28.8	600mgbid	0	0	0.0999999999999943
28.9	600mgbid	0	0	0.0999999999999943
29	600mgbid	0	0	0.0999999999999943
29.1	600mgbid	0	0	0.0999999999999943
29.2	600mgbid	0	0	0.0999999999999943
29.3	600mgbid	0	0	0.0999999999999943
29.4	600mgbid	0	0	0.0999999999999943
29.5	600mgbid	0	0	0.0999999999999943
29.6	600mgbid	0	0	0.0999999999999943
29.7	600mgbid	0	0	0.0999999999999943
29.8	600mgbid	0	0	0.0999999999999943
29.9	600mgbid	0	0	0.0999999999999943
30	600mgbid	0	0	0.0999999999999943
30.1	600mgbid	0	0	0.0999999999999943
30.2	600mgbid	0	0	0.0999999999999943
30.3	600mgbid	0	0	0.0999999999999943
30.4	600mgbid	0	0	0.0999999999999943
30.5	600mgbid	0	0	0.0999999999999943
30.6	600mgbid	0	0	0.0999999999999943
30.7	600mgbid	0	0	0.0999999999999943
30.8	600mgbid	0	0	0.0999999999999943
30.9	600mgbid	0	0	0
31	600mgbid	0	0	0
31.1	600mgbid	0	0	0
31.2	600mgbid	0	0	0
31.3	600mgbid	0	0	0
31.4	600mgbid	0	0	0
31.5	600mgbid	0	0	0
31.6	600mgbid	0	0	0
31.7	600mgbid	0	0	0
31.8	600mgbid	0	0	0
31.9	600mgbid	0	0	0
32	600mgbid	0	0	0
32.1	600mgbid	0	0	0
32.2	600mgbid	0	0	0
32.3	600mgbid	0	0	0
32.4	600mgbid	0	0	0
32.5	600mgbid	0	0	0
32.6	600mgbid	0	0	0
32.7	600mgbid	0	0	0
32.8	600mgbid	0	0	0
32.9	600mgbid	0	0	0
33	600mgbid	0	0	0
33.1	600mgbid	0	0	0
33.2	600mgbid	0	0	0
33.3	600mgbid	0	0	0
33.4	600mgbid	0	0	0
33.5	600mgbid	0	0	0
33.6	600mgbid	0	0	0
33.7	600mgbid	0	0	0
33.8	600mgbid	0	0	0
33.9	600mgbid	0	0	0
34	600mgbid	0	0	0
34.1	600mgbid	0	0	0
34.2	600mgbid	0	0	0
34.3	600mgbid	0	0	0
34.4	600mgbid	0	0	0
34.5	600mgbid	0	0	0
34.6	600mgbid	0	0	0
34.7	600mgbid	0	0	0
34.8	600mgbid	0	0	0
34.9	600mgbid	0	0	0
35	600mgbid	0	0	0
35.1	600mgbid	0	0	0
35.2	600mgbid	0	0	0
35.3	600mgbid	0	0	0
35.4	600mgbid	0	0	0
35.5	600mgbid	0	0	0
35.6	600mgbid	0	0	0
35.7	600mgbid	0	0	0
35.8	600mgbid	0	0	0
35.9	600mgbid	0	0	0
36	600mgbid	0	0	0
36.1	600mgbid	0	0	0
36.2	600mgbid	0	0	0
36.3	600mgbid	0	0	0
36.4	600mgbid	0	0	0
36.5	600mgbid	0	0	0
36.6	600mgbid	0	0	0
36.7	600mgbid	0	0	0
36.8	600mgbid	0	0	0
36.9	600mgbid	0	0	0
37	600mgbid	0	0	0
37.1	600mgbid	0	0	0
37.2	600mgbid	0	0	0
37.3	600mgbid	0	0	0
37.4	600mgbid	0	0	0
37.5	600mgbid	0	0	0
37.6	600mgbid	0	0	0
37.7	600mgbid	0	0	0
37.8	600mgbid	0	0	0
37.9	600mgbid	0	0	0
38	600mgbid	0	0	0
38.1	600mgbid	0	0	0
38.2	600mgbid	0	0	0
38.3	600mgbid	0	0	0
38.4	600mgbid	0	0	0
38.5	600mgbid	0	0	0
38.6	600mgbid	0	0	0
38.7	600mgbid	0	0	0
38.8	600mgbid	0	0	0
38.9	600mgbid	0	0	0
39	600mgbid	0	0	0
39.1	600mgbid	0	0	0
39.2	600mgbid	0	0	0
39.3	600mgbid	0	0	0
39.4	600mgbid	0	0	0
39.5	600mgbid	0	0	0
39.6	600mgbid	0	0	0
39.7	600mgbid	0	0	0
39.8	600mgbid	0	0	0
39.9	600mgbid	0	0	0
40	600mgbid	0	0	0
40.1	600mgbid	0	0	0
40.2	600mgbid	0	0	0
40.3	600mgbid	0	0	0
40.4	600mgbid	0	0	0
40.5	600mgbid	0	0	0
40.6	600mgbid	0	0	0
40.7	600mgbid	0	0	0
40.8	600mgbid	0	0	0
40.9	600mgbid	0	0	0
41	600mgbid	0	0	0
41.1	600mgbid	0	0	0
41.2	600mgbid	0	0	0
41.3	600mgbid	0	0	0
41.4	600mgbid	0	0	0
41.5	600mgbid	0	0	0
41.6	600mgbid	0	0	0
41.7	600mgbid	0	0	0
41.8	600mgbid	0	0	0
41.9	600mgbid	0	0	0
42	600mgbid	0	0	0
42.1	600mgbid	0	0	0
42.2	600mgbid	0	0	0
42.3	600mgbid	0	0	0
42.4	600mgbid	0	0	0
42.5	600mgbid	0	0	0
42.6	600mgbid	0	0	0
42.7	600mgbid	0	0	0
42.8	600mgbid	0	0	0
42.9	600mgbid	0	0	0
43	600mgbid	0	0	0
43.1	600mgbid	0	0	0
43.2	600mgbid	0	0	0
43.3	600mgbid	0	0	0
43.4	600mgbid	0	0	0
43.5	600mgbid	0	0	0
43.6	600mgbid	0	0	0
43.7	600mgbid	0	0	0
43.8	600mgbid	0	0	0
43.9	600mgbid	0	0	0
44	600mgbid	0	0	0
44.1	600mgbid	0	0	0
44.2	600mgbid	0	0	0
44.3	600mgbid	0	0	0
44.4	600mgbid	0	0	0
44.5	600mgbid	0	0	0
44.6	600mgbid	0	0	0
44.7	600mgbid	0	0	0
44.8	600mgbid	0	0	0
44.9	600mgbid	0	0	0
45	600mgbid	0	0	0
45.1	600mgbid	0	0	0
45.2	600mgbid	0	0	0
45.3	600mgbid	0	0	0
45.4	600mgbid	0	0	0
45.5	600mgbid	0	0	0
45.6	600mgbid	0	0	0
45.7	600mgbid	0	0	0
45.8	600mgbid	0	0	0
45.9	600mgbid	0	0	0
46	600mgbid	0	0	0
46.1	600mgbid	0	0	0
46.2	600mgbid	0	0	0
46.3	600mgbid	0	0	0
46.4	600mgbid	0	0	0
46.5	600mgbid	0	0	0
46.6	600mgbid	0	0	0
46.7	600mgbid	0	0	0
46.8	600mgbid	0	0	0
46.9	600mgbid	0	0	0
47	600mgbid	0	0	0
47.1	600mgbid	0	0	0
47.2	600mgbid	0	0	0
47.3	600mgbid	0	0	0
47.4	600mgbid	0	0	0
47.5	600mgbid	0	0	0
47.6	600mgbid	0	0	0
47.7	600mgbid	0	0	0
47.8	600mgbid	0	0	0
47.9	600mgbid	0	0	0
48	600mgbid	0	0	0
48.1	600mgbid	0	0	0
48.2	600mgbid	0	0	0
48.3	600mgbid	0	0	0
48.4	600mgbid	0	0	0
48.5	600mgbid	0	0	0
48.6	600mgbid	0	0	0
48.7	600mgbid	0	0	0
48.8	600mgbid	0	0	0
48.9	600mgbid	0	0	0
49	600mgbid	0	0	0
49.1	600mgbid	0	0	0
49.2	600mgbid	0	0	0
49.3	600mgbid	0	0	0
49.4	600mgbid	0	0	0
49.5	600mgbid	0	0	0
49.6	600mgbid	0	0	0
49.7	600mgbid	0	0	0
49.8	600mgbid	0	0	0
49.9	600mgbid	0	0	0
50	600mgbid	0	0	0
0	600mgtid	0	0	0
0.1	600mgtid	0	0	0
0.2	600mgtid	0	0	0
0.3	600mgtid	0	0	0
0.4	600mgtid	0	0	0
0.5	600mgtid	0	0	0
0.6	600mgtid	0	0	0
0.7	600mgtid	0	0	0
0.8	600mgtid	0	0	0
0.9	600mgtid	0	0	0
1	600mgtid	0	0	0
1.1	600mgtid	0	0	0
1.2	600mgtid	0	0	0
1.3	600mgtid	0	0	0
1.4	600mgtid	0	0	0
1.5	600mgtid	0	0	0
1.6	600mgtid	0	0	0
1.7	600mgtid	0	0	0
1.8	600mgtid	0	0	0
1.9	600mgtid	0	0	0
2	600mgtid	0	0	0
2.1	600mgtid	0	0	0
2.2	600mgtid	0	0	0
2.3	600mgtid	0	0	0
2.4	600mgtid	0	0	0
2.5	600mgtid	0	0	0
2.6	600mgtid	0	0	0
2.7	600mgtid	0	0	0
2.8	600mgtid	0	0	0.00499999999999545
2.9	600mgtid	0	0	0.0999999999999943
3	600mgtid	0	0	0.0999999999999943
3.1	600mgtid	0	0	0.0999999999999943
3.2	600mgtid	0	0	0.0999999999999943
3.3	600mgtid	0	0	0.200000000000003
3.4	600mgtid	0.0999999999999943	0	0.299999999999997
3.5	600mgtid	0.0999999999999943	0	0.400000000000006
3.6	600mgtid	0.200000000000003	0	0.5
3.7	600mgtid	0.299999999999997	0.0949999999999989	0.599999999999994
3.8	600mgtid	0.400000000000006	0.0999999999999943	0.799999999999997
3.9	600mgtid	0.5	0.200000000000003	0.905000000000001
4	600mgtid	0.700000000000003	0.299999999999997	1.2
4.1	600mgtid	1	0.5	1.40000000000001
4.2	600mgtid	1.25	0.599999999999994	1.705
4.3	600mgtid	1.59999999999999	0.894999999999996	2.2
4.4	600mgtid	1.90000000000001	1.19499999999999	2.7
4.5	600mgtid	2.40000000000001	1.5	3.09999999999999
4.6	600mgtid	2.8	2	3.505
4.7	600mgtid	3.3	2.40000000000001	4.2
4.8	600mgtid	4	2.795	4.8
4.9	600mgtid	4.5	3.5	5.40000000000001
5	600mgtid	5.2	4	6.005
5.1	600mgtid	5.90000000000001	4.795	6.91
5.2	600mgtid	6.65000000000001	5.7	7.905
5.3	600mgtid	7.40000000000001	6.295	8.705
5.4	600mgtid	8.3	6.90000000000001	9.7
5.5	600mgtid	9.15000000000001	7.7	10.705
5.6	600mgtid	10.05	8.59999999999999	11.4
5.7	600mgtid	10.9	9.3	12.21
5.8	600mgtid	11.9	10.295	13.215
5.9	600mgtid	12.75	11.385	14.115
6	600mgtid	13.5	12.195	15.2
6.1	600mgtid	14.45	12.995	16.3
6.2	600mgtid	15.4	13.8	17.02
6.3	600mgtid	16.2	14.5	17.9
6.4	600mgtid	17.1	15.395	19.105
6.5	600mgtid	18.05	16.2	19.9
6.6	600mgtid	18.8	16.8	20.8
6.7	600mgtid	19.55	17.495	21.41
6.8	600mgtid	20.3	18.29	22.305
6.9	600mgtid	21.05	18.9	22.8
7	600mgtid	21.6	19.49	23.2
7.1	600mgtid	22.2	19.995	23.9
7.2	600mgtid	22.65	20.69	24.505
7.3	600mgtid	23	21.085	24.7
7.4	600mgtid	23.25	21.29	25.405
7.5	600mgtid	23.8	21.39	25.505
7.6	600mgtid	24.05	21.195	25.9
7.7	600mgtid	24.3	21.49	26.01
7.8	600mgtid	24.2	21.59	26.305
7.9	600mgtid	24.2	21.8	26.305
8	600mgtid	24.2	21.8	26.5
8.1	600mgtid	24.3	22.095	26.305
8.2	600mgtid	24.2	21.895	25.915
8.3	600mgtid	24.1	21.895	26.105
8.4	600mgtid	24	21.8	25.92
8.5	600mgtid	23.65	21.6	25.7
8.6	600mgtid	23.6	21.395	25.6
8.7	600mgtid	23.2	20.995	25.41
8.8	600mgtid	22.85	20.6	25.31
8.9	600mgtid	22.2	20.4	24.705
9	600mgtid	21.95	19.8	24.025
9.1	600mgtid	21.5	19.595	24.1
9.2	600mgtid	21	19.395	23.44
9.3	600mgtid	20.65	18.785	23.105
9.4	600mgtid	20.25	18.395	22.51
9.5	600mgtid	19.85	17.795	21.9
9.6	600mgtid	19.35	17.39	21.305
9.7	600mgtid	18.8	16.995	20.7
9.8	600mgtid	18.2	16.5	20.305
9.9	600mgtid	17.75	15.985	19.7
10	600mgtid	17.2	15.295	19.105
10.1	600mgtid	16.65	14.995	18.7
10.2	600mgtid	16.1	14.395	18
10.3	600mgtid	15.7	13.6	17.3
10.4	600mgtid	15.2	13.1	16.605
10.5	600mgtid	14.65	12.79	16.31
10.6	600mgtid	14.1	12	15.9
10.7	600mgtid	13.75	11.595	15.4
10.8	600mgtid	13.1	11.295	14.61
10.9	600mgtid	12.7	10.695	14.105
11	600mgtid	12	10.3	13.7
11.1	600mgtid	11.55	9.795	13.3
11.2	600mgtid	11.1	9.3	12.9
11.3	600mgtid	10.7	9	12.405
11.4	600mgtid	10.2	8.795	12.005
11.5	600mgtid	9.8	8.5	11.61
11.6	600mgtid	9.3	7.895	11.005
11.7	600mgtid	9	7.48999999999999	10.805
11.8	600mgtid	8.8	7.095	10.5
11.9	600mgtid	8.3	6.89	9.905
12	600mgtid	7.90000000000001	6.58499999999999	9.59999999999999
12.1	600mgtid	7.65000000000001	6.09999999999999	9.09999999999999
12.2	600mgtid	7.3	5.90000000000001	8.7
12.3	600mgtid	7.09999999999999	5.59999999999999	8.09999999999999
12.4	600mgtid	6.8	5.48999999999999	7.905
12.5	600mgtid	6.5	5.2	7.505
12.6	600mgtid	6.2	4.795	7.105
12.7	600mgtid	5.90000000000001	4.5	6.80500000000001
12.8	600mgtid	5.59999999999999	4.39	6.505
12.9	600mgtid	5.40000000000001	4	6.3
13	600mgtid	5.09999999999999	3.895	6.005
13.1	600mgtid	4.90000000000001	3.595	5.8
13.2	600mgtid	4.59999999999999	3.40000000000001	5.505
13.3	600mgtid	4.40000000000001	3.2	5.215
13.4	600mgtid	4.2	2.995	5.2
13.5	600mgtid	4	2.895	5
13.6	600mgtid	3.8	2.59999999999999	4.80500000000001
13.7	600mgtid	3.59999999999999	2.5	4.7
13.8	600mgtid	3.45	2.3	4.40000000000001
13.9	600mgtid	3.25	2.19499999999999	4.09999999999999
14	600mgtid	3.09999999999999	2.09999999999999	4.005
14.1	600mgtid	2.90000000000001	2	3.80500000000001
14.2	600mgtid	2.8	1.895	3.80500000000001
14.3	600mgtid	2.59999999999999	1.795	3.7
14.4	600mgtid	2.5	1.69499999999999	3.41
14.5	600mgtid	2.40000000000001	1.495	3.31
14.6	600mgtid	2.3	1.40000000000001	3.205
14.7	600mgtid	2.2	1.3	3.2
14.8	600mgtid	2.09999999999999	1.2	2.91
14.9	600mgtid	2	1.2	2.80500000000001
15	600mgtid	1.90000000000001	1.19499999999999	2.80500000000001
15.1	600mgtid	1.90000000000001	1.09999999999999	2.605
15.2	600mgtid	1.8	1	2.5
15.3	600mgtid	1.7	0.995000000000005	2.40000000000001
15.4	600mgtid	1.59999999999999	0.900000000000006	2.3
15.5	600mgtid	1.59999999999999	0.894999999999996	2.205
15.6	600mgtid	1.5	0.799999999999997	2.105
15.7	600mgtid	1.40000000000001	0.795000000000002	2.09999999999999
15.8	600mgtid	1.40000000000001	0.799999999999997	2
15.9	600mgtid	1.3	0.795000000000002	1.905
16	600mgtid	1.3	0.700000000000003	1.905
16.1	600mgtid	1.2	0.700000000000003	1.80500000000001
16.2	600mgtid	1.2	0.694999999999993	1.80500000000001
16.3	600mgtid	1.09999999999999	0.694999999999993	1.705
16.4	600mgtid	1.09999999999999	0.599999999999994	1.7
16.5	600mgtid	1	0.594999999999999	1.7
16.6	600mgtid	1	0.5	1.505
16.7	600mgtid	0.950000000000003	0.5	1.405
16.8	600mgtid	0.900000000000006	0.400000000000006	1.40000000000001
16.9	600mgtid	0.900000000000006	0.400000000000006	1.30500000000001
17	600mgtid	0.799999999999997	0.394999999999996	1.3
17.1	600mgtid	0.799999999999997	0.299999999999997	1.205
17.2	600mgtid	0.700000000000003	0.299999999999997	1.205
17.3	600mgtid	0.700000000000003	0.299999999999997	1.205
17.4	600mgtid	0.700000000000003	0.299999999999997	1.2
17.5	600mgtid	0.599999999999994	0.200000000000003	1.105
17.6	600mgtid	0.599999999999994	0.200000000000003	1.09999999999999
17.7	600mgtid	0.599999999999994	0.200000000000003	1.09999999999999
17.8	600mgtid	0.5	0.200000000000003	1.005
17.9	600mgtid	0.5	0.200000000000003	1.005
18	600mgtid	0.5	0.200000000000003	1
18.1	600mgtid	0.5	0.200000000000003	0.905000000000001
18.2	600mgtid	0.5	0.0999999999999943	0.805000000000007
18.3	600mgtid	0.400000000000006	0.0999999999999943	0.799999999999997
18.4	600mgtid	0.400000000000006	0.0999999999999943	0.799999999999997
18.5	600mgtid	0.400000000000006	0.0999999999999943	0.799999999999997
18.6	600mgtid	0.400000000000006	0.0999999999999943	0.704999999999998
18.7	600mgtid	0.299999999999997	0.0999999999999943	0.700000000000003
18.8	600mgtid	0.349999999999994	0	0.700000000000003
18.9	600mgtid	0.299999999999997	0	0.599999999999994
19	600mgtid	0.299999999999997	0	0.599999999999994
19.1	600mgtid	0.299999999999997	0	0.599999999999994
19.2	600mgtid	0.299999999999997	0	0.599999999999994
19.3	600mgtid	0.299999999999997	0	0.599999999999994
19.4	600mgtid	0.299999999999997	0	0.599999999999994
19.5	600mgtid	0.299999999999997	0	0.504999999999995
19.6	600mgtid	0.299999999999997	0	0.504999999999995
19.7	600mgtid	0.200000000000003	0	0.5
19.8	600mgtid	0.200000000000003	0	0.5
19.9	600mgtid	0.200000000000003	0	0.5
20	600mgtid	0.200000000000003	0	0.5
20.1	600mgtid	0.200000000000003	0	0.405000000000001
20.2	600mgtid	0.200000000000003	0	0.400000000000006
20.3	600mgtid	0.200000000000003	0	0.400000000000006
20.4	600mgtid	0.200000000000003	0	0.400000000000006
20.5	600mgtid	0.200000000000003	0	0.400000000000006
20.6	600mgtid	0.200000000000003	0	0.400000000000006
20.7	600mgtid	0.200000000000003	0	0.400000000000006
20.8	600mgtid	0.200000000000003	0	0.400000000000006
20.9	600mgtid	0.0999999999999943	0	0.400000000000006
21	600mgtid	0.0999999999999943	0	0.400000000000006
21.1	600mgtid	0.0999999999999943	0	0.400000000000006
21.2	600mgtid	0.0999999999999943	0	0.299999999999997
21.3	600mgtid	0.0999999999999943	0	0.299999999999997
21.4	600mgtid	0.0999999999999943	0	0.299999999999997
21.5	600mgtid	0.0999999999999943	0	0.299999999999997
21.6	600mgtid	0.0999999999999943	0	0.299999999999997
21.7	600mgtid	0.0999999999999943	0	0.299999999999997
21.8	600mgtid	0.0999999999999943	0	0.299999999999997
21.9	600mgtid	0.0999999999999943	0	0.200000000000003
22	600mgtid	0.0999999999999943	0	0.200000000000003
22.1	600mgtid	0.0999999999999943	0	0.200000000000003
22.2	600mgtid	0.0999999999999943	0	0.200000000000003
22.3	600mgtid	0.0999999999999943	0	0.200000000000003
22.4	600mgtid	0.0999999999999943	0	0.200000000000003
22.5	600mgtid	0.0999999999999943	0	0.200000000000003
22.6	600mgtid	0.0999999999999943	0	0.200000000000003
22.7	600mgtid	0.0999999999999943	0	0.200000000000003
22.8	600mgtid	0	0	0.200000000000003
22.9	600mgtid	0	0	0.200000000000003
23	600mgtid	0	0	0.200000000000003
23.1	600mgtid	0	0	0.200000000000003
23.2	600mgtid	0	0	0.200000000000003
23.3	600mgtid	0	0	0.200000000000003
23.4	600mgtid	0	0	0.200000000000003
23.5	600mgtid	0	0	0.200000000000003
23.6	600mgtid	0	0	0.200000000000003
23.7	600mgtid	0	0	0.200000000000003
23.8	600mgtid	0	0	0.200000000000003
23.9	600mgtid	0	0	0.0999999999999943
24	600mgtid	0	0	0.0999999999999943
24.1	600mgtid	0	0	0.0999999999999943
24.2	600mgtid	0	0	0.0999999999999943
24.3	600mgtid	0	0	0.0999999999999943
24.4	600mgtid	0	0	0.0999999999999943
24.5	600mgtid	0	0	0.0999999999999943
24.6	600mgtid	0	0	0.0999999999999943
24.7	600mgtid	0	0	0.0999999999999943
24.8	600mgtid	0	0	0.0999999999999943
24.9	600mgtid	0	0	0.0999999999999943
25	600mgtid	0	0	0.0999999999999943
25.1	600mgtid	0	0	0.0999999999999943
25.2	600mgtid	0	0	0.0999999999999943
25.3	600mgtid	0	0	0.0999999999999943
25.4	600mgtid	0	0	0.0999999999999943
25.5	600mgtid	0	0	0.0999999999999943
25.6	600mgtid	0	0	0.0999999999999943
25.7	600mgtid	0	0	0.0999999999999943
25.8	600mgtid	0	0	0.0999999999999943
25.9	600mgtid	0	0	0.0999999999999943
26	600mgtid	0	0	0.0999999999999943
26.1	600mgtid	0	0	0.0999999999999943
26.2	600mgtid	0	0	0.0999999999999943
26.3	600mgtid	0	0	0.0999999999999943
26.4	600mgtid	0	0	0.0999999999999943
26.5	600mgtid	0	0	0.0999999999999943
26.6	600mgtid	0	0	0.0999999999999943
26.7	600mgtid	0	0	0.0999999999999943
26.8	600mgtid	0	0	0.0999999999999943
26.9	600mgtid	0	0	0.0999999999999943
27	600mgtid	0	0	0.0999999999999943
27.1	600mgtid	0	0	0.0999999999999943
27.2	600mgtid	0	0	0.0999999999999943
27.3	600mgtid	0	0	0.0999999999999943
27.4	600mgtid	0	0	0.0999999999999943
27.5	600mgtid	0	0	0.0999999999999943
27.6	600mgtid	0	0	0.0999999999999943
27.7	600mgtid	0	0	0.0999999999999943
27.8	600mgtid	0	0	0.0999999999999943
27.9	600mgtid	0	0	0.0999999999999943
28	600mgtid	0	0	0.0999999999999943
28.1	600mgtid	0	0	0.0999999999999943
28.2	600mgtid	0	0	0.0999999999999943
28.3	600mgtid	0	0	0.0999999999999943
28.4	600mgtid	0	0	0.0999999999999943
28.5	600mgtid	0	0	0.0999999999999943
28.6	600mgtid	0	0	0.0999999999999943
28.7	600mgtid	0	0	0.0999999999999943
28.8	600mgtid	0	0	0.0999999999999943
28.9	600mgtid	0	0	0.00499999999999545
29	600mgtid	0	0	0.00499999999999545
29.1	600mgtid	0	0	0.00499999999999545
29.2	600mgtid	0	0	0.00499999999999545
29.3	600mgtid	0	0	0
29.4	600mgtid	0	0	0
29.5	600mgtid	0	0	0
29.6	600mgtid	0	0	0
29.7	600mgtid	0	0	0
29.8	600mgtid	0	0	0
29.9	600mgtid	0	0	0
30	600mgtid	0	0	0
30.1	600mgtid	0	0	0
30.2	600mgtid	0	0	0
30.3	600mgtid	0	0	0
30.4	600mgtid	0	0	0
30.5	600mgtid	0	0	0
30.6	600mgtid	0	0	0
30.7	600mgtid	0	0	0
30.8	600mgtid	0	0	0
30.9	600mgtid	0	0	0
31	600mgtid	0	0	0
31.1	600mgtid	0	0	0
31.2	600mgtid	0	0	0
31.3	600mgtid	0	0	0
31.4	600mgtid	0	0	0
31.5	600mgtid	0	0	0
31.6	600mgtid	0	0	0
31.7	600mgtid	0	0	0
31.8	600mgtid	0	0	0
31.9	600mgtid	0	0	0
32	600mgtid	0	0	0
32.1	600mgtid	0	0	0
32.2	600mgtid	0	0	0
32.3	600mgtid	0	0	0
32.4	600mgtid	0	0	0
32.5	600mgtid	0	0	0
32.6	600mgtid	0	0	0
32.7	600mgtid	0	0	0
32.8	600mgtid	0	0	0
32.9	600mgtid	0	0	0
33	600mgtid	0	0	0
33.1	600mgtid	0	0	0
33.2	600mgtid	0	0	0
33.3	600mgtid	0	0	0
33.4	600mgtid	0	0	0
33.5	600mgtid	0	0	0
33.6	600mgtid	0	0	0
33.7	600mgtid	0	0	0
33.8	600mgtid	0	0	0
33.9	600mgtid	0	0	0
34	600mgtid	0	0	0
34.1	600mgtid	0	0	0
34.2	600mgtid	0	0	0
34.3	600mgtid	0	0	0
34.4	600mgtid	0	0	0
34.5	600mgtid	0	0	0
34.6	600mgtid	0	0	0
34.7	600mgtid	0	0	0
34.8	600mgtid	0	0	0
34.9	600mgtid	0	0	0
35	600mgtid	0	0	0
35.1	600mgtid	0	0	0
35.2	600mgtid	0	0	0
35.3	600mgtid	0	0	0
35.4	600mgtid	0	0	0
35.5	600mgtid	0	0	0
35.6	600mgtid	0	0	0
35.7	600mgtid	0	0	0
35.8	600mgtid	0	0	0
35.9	600mgtid	0	0	0
36	600mgtid	0	0	0
36.1	600mgtid	0	0	0
36.2	600mgtid	0	0	0
36.3	600mgtid	0	0	0
36.4	600mgtid	0	0	0
36.5	600mgtid	0	0	0
36.6	600mgtid	0	0	0
36.7	600mgtid	0	0	0
36.8	600mgtid	0	0	0
36.9	600mgtid	0	0	0
37	600mgtid	0	0	0
37.1	600mgtid	0	0	0
37.2	600mgtid	0	0	0
37.3	600mgtid	0	0	0
37.4	600mgtid	0	0	0
37.5	600mgtid	0	0	0
37.6	600mgtid	0	0	0
37.7	600mgtid	0	0	0
37.8	600mgtid	0	0	0
37.9	600mgtid	0	0	0
38	600mgtid	0	0	0
38.1	600mgtid	0	0	0
38.2	600mgtid	0	0	0
38.3	600mgtid	0	0	0
38.4	600mgtid	0	0	0
38.5	600mgtid	0	0	0
38.6	600mgtid	0	0	0
38.7	600mgtid	0	0	0
38.8	600mgtid	0	0	0
38.9	600mgtid	0	0	0
39	600mgtid	0	0	0
39.1	600mgtid	0	0	0
39.2	600mgtid	0	0	0
39.3	600mgtid	0	0	0
39.4	600mgtid	0	0	0
39.5	600mgtid	0	0	0
39.6	600mgtid	0	0	0
39.7	600mgtid	0	0	0
39.8	600mgtid	0	0	0
39.9	600mgtid	0	0	0
40	600mgtid	0	0	0
40.1	600mgtid	0	0	0
40.2	600mgtid	0	0	0
40.3	600mgtid	0	0	0
40.4	600mgtid	0	0	0
40.5	600mgtid	0	0	0
40.6	600mgtid	0	0	0
40.7	600mgtid	0	0	0
40.8	600mgtid	0	0	0
40.9	600mgtid	0	0	0
41	600mgtid	0	0	0
41.1	600mgtid	0	0	0
41.2	600mgtid	0	0	0
41.3	600mgtid	0	0	0
41.4	600mgtid	0	0	0
41.5	600mgtid	0	0	0
41.6	600mgtid	0	0	0
41.7	600mgtid	0	0	0
41.8	600mgtid	0	0	0
41.9	600mgtid	0	0	0
42	600mgtid	0	0	0
42.1	600mgtid	0	0	0
42.2	600mgtid	0	0	0
42.3	600mgtid	0	0	0
42.4	600mgtid	0	0	0
42.5	600mgtid	0	0	0
42.6	600mgtid	0	0	0
42.7	600mgtid	0	0	0
42.8	600mgtid	0	0	0
42.9	600mgtid	0	0	0
43	600mgtid	0	0	0
43.1	600mgtid	0	0	0
43.2	600mgtid	0	0	0
43.3	600mgtid	0	0	0
43.4	600mgtid	0	0	0
43.5	600mgtid	0	0	0
43.6	600mgtid	0	0	0
43.7	600mgtid	0	0	0
43.8	600mgtid	0	0	0
43.9	600mgtid	0	0	0
44	600mgtid	0	0	0
44.1	600mgtid	0	0	0
44.2	600mgtid	0	0	0
44.3	600mgtid	0	0	0
44.4	600mgtid	0	0	0
44.5	600mgtid	0	0	0
44.6	600mgtid	0	0	0
44.7	600mgtid	0	0	0
44.8	600mgtid	0	0	0
44.9	600mgtid	0	0	0
45	600mgtid	0	0	0
45.1	600mgtid	0	0	0
45.2	600mgtid	0	0	0
45.3	600mgtid	0	0	0
45.4	600mgtid	0	0	0
45.5	600mgtid	0	0	0
45.6	600mgtid	0	0	0
45.7	600mgtid	0	0	0
45.8	600mgtid	0	0	0
45.9	600mgtid	0	0	0
46	600mgtid	0	0	0
46.1	600mgtid	0	0	0
46.2	600mgtid	0	0	0
46.3	600mgtid	0	0	0
46.4	600mgtid	0	0	0
46.5	600mgtid	0	0	0
46.6	600mgtid	0	0	0
46.7	600mgtid	0	0	0
46.8	600mgtid	0	0	0
46.9	600mgtid	0	0	0
47	600mgtid	0	0	0
47.1	600mgtid	0	0	0
47.2	600mgtid	0	0	0
47.3	600mgtid	0	0	0
47.4	600mgtid	0	0	0
47.5	600mgtid	0	0	0
47.6	600mgtid	0	0	0
47.7	600mgtid	0	0	0
47.8	600mgtid	0	0	0
47.9	600mgtid	0	0	0
48	600mgtid	0	0	0
48.1	600mgtid	0	0	0
48.2	600mgtid	0	0	0
48.3	600mgtid	0	0	0
48.4	600mgtid	0	0	0
48.5	600mgtid	0	0	0
48.6	600mgtid	0	0	0
48.7	600mgtid	0	0	0
48.8	600mgtid	0	0	0
48.9	600mgtid	0	0	0
49	600mgtid	0	0	0
49.1	600mgtid	0	0	0
49.2	600mgtid	0	0	0
49.3	600mgtid	0	0	0
49.4	600mgtid	0	0	0
49.5	600mgtid	0	0	0
[truncated: 5 more rows]

## Sheet: S8D
time	dosekg	rate6.5	rate6.5q05	rate6.5q95
0	No treatment	0	0	0
0.1	No treatment	0	0	0
0.2	No treatment	0	0	0
0.3	No treatment	0	0	0
0.4	No treatment	0	0	0
0.5	No treatment	0	0	0
0.6	No treatment	0	0	0
0.7	No treatment	0	0	0
0.8	No treatment	0	0	0
0.9	No treatment	0	0	0
1	No treatment	0	0	0
1.1	No treatment	0	0	0
1.2	No treatment	0	0	0
1.3	No treatment	0	0	0
1.4	No treatment	0	0	0
1.5	No treatment	0	0	0
1.6	No treatment	0	0	0
1.7	No treatment	0	0	0
1.8	No treatment	0	0	0
1.9	No treatment	0	0	0
2	No treatment	0	0	0
2.1	No treatment	0	0	0
2.2	No treatment	0	0	0
2.3	No treatment	0	0	0.0999999999999943
2.4	No treatment	0	0	0.0999999999999943
2.5	No treatment	0	0	0.0999999999999943
2.6	No treatment	0	0	0.105000000000004
2.7	No treatment	0.0999999999999943	0	0.200000000000003
2.8	No treatment	0.0999999999999943	0	0.400000000000006
2.9	No treatment	0.200000000000003	0	0.5
3	No treatment	0.299999999999997	0.0999999999999943	0.700000000000003
3.1	No treatment	0.599999999999994	0.200000000000003	1
3.2	No treatment	0.900000000000006	0.400000000000006	1.3
3.3	No treatment	1.3	0.700000000000003	2
3.4	No treatment	1.8	1.2	2.605
3.5	No treatment	2.59999999999999	1.8	3.40000000000001
3.6	No treatment	3.40000000000001	2.69	4.2
3.7	No treatment	4.59999999999999	3.595	5.40000000000001
3.8	No treatment	5.7	4.69	6.80500000000001
3.9	No treatment	7	5.995	8.3
4	No treatment	8.65000000000001	7.40000000000001	10.01
4.1	No treatment	10.6	9.40000000000001	12.2
4.2	No treatment	12.7	11.1	14.305
4.3	No treatment	14.85	13.385	16.31
4.4	No treatment	17.15	15.595	19.105
4.5	No treatment	19.75	17.79	21.8
4.6	No treatment	22.45	20.195	24.205
4.7	No treatment	25.1	22.9	26.905
4.8	No treatment	28.1	25.78	30.01
4.9	No treatment	30.9	28.295	33.105
5	No treatment	33.95	31.495	35.705
5.1	No treatment	37.1	34.3	38.905
5.2	No treatment	39.85	37.585	41.905
5.3	No treatment	43.1	40.2	44.805
5.4	No treatment	45.8	43.275	48
5.5	No treatment	48.8	46.28	50.92
5.6	No treatment	51.7	48.795	53.71
5.7	No treatment	54.3	51.49	56.215
5.8	No treatment	57	54.39	58.81
5.9	No treatment	59.5	56.79	61.7
6	No treatment	61.9	59.095	63.905
6.1	No treatment	64.2	61.49	66.11
6.2	No treatment	66.4	63.79	68.5
6.3	No treatment	68.4	65.79	70.505
6.4	No treatment	70.25	67.8	73.1
6.5	No treatment	72.3	69.5	75.11
6.6	No treatment	74.2	71.7	76.715
6.7	No treatment	76	73.695	78.43
6.8	No treatment	77.7	75.1	79.83
6.9	No treatment	79.15	76.6	81.12
7	No treatment	80.5	78.1	82.605
7.1	No treatment	82	79.795	83.905
7.2	No treatment	83	81.2	85.305
7.3	No treatment	84.2	82.595	86.6
7.4	No treatment	85.35	83.7	87.805
7.5	No treatment	86.4	84.795	88.605
7.6	No treatment	87.35	86	89.5
7.7	No treatment	88.25	86.795	90.4
7.8	No treatment	89.3	87.79	90.91
7.9	No treatment	90	88.7	91.61
8	No treatment	90.7	89.095	92.3
8.1	No treatment	91.3	89.895	92.71
8.2	No treatment	91.9	90.39	93.305
8.3	No treatment	92.4	91.08	93.905
8.4	No treatment	92.85	91.395	94.205
8.5	No treatment	93.25	91.985	94.6
8.6	No treatment	93.6	92.185	95
8.7	No treatment	94	92.59	95.2
8.8	No treatment	94.15	92.89	95.505
8.9	No treatment	94.5	92.9	95.6
9	No treatment	94.6	93.195	95.605
9.1	No treatment	94.7	93.4	95.905
9.2	No treatment	94.85	93.4	95.905
9.3	No treatment	94.9	93.6	96.1
9.4	No treatment	94.95	93.59	96
9.5	No treatment	94.9	93.495	96.01
9.6	No treatment	94.8	93.4	95.905
9.7	No treatment	94.75	93.49	96
9.8	No treatment	94.7	93.395	95.715
9.9	No treatment	94.6	93.095	95.5
10	No treatment	94.4	92.895	95.5
10.1	No treatment	94.1	92.685	95.3
10.2	No treatment	93.85	92.49	94.905
10.3	No treatment	93.5	92.285	94.7
10.4	No treatment	93.2	91.79	94.305
10.5	No treatment	92.8	91.295	94.005
10.6	No treatment	92.3	90.8	93.9
10.7	No treatment	91.9	90.39	93.305
10.8	No treatment	91.45	89.9	93
10.9	No treatment	91	89.595	92.405
11	No treatment	90.55	88.895	91.9
11.1	No treatment	89.9	88.4	91.4
11.2	No treatment	89.35	87.785	90.9
11.3	No treatment	88.8	87	90.405
11.4	No treatment	88.3	86.58	89.905
11.5	No treatment	87.7	85.895	89.21
11.6	No treatment	87	85.085	88.505
11.7	No treatment	86.3	84	87.9
11.8	No treatment	85.7	83.29	87.3
11.9	No treatment	84.9	82.695	86.41
12	No treatment	84.1	81.9	85.705
12.1	No treatment	83.3	81.2	85.1
12.2	No treatment	82.45	80.495	84.5
12.3	No treatment	81.7	79.685	83.515
12.4	No treatment	80.9	78.695	82.9
12.5	No treatment	80.05	77.99	82.005
12.6	No treatment	79.15	77.195	81.01
12.7	No treatment	78.3	76.29	80.005
12.8	No treatment	77.4	75.395	79.2
12.9	No treatment	76.45	74.49	78.305
13	No treatment	75.55	73.495	77.21
13.1	No treatment	74.5	72.395	76.605
13.2	No treatment	73.65	71.695	75.9
13.3	No treatment	72.7	70.695	75.105
13.4	No treatment	71.7	69.8	74.105
13.5	No treatment	70.65	68.975	72.9
13.6	No treatment	69.75	67.5	72.01
13.7	No treatment	68.75	66.69	70.82
13.8	No treatment	67.8	65.795	69.9
13.9	No treatment	66.8	64.595	68.815
14	No treatment	65.8	63.99	67.91
14.1	No treatment	64.85	62.79	67.305
14.2	No treatment	63.75	61.99	66.305
14.3	No treatment	62.7	60.79	65.105
14.4	No treatment	61.75	59.69	64.105
14.5	No treatment	60.65	58.695	63.2
14.6	No treatment	59.7	57.695	61.905
14.7	No treatment	58.6	56.67	60.9
14.8	No treatment	57.75	55.58	59.705
14.9	No treatment	56.75	54.39	58.7
15	No treatment	55.8	53.375	57.905
15.1	No treatment	54.9	52.385	56.8
15.2	No treatment	53.8	51.495	56.1
15.3	No treatment	52.9	50.395	55.115
15.4	No treatment	52	49.385	54.205
15.5	No treatment	51.2	48.1	53.205
15.6	No treatment	50.1	47.4	52.015
15.7	No treatment	49.05	46.495	51.215
15.8	No treatment	48	45.8	50.02
15.9	No treatment	47.05	44.795	49.205
16	No treatment	46.1	43.895	48.225
16.1	No treatment	45.1	42.9	47.31
16.2	No treatment	44.25	41.8	46.51
16.3	No treatment	43.35	41.1	45.605
16.4	No treatment	42.4	40.4	44.6
16.5	No treatment	41.3	39.495	43.705
16.6	No treatment	40.5	38.295	42.81
16.7	No treatment	39.65	37.495	42.1
16.8	No treatment	38.85	36.6	41.2
16.9	No treatment	38.05	35.795	40.21
17	No treatment	37.2	34.8	39.405
17.1	No treatment	36.4	34.09	38.61
17.2	No treatment	35.6	33.1	37.705
17.3	No treatment	34.7	32.195	36.705
17.4	No treatment	33.95	31.4	35.915
17.5	No treatment	33.1	30.6	35.12
17.6	No treatment	32.45	30.07	34.605
17.7	No treatment	31.8	29.09	33.8
17.8	No treatment	30.95	28.39	33.21
17.9	No treatment	30.25	27.495	32.7
18	No treatment	29.5	26.99	31.92
18.1	No treatment	28.75	26.485	31.12
18.2	No treatment	28.1	25.7	30.405
18.3	No treatment	27.5	24.985	29.42
18.4	No treatment	27	24.29	28.815
18.5	No treatment	26.25	23.795	28.305
18.6	No treatment	25.6	23.195	27.51
18.7	No treatment	24.85	22.495	26.81
18.8	No treatment	24.35	22.095	26.115
18.9	No treatment	23.75	21.395	25.7
19	No treatment	23.2	20.995	25.01
19.1	No treatment	22.65	20.385	24.605
19.2	No treatment	22.1	19.9	23.905
19.3	No treatment	21.35	19.195	23.215
19.4	No treatment	20.8	18.5	22.715
19.5	No treatment	20.3	17.995	22.01
19.6	No treatment	19.85	17.795	21.41
19.7	No treatment	19.35	17.19	21.21
19.8	No treatment	18.8	16.59	20.615
19.9	No treatment	18.4	16.095	20.2
20	No treatment	17.8	15.6	19.605
20.1	No treatment	17.35	15.195	19.2
20.2	No treatment	16.9	14.695	18.705
20.3	No treatment	16.45	14.195	18.405
20.4	No treatment	15.8	13.795	17.81
20.5	No treatment	15.5	13.39	17.4
20.6	No treatment	15.1	12.795	17
20.7	No treatment	14.65	12.5	16.41
20.8	No treatment	14.2	11.9	16.1
20.9	No treatment	13.95	11.6	15.905
21	No treatment	13.5	11.2	15.405
21.1	No treatment	13.15	11.08	15.1
21.2	No treatment	12.8	10.6	14.605
21.3	No treatment	12.5	10.1	14.4
21.4	No treatment	12.15	9.995	13.91
21.5	No treatment	11.8	9.97499999999999	13.42
21.6	No treatment	11.5	9.685	13.205
21.7	No treatment	11.15	9.485	12.81
21.8	No treatment	10.9	9.38	12.405
21.9	No treatment	10.55	9.27500000000001	12.2
22	No treatment	10.2	8.97	11.805
22.1	No treatment	10	8.29000000000001	11.5
22.2	No treatment	9.7	8.09999999999999	11.3
22.3	No treatment	9.45	7.8	11.005
22.4	No treatment	9.05	7.5	10.7
22.5	No treatment	8.8	7.295	10.4
22.6	No treatment	8.5	7.095	10.2
22.7	No treatment	8.3	6.8	9.905
22.8	No treatment	8.09999999999999	6.595	9.90000000000001
22.9	No treatment	7.90000000000001	6.395	9.5
23	No treatment	7.7	6.29000000000001	9.205
23.1	No treatment	7.40000000000001	6.095	9
23.2	No treatment	7.25	5.7	8.80500000000001
23.3	No treatment	7.09999999999999	5.59999999999999	8.505
23.4	No treatment	6.90000000000001	5.295	8.205
23.5	No treatment	6.5	5.29000000000001	8
23.6	No treatment	6.34999999999999	4.90000000000001	7.7
23.7	No treatment	6.2	4.7	7.30500000000001
23.8	No treatment	6.05	4.595	7.205
23.9	No treatment	5.90000000000001	4.595	7
24	No treatment	5.7	4.48999999999999	6.90000000000001
24.1	No treatment	5.5	4.395	6.7
24.2	No treatment	5.40000000000001	4.09	6.505
24.3	No treatment	5.2	3.88500000000001	6.5
24.4	No treatment	5	3.79000000000001	6.40000000000001
24.5	No treatment	4.90000000000001	3.78	6.09999999999999
24.6	No treatment	4.75	3.395	5.90000000000001
24.7	No treatment	4.7	3.395	5.7
24.8	No treatment	4.5	3.3	5.41
24.9	No treatment	4.3	3.19499999999999	5.30500000000001
25	No treatment	4.2	3.095	5.11
25.1	No treatment	4.09999999999999	2.995	5.09999999999999
25.2	No treatment	3.95	2.895	5.005
25.3	No treatment	3.84999999999999	2.895	5.005
25.4	No treatment	3.7	2.7	5
25.5	No treatment	3.59999999999999	2.5	4.8
25.6	No treatment	3.5	2.495	4.605
25.7	No treatment	3.40000000000001	2.395	4.41
25.8	No treatment	3.3	2.295	4.40000000000001
25.9	No treatment	3.2	2.29000000000001	4.105
26	No treatment	3.09999999999999	2.29000000000001	4.09999999999999
26.1	No treatment	2.95	2	4.005
26.2	No treatment	2.90000000000001	1.895	3.905
26.3	No treatment	2.8	1.8	3.705
26.4	No treatment	2.7	1.7	3.605
26.5	No treatment	2.59999999999999	1.5	3.5
26.6	No treatment	2.55	1.5	3.5
26.7	No treatment	2.5	1.5	3.405
26.8	No treatment	2.40000000000001	1.495	3.30500000000001
26.9	No treatment	2.3	1.395	3.2
27	No treatment	2.3	1.295	3.2
27.1	No treatment	2.2	1.2	3.005
27.2	No treatment	2.15000000000001	1.2	3
27.3	No treatment	2	1.09999999999999	2.90000000000001
27.4	No treatment	2	1.095	2.80500000000001
27.5	No treatment	1.95	0.995000000000005	2.705
27.6	No treatment	1.90000000000001	0.995000000000005	2.7
27.7	No treatment	1.8	0.900000000000006	2.7
27.8	No treatment	1.75	0.900000000000006	2.505
27.9	No treatment	1.7	0.894999999999996	2.5
28	No treatment	1.59999999999999	0.894999999999996	2.5
28.1	No treatment	1.55	0.890000000000001	2.40000000000001
28.2	No treatment	1.5	0.795000000000002	2.30500000000001
28.3	No treatment	1.40000000000001	0.795000000000002	2.205
28.4	No treatment	1.40000000000001	0.795000000000002	2.2
28.5	No treatment	1.40000000000001	0.700000000000003	2.09999999999999
28.6	No treatment	1.34999999999999	0.599999999999994	2.09999999999999
28.7	No treatment	1.3	0.599999999999994	2
28.8	No treatment	1.3	0.599999999999994	2
28.9	No treatment	1.25	0.599999999999994	1.905
29	No treatment	1.2	0.599999999999994	1.80500000000001
29.1	No treatment	1.2	0.599999999999994	1.80500000000001
29.2	No treatment	1.15000000000001	0.599999999999994	1.8
29.3	No treatment	1.09999999999999	0.594999999999999	1.8
29.4	No treatment	1.09999999999999	0.594999999999999	1.8
29.5	No treatment	1	0.5	1.8
29.6	No treatment	1	0.495000000000005	1.605
29.7	No treatment	1	0.495000000000005	1.59999999999999
29.8	No treatment	0.950000000000003	0.495000000000005	1.59999999999999
29.9	No treatment	0.900000000000006	0.495000000000005	1.505
30	No treatment	0.900000000000006	0.495000000000005	1.5
30.1	No treatment	0.900000000000006	0.394999999999996	1.5
30.2	No treatment	0.900000000000006	0.394999999999996	1.405
30.3	No treatment	0.799999999999997	0.299999999999997	1.40000000000001
30.4	No treatment	0.799999999999997	0.299999999999997	1.3
30.5	No treatment	0.799999999999997	0.299999999999997	1.3
30.6	No treatment	0.700000000000003	0.299999999999997	1.3
30.7	No treatment	0.700000000000003	0.299999999999997	1.205
30.8	No treatment	0.700000000000003	0.299999999999997	1.2
30.9	No treatment	0.700000000000003	0.295000000000002	1.2
31	No treatment	0.700000000000003	0.295000000000002	1.2
31.1	No treatment	0.650000000000006	0.295000000000002	1.09999999999999
31.2	No treatment	0.599999999999994	0.200000000000003	1.09999999999999
31.3	No treatment	0.599999999999994	0.200000000000003	1.09999999999999
31.4	No treatment	0.599999999999994	0.200000000000003	1.005
31.5	No treatment	0.599999999999994	0.200000000000003	1
31.6	No treatment	0.549999999999997	0.200000000000003	0.900000000000006
31.7	No treatment	0.5	0.200000000000003	0.900000000000006
31.8	No treatment	0.5	0.200000000000003	0.900000000000006
31.9	No treatment	0.5	0.200000000000003	0.900000000000006
32	No treatment	0.5	0.194999999999993	0.900000000000006
32.1	No treatment	0.5	0.0999999999999943	0.900000000000006
32.2	No treatment	0.5	0.0999999999999943	0.805000000000007
32.3	No treatment	0.450000000000003	0.0999999999999943	0.799999999999997
32.4	No treatment	0.400000000000006	0.0999999999999943	0.799999999999997
32.5	No treatment	0.400000000000006	0.0999999999999943	0.799999999999997
32.6	No treatment	0.400000000000006	0.0999999999999943	0.799999999999997
32.7	No treatment	0.400000000000006	0.0999999999999943	0.799999999999997
32.8	No treatment	0.400000000000006	0.0999999999999943	0.799999999999997
32.9	No treatment	0.400000000000006	0.0999999999999943	0.700000000000003
33	No treatment	0.349999999999994	0.0999999999999943	0.700000000000003
33.1	No treatment	0.299999999999997	0.0999999999999943	0.700000000000003
33.2	No treatment	0.299999999999997	0.0999999999999943	0.700000000000003
33.3	No treatment	0.299999999999997	0.0999999999999943	0.700000000000003
33.4	No treatment	0.299999999999997	0.0999999999999943	0.700000000000003
33.5	No treatment	0.299999999999997	0.0999999999999943	0.599999999999994
33.6	No treatment	0.299999999999997	0.0949999999999989	0.599999999999994
33.7	No treatment	0.299999999999997	0.0949999999999989	0.599999999999994
33.8	No treatment	0.299999999999997	0.0949999999999989	0.599999999999994
33.9	No treatment	0.299999999999997	0.0949999999999989	0.599999999999994
34	No treatment	0.299999999999997	0.0949999999999989	0.599999999999994
34.1	No treatment	0.25	0.0949999999999989	0.599999999999994
34.2	No treatment	0.200000000000003	0.0949999999999989	0.599999999999994
34.3	No treatment	0.200000000000003	0	0.599999999999994
34.4	No treatment	0.200000000000003	0	0.5
34.5	No treatment	0.200000000000003	0	0.5
34.6	No treatment	0.200000000000003	0	0.5
34.7	No treatment	0.200000000000003	0	0.5
34.8	No treatment	0.200000000000003	0	0.5
34.9	No treatment	0.200000000000003	0	0.5
35	No treatment	0.200000000000003	0	0.5
35.1	No treatment	0.200000000000003	0	0.5
35.2	No treatment	0.200000000000003	0	0.5
35.3	No treatment	0.200000000000003	0	0.405000000000001
35.4	No treatment	0.200000000000003	0	0.405000000000001
35.5	No treatment	0.200000000000003	0	0.400000000000006
35.6	No treatment	0.200000000000003	0	0.400000000000006
35.7	No treatment	0.150000000000006	0	0.400000000000006
35.8	No treatment	0.0999999999999943	0	0.400000000000006
35.9	No treatment	0.0999999999999943	0	0.400000000000006
36	No treatment	0.0999999999999943	0	0.400000000000006
36.1	No treatment	0.0999999999999943	0	0.400000000000006
36.2	No treatment	0.0999999999999943	0	0.305000000000007
36.3	No treatment	0.0999999999999943	0	0.305000000000007
36.4	No treatment	0.0999999999999943	0	0.299999999999997
36.5	No treatment	0.0999999999999943	0	0.299999999999997
36.6	No treatment	0.0999999999999943	0	0.299999999999997
36.7	No treatment	0.0999999999999943	0	0.299999999999997
36.8	No treatment	0.0999999999999943	0	0.299999999999997
36.9	No treatment	0.0999999999999943	0	0.299999999999997
37	No treatment	0.0999999999999943	0	0.299999999999997
37.1	No treatment	0.0999999999999943	0	0.299999999999997
37.2	No treatment	0.0999999999999943	0	0.299999999999997
37.3	No treatment	0.0999999999999943	0	0.299999999999997
37.4	No treatment	0.0999999999999943	0	0.299999999999997
37.5	No treatment	0.0999999999999943	0	0.299999999999997
37.6	No treatment	0.0999999999999943	0	0.299999999999997
37.7	No treatment	0.0999999999999943	0	0.299999999999997
37.8	No treatment	0.0999999999999943	0	0.299999999999997
37.9	No treatment	0.0999999999999943	0	0.299999999999997
38	No treatment	0.0999999999999943	0	0.299999999999997
38.1	No treatment	0.0999999999999943	0	0.299999999999997
38.2	No treatment	0.0999999999999943	0	0.200000000000003
38.3	No treatment	0.0499999999999972	0	0.200000000000003
38.4	No treatment	0.0499999999999972	0	0.200000000000003
38.5	No treatment	0.0499999999999972	0	0.200000000000003
38.6	No treatment	0.0499999999999972	0	0.200000000000003
38.7	No treatment	0.0499999999999972	0	0.200000000000003
38.8	No treatment	0.0499999999999972	0	0.200000000000003
38.9	No treatment	0.0499999999999972	0	0.200000000000003
39	No treatment	0	0	0.200000000000003
39.1	No treatment	0	0	0.200000000000003
39.2	No treatment	0	0	0.200000000000003
39.3	No treatment	0	0	0.200000000000003
39.4	No treatment	0	0	0.200000000000003
39.5	No treatment	0	0	0.200000000000003
39.6	No treatment	0	0	0.200000000000003
39.7	No treatment	0	0	0.200000000000003
39.8	No treatment	0	0	0.200000000000003
39.9	No treatment	0	0	0.200000000000003
40	No treatment	0	0	0.200000000000003
40.1	No treatment	0	0	0.200000000000003
40.2	No treatment	0	0	0.200000000000003
40.3	No treatment	0	0	0.200000000000003
40.4	No treatment	0	0	0.200000000000003
40.5	No treatment	0	0	0.200000000000003
40.6	No treatment	0	0	0.200000000000003
40.7	No treatment	0	0	0.200000000000003
40.8	No treatment	0	0	0.200000000000003
40.9	No treatment	0	0	0.200000000000003
41	No treatment	0	0	0.200000000000003
41.1	No treatment	0	0	0.200000000000003
41.2	No treatment	0	0	0.200000000000003
41.3	No treatment	0	0	0.200000000000003
41.4	No treatment	0	0	0.200000000000003
41.5	No treatment	0	0	0.200000000000003
41.6	No treatment	0	0	0.105000000000004
41.7	No treatment	0	0	0.105000000000004
41.8	No treatment	0	0	0.105000000000004
41.9	No treatment	0	0	0.105000000000004
42	No treatment	0	0	0.105000000000004
42.1	No treatment	0	0	0.0999999999999943
42.2	No treatment	0	0	0.0999999999999943
42.3	No treatment	0	0	0.0999999999999943
42.4	No treatment	0	0	0.0999999999999943
42.5	No treatment	0	0	0.0999999999999943
42.6	No treatment	0	0	0.0999999999999943
42.7	No treatment	0	0	0.0999999999999943
42.8	No treatment	0	0	0.0999999999999943
42.9	No treatment	0	0	0.0999999999999943
43	No treatment	0	0	0.0999999999999943
43.1	No treatment	0	0	0.0999999999999943
43.2	No treatment	0	0	0.0999999999999943
43.3	No treatment	0	0	0.0999999999999943
43.4	No treatment	0	0	0.0999999999999943
43.5	No treatment	0	0	0.0999999999999943
43.6	No treatment	0	0	0.0999999999999943
43.7	No treatment	0	0	0.0999999999999943
43.8	No treatment	0	0	0.0999999999999943
43.9	No treatment	0	0	0.0999999999999943
44	No treatment	0	0	0.0999999999999943
44.1	No treatment	0	0	0.0999999999999943
44.2	No treatment	0	0	0.0999999999999943
44.3	No treatment	0	0	0.0999999999999943
44.4	No treatment	0	0	0.0999999999999943
44.5	No treatment	0	0	0.0999999999999943
44.6	No treatment	0	0	0.0999999999999943
44.7	No treatment	0	0	0.0999999999999943
44.8	No treatment	0	0	0.0999999999999943
44.9	No treatment	0	0	0.0999999999999943
45	No treatment	0	0	0.0999999999999943
45.1	No treatment	0	0	0.0999999999999943
45.2	No treatment	0	0	0.0999999999999943
45.3	No treatment	0	0	0.0999999999999943
45.4	No treatment	0	0	0.0999999999999943
45.5	No treatment	0	0	0.0999999999999943
45.6	No treatment	0	0	0.00499999999999545
45.7	No treatment	0	0	0.00499999999999545
45.8	No treatment	0	0	0
45.9	No treatment	0	0	0
46	No treatment	0	0	0
46.1	No treatment	0	0	0
46.2	No treatment	0	0	0
46.3	No treatment	0	0	0
46.4	No treatment	0	0	0
46.5	No treatment	0	0	0
46.6	No treatment	0	0	0
46.7	No treatment	0	0	0
46.8	No treatment	0	0	0
46.9	No treatment	0	0	0
47	No treatment	0	0	0
47.1	No treatment	0	0	0
47.2	No treatment	0	0	0
47.3	No treatment	0	0	0
47.4	No treatment	0	0	0
47.5	No treatment	0	0	0
47.6	No treatment	0	0	0
47.7	No treatment	0	0	0
47.8	No treatment	0	0	0
47.9	No treatment	0	0	0
48	No treatment	0	0	0
48.1	No treatment	0	0	0
48.2	No treatment	0	0	0
48.3	No treatment	0	0	0
48.4	No treatment	0	0	0
48.5	No treatment	0	0	0
48.6	No treatment	0	0	0
48.7	No treatment	0	0	0
48.8	No treatment	0	0	0
48.9	No treatment	0	0	0
49	No treatment	0	0	0
49.1	No treatment	0	0	0
49.2	No treatment	0	0	0
49.3	No treatment	0	0	0
49.4	No treatment	0	0	0
49.5	No treatment	0	0	0
49.6	No treatment	0	0	0
49.7	No treatment	0	0	0
49.8	No treatment	0	0	0
49.9	No treatment	0	0	0
50	No treatment	0	0	0
0	400mgbid	0	0	0
0.1	400mgbid	0	0	0
0.2	400mgbid	0	0	0
0.3	400mgbid	0	0	0
0.4	400mgbid	0	0	0
0.5	400mgbid	0	0	0
0.6	400mgbid	0	0	0
0.7	400mgbid	0	0	0
0.8	400mgbid	0	0	0
0.9	400mgbid	0	0	0
1	400mgbid	0	0	0
1.1	400mgbid	0	0	0
1.2	400mgbid	0	0	0
1.3	400mgbid	0	0	0
1.4	400mgbid	0	0	0
1.5	400mgbid	0	0	0
1.6	400mgbid	0	0	0
1.7	400mgbid	0	0	0
1.8	400mgbid	0	0	0
1.9	400mgbid	0	0	0
2	400mgbid	0	0	0
2.1	400mgbid	0	0	0
2.2	400mgbid	0	0	0
2.3	400mgbid	0	0	0.00499999999999545
2.4	400mgbid	0	0	0.0999999999999943
2.5	400mgbid	0	0	0.0999999999999943
2.6	400mgbid	0	0	0.0999999999999943
2.7	400mgbid	0.0999999999999943	0	0.200000000000003
2.8	400mgbid	0.0999999999999943	0	0.400000000000006
2.9	400mgbid	0.200000000000003	0	0.5
3	400mgbid	0.299999999999997	0.0999999999999943	0.599999999999994
3.1	400mgbid	0.5	0.200000000000003	0.900000000000006
3.2	400mgbid	0.799999999999997	0.400000000000006	1.205
3.3	400mgbid	1.2	0.700000000000003	1.8
3.4	400mgbid	1.65000000000001	1.09999999999999	2.30500000000001
3.5	400mgbid	2.3	1.595	3.2
3.6	400mgbid	3	2.2	3.90000000000001
3.7	400mgbid	4	3.095	4.90000000000001
3.8	400mgbid	5	4	6
3.9	400mgbid	6.3	5.09	7.30500000000001
4	400mgbid	7.75	6.58499999999999	8.80500000000001
4.1	400mgbid	9.45	8	10.805
4.2	400mgbid	11.1	9.595	12.305
4.3	400mgbid	12.9	11.585	14.215
4.4	400mgbid	14.9	13.5	16.8
4.5	400mgbid	17.1	15.295	18.9
4.6	400mgbid	19.3	17.495	21.205
4.7	400mgbid	21.7	19.99	23.7
4.8	400mgbid	24.15	22.385	26.11
4.9	400mgbid	26.65	24.6	28.7
5	400mgbid	29.1	26.995	31.105
5.1	400mgbid	31.7	29.59	33.605
5.2	400mgbid	34.2	31.69	36.2
5.3	400mgbid	36.6	34.09	38.6
5.4	400mgbid	39	36.6	41.02
5.5	400mgbid	41.5	38.79	43.605
5.6	400mgbid	43.85	41.3	46.3
5.7	400mgbid	46.1	43.6	48.31
5.8	400mgbid	48.45	45.8	50.41
5.9	400mgbid	50.6	47.7	52.7
6	400mgbid	52.7	49.595	54.4
6.1	400mgbid	54.55	51.7	56.705
6.2	400mgbid	56.5	53.695	58.505
6.3	400mgbid	58.15	55.69	60.01
6.4	400mgbid	59.9	57.495	62.11
6.5	400mgbid	61.55	59.195	63.705
6.6	400mgbid	63.1	60.795	65.4
6.7	400mgbid	64.65	62.295	66.72
6.8	400mgbid	65.9	63.595	68.405
6.9	400mgbid	67.2	65.095	69.305
7	400mgbid	68.4	66.2	70.8
7.1	400mgbid	69.3	67.695	71.605
7.2	400mgbid	70.45	68.795	72.7
7.3	400mgbid	71.4	69.595	73.825
7.4	400mgbid	72.25	70.395	74.53
7.5	400mgbid	73.1	71.2	75.315
7.6	400mgbid	73.8	71.99	76.21
7.7	400mgbid	74.5	72.6	77
7.8	400mgbid	75.15	73.29	77.505
7.9	400mgbid	75.7	73.6	78.105
8	400mgbid	76	73.995	78.305
8.1	400mgbid	76.3	74.2	78.7
8.2	400mgbid	76.6	74.69	78.71
8.3	400mgbid	76.8	74.895	78.91
8.4	400mgbid	77	74.995	78.9
8.5	400mgbid	76.85	75.085	78.815
8.6	400mgbid	76.8	74.9	78.615
8.7	400mgbid	76.55	74.795	78.6
8.8	400mgbid	76.35	74.3	78.205
8.9	400mgbid	76	74.09	77.8
9	400mgbid	75.6	73.595	77.5
9.1	400mgbid	75.2	73	77.005
9.2	400mgbid	74.7	72.7	76.515
9.3	400mgbid	74	72.2	75.82
9.4	400mgbid	73.4	71.3	75.405
9.5	400mgbid	72.75	70.6	74.91
9.6	400mgbid	71.8	69.985	74.205
9.7	400mgbid	71.25	69.185	73.015
9.8	400mgbid	70.4	68.095	72.205
9.9	400mgbid	69.35	67	71.51
10	400mgbid	68.35	65.8	70.605
10.1	400mgbid	67.4	64.8	69.6
10.2	400mgbid	66.3	63.895	68.305
10.3	400mgbid	65.2	62.4	67.1
10.4	400mgbid	64.05	61.495	65.905
10.5	400mgbid	62.85	60.295	64.9
10.6	400mgbid	61.65	59.195	63.71
10.7	400mgbid	60.3	57.695	62.405
10.8	400mgbid	59.1	56.095	61
10.9	400mgbid	57.55	54.8	59.705
11	400mgbid	56.15	53.675	58.305
11.1	400mgbid	54.65	52.665	57.2
11.2	400mgbid	53.6	51.2	55.405
11.3	400mgbid	52.1	49.695	54.105
11.4	400mgbid	50.8	48.395	52.805
11.5	400mgbid	49.45	46.97	51.7
11.6	400mgbid	48.1	45.29	50.31
11.7	400mgbid	46.6	44.295	49.005
11.8	400mgbid	45.35	42.895	47.305
11.9	400mgbid	43.95	41.475	45.815
12	400mgbid	42.5	40.09	44.91
12.1	400mgbid	41.3	38.695	43.605
12.2	400mgbid	39.9	37.2	42.215
12.3	400mgbid	38.6	35.9	41.005
12.4	400mgbid	37.2	34.895	39.805
12.5	400mgbid	35.85	33.295	38.715
12.6	400mgbid	34.7	32.2	37.41
12.7	400mgbid	33.45	30.9	36.115
12.8	400mgbid	32.3	29.89	34.7
12.9	400mgbid	30.85	28.695	33.505
13	400mgbid	29.9	27.385	32.5
13.1	400mgbid	28.75	26.38	31.305
13.2	400mgbid	27.65	25.3	30.105
13.3	400mgbid	26.4	24.4	29.005
13.4	400mgbid	25.5	23.5	27.805
13.5	400mgbid	24.6	22.285	26.705
13.6	400mgbid	23.45	21.095	25.6
13.7	400mgbid	22.5	20.395	24.61
13.8	400mgbid	21.6	19.5	23.705
13.9	400mgbid	20.65	18.89	23
14	400mgbid	20	17.695	22.005
14.1	400mgbid	19.1	16.995	21.105
14.2	400mgbid	18.35	16.29	20.3
14.3	400mgbid	17.6	15.49	19.605
14.4	400mgbid	16.7	14.8	18.7
14.5	400mgbid	16	14.1	17.9
14.6	400mgbid	15.4	13.39	17.005
14.7	400mgbid	14.7	12.895	16.3
14.8	400mgbid	14.05	12.2	15.5
14.9	400mgbid	13.45	11.6	15.1
15	400mgbid	12.85	10.995	14.315
15.1	400mgbid	12.2	10.495	13.6
15.2	400mgbid	11.6	9.90000000000001	13.1
15.3	400mgbid	11.05	9.395	12.51
15.4	400mgbid	10.6	8.8	12.1
15.5	400mgbid	9.95	8.40000000000001	11.505
15.6	400mgbid	9.59999999999999	8.09999999999999	10.805
15.7	400mgbid	9	7.7	10.505
15.8	400mgbid	8.7	7.19499999999999	10.105
15.9	400mgbid	8.2	6.90000000000001	9.7
16	400mgbid	7.8	6.495	9.205
16.1	400mgbid	7.40000000000001	6.095	8.81
16.2	400mgbid	7.09999999999999	5.7	8.61
16.3	400mgbid	6.7	5.3	8.3
16.4	400mgbid	6.5	5.095	7.905
16.5	400mgbid	6.2	4.795	7.605
16.6	400mgbid	5.8	4.5	7.005
16.7	400mgbid	5.45	4.19499999999999	6.8
16.8	400mgbid	5.3	3.895	6.505
16.9	400mgbid	5	3.59999999999999	6.2
17	400mgbid	4.7	3.5	5.905
17.1	400mgbid	4.59999999999999	3.295	5.80500000000001
17.2	400mgbid	4.40000000000001	3.19499999999999	5.59999999999999
17.3	400mgbid	4.15000000000001	3.095	5.31
17.4	400mgbid	3.90000000000001	2.895	5.09999999999999
17.5	400mgbid	3.8	2.69	4.905
17.6	400mgbid	3.59999999999999	2.495	4.81
17.7	400mgbid	3.40000000000001	2.40000000000001	4.59999999999999
17.8	400mgbid	3.2	2.295	4.3
17.9	400mgbid	2.95	2.09999999999999	4.005
18	400mgbid	2.8	1.995	3.90000000000001
18.1	400mgbid	2.7	1.8	3.605
18.2	400mgbid	2.59999999999999	1.69499999999999	3.51000000000001
18.3	400mgbid	2.40000000000001	1.69499999999999	3.40000000000001
18.4	400mgbid	2.3	1.59	3.20999999999999
18.5	400mgbid	2.2	1.485	3.105
18.6	400mgbid	2.09999999999999	1.295	2.905
18.7	400mgbid	2	1.295	2.8
18.8	400mgbid	1.90000000000001	1.2	2.7
18.9	400mgbid	1.8	1.19499999999999	2.7
19	400mgbid	1.7	1.09999999999999	2.59999999999999
19.1	400mgbid	1.7	1.09999999999999	2.405
19.2	400mgbid	1.59999999999999	1	2.40000000000001
19.3	400mgbid	1.5	0.995000000000005	2.3
19.4	400mgbid	1.40000000000001	0.799999999999997	2.205
19.5	400mgbid	1.34999999999999	0.799999999999997	2.09999999999999
19.6	400mgbid	1.3	0.700000000000003	2
19.7	400mgbid	1.2	0.700000000000003	2
19.8	400mgbid	1.09999999999999	0.599999999999994	1.705
19.9	400mgbid	1.09999999999999	0.599999999999994	1.705
20	400mgbid	1	0.599999999999994	1.7
20.1	400mgbid	1	0.599999999999994	1.51000000000001
20.2	400mgbid	0.900000000000006	0.5	1.505
20.3	400mgbid	0.900000000000006	0.400000000000006	1.405
20.4	400mgbid	0.799999999999997	0.400000000000006	1.40000000000001
20.5	400mgbid	0.799999999999997	0.394999999999996	1.3
20.6	400mgbid	0.700000000000003	0.299999999999997	1.3
20.7	400mgbid	0.700000000000003	0.299999999999997	1.3
20.8	400mgbid	0.700000000000003	0.200000000000003	1.09999999999999
20.9	400mgbid	0.700000000000003	0.295000000000002	1.09999999999999
21	400mgbid	0.599999999999994	0.295000000000002	1.09999999999999
21.1	400mgbid	0.599999999999994	0.200000000000003	1.005
21.2	400mgbid	0.549999999999997	0.200000000000003	1
21.3	400mgbid	0.5	0.200000000000003	0.905000000000001
21.4	400mgbid	0.5	0.200000000000003	0.900000000000006
21.5	400mgbid	0.5	0.200000000000003	0.900000000000006
21.6	400mgbid	0.5	0.200000000000003	0.805000000000007
21.7	400mgbid	0.450000000000003	0.200000000000003	0.799999999999997
21.8	400mgbid	0.400000000000006	0.194999999999993	0.799999999999997
21.9	400mgbid	0.400000000000006	0.0999999999999943	0.799999999999997
22	400mgbid	0.400000000000006	0.0999999999999943	0.799999999999997
22.1	400mgbid	0.400000000000006	0.0999999999999943	0.704999999999998
22.2	400mgbid	0.299999999999997	0.0999999999999943	0.700000000000003
22.3	400mgbid	0.299999999999997	0.0999999999999943	0.700000000000003
22.4	400mgbid	0.299999999999997	0.0999999999999943	0.599999999999994
22.5	400mgbid	0.299999999999997	0.0999999999999943	0.599999999999994
22.6	400mgbid	0.299999999999997	0.0999999999999943	0.599999999999994
22.7	400mgbid	0.299999999999997	0.0949999999999989	0.599999999999994
22.8	400mgbid	0.299999999999997	0	0.599999999999994
22.9	400mgbid	0.299999999999997	0	0.599999999999994
23	400mgbid	0.25	0	0.5
23.1	400mgbid	0.200000000000003	0	0.5
23.2	400mgbid	0.200000000000003	0	0.5
23.3	400mgbid	0.200000000000003	0	0.5
23.4	400mgbid	0.200000000000003	0	0.5
23.5	400mgbid	0.200000000000003	0	0.5
23.6	400mgbid	0.200000000000003	0	0.5
23.7	400mgbid	0.200000000000003	0	0.5
23.8	400mgbid	0.200000000000003	0	0.5
23.9	400mgbid	0.200000000000003	0	0.5
24	400mgbid	0.200000000000003	0	0.5
24.1	400mgbid	0.0999999999999943	0	0.405000000000001
24.2	400mgbid	0.0999999999999943	0	0.400000000000006
24.3	400mgbid	0.0999999999999943	0	0.400000000000006
24.4	400mgbid	0.0999999999999943	0	0.305000000000007
24.5	400mgbid	0.0999999999999943	0	0.299999999999997
24.6	400mgbid	0.0999999999999943	0	0.299999999999997
24.7	400mgbid	0.0999999999999943	0	0.299999999999997
24.8	400mgbid	0.0999999999999943	0	0.299999999999997
24.9	400mgbid	0.0999999999999943	0	0.299999999999997
25	400mgbid	0.0999999999999943	0	0.299999999999997
25.1	400mgbid	0.0999999999999943	0	0.299999999999997
25.2	400mgbid	0.0999999999999943	0	0.299999999999997
25.3	400mgbid	0.0999999999999943	0	0.204999999999998
25.4	400mgbid	0.0999999999999943	0	0.204999999999998
25.5	400mgbid	0.0999999999999943	0	0.200000000000003
25.6	400mgbid	0.0999999999999943	0	0.200000000000003
25.7	400mgbid	0.0999999999999943	0	0.200000000000003
25.8	400mgbid	0.0999999999999943	0	0.200000000000003
25.9	400mgbid	0.0999999999999943	0	0.200000000000003
26	400mgbid	0.0999999999999943	0	0.200000000000003
26.1	400mgbid	0.0999999999999943	0	0.200000000000003
26.2	400mgbid	0.0999999999999943	0	0.200000000000003
26.3	400mgbid	0.0999999999999943	0	0.200000000000003
26.4	400mgbid	0.0499999999999972	0	0.200000000000003
26.5	400mgbid	0.0499999999999972	0	0.200000000000003
26.6	400mgbid	0.0499999999999972	0	0.200000000000003
26.7	400mgbid	0.0499999999999972	0	0.200000000000003
26.8	400mgbid	0	0	0.200000000000003
26.9	400mgbid	0	0	0.200000000000003
27	400mgbid	0	0	0.200000000000003
27.1	400mgbid	0	0	0.200000000000003
27.2	400mgbid	0	0	0.0999999999999943
27.3	400mgbid	0	0	0.0999999999999943
27.4	400mgbid	0	0	0.0999999999999943
27.5	400mgbid	0	0	0.0999999999999943
27.6	400mgbid	0	0	0.0999999999999943
27.7	400mgbid	0	0	0.0999999999999943
27.8	400mgbid	0	0	0.0999999999999943
27.9	400mgbid	0	0	0.0999999999999943
28	400mgbid	0	0	0.0999999999999943
28.1	400mgbid	0	0	0.0999999999999943
28.2	400mgbid	0	0	0.0999999999999943
28.3	400mgbid	0	0	0.0999999999999943
28.4	400mgbid	0	0	0.0999999999999943
28.5	400mgbid	0	0	0.0999999999999943
28.6	400mgbid	0	0	0.0999999999999943
28.7	400mgbid	0	0	0.0999999999999943
28.8	400mgbid	0	0	0.0999999999999943
28.9	400mgbid	0	0	0.0999999999999943
29	400mgbid	0	0	0.0999999999999943
29.1	400mgbid	0	0	0.0999999999999943
29.2	400mgbid	0	0	0.0999999999999943
29.3	400mgbid	0	0	0.0999999999999943
29.4	400mgbid	0	0	0.0999999999999943
29.5	400mgbid	0	0	0.0999999999999943
29.6	400mgbid	0	0	0.0999999999999943
29.7	400mgbid	0	0	0.0999999999999943
29.8	400mgbid	0	0	0.0999999999999943
29.9	400mgbid	0	0	0.0999999999999943
30	400mgbid	0	0	0.0999999999999943
30.1	400mgbid	0	0	0.0999999999999943
30.2	400mgbid	0	0	0.0999999999999943
30.3	400mgbid	0	0	0.0999999999999943
30.4	400mgbid	0	0	0.0999999999999943
30.5	400mgbid	0	0	0.0999999999999943
30.6	400mgbid	0	0	0.0999999999999943
30.7	400mgbid	0	0	0.0999999999999943
30.8	400mgbid	0	0	0.0999999999999943
30.9	400mgbid	0	0	0.0999999999999943
31	400mgbid	0	0	0.0999999999999943
31.1	400mgbid	0	0	0.0999999999999943
31.2	400mgbid	0	0	0.0999999999999943
31.3	400mgbid	0	0	0.0999999999999943
31.4	400mgbid	0	0	0.0999999999999943
31.5	400mgbid	0	0	0.0999999999999943
31.6	400mgbid	0	0	0.0999999999999943
31.7	400mgbid	0	0	0.0999999999999943
31.8	400mgbid	0	0	0.0999999999999943
31.9	400mgbid	0	0	0.0999999999999943
32	400mgbid	0	0	0.0999999999999943
32.1	400mgbid	0	0	0.0999999999999943
32.2	400mgbid	0	0	0.0999999999999943
32.3	400mgbid	0	0	0.0999999999999943
32.4	400mgbid	0	0	0.0999999999999943
32.5	400mgbid	0	0	0.0999999999999943
32.6	400mgbid	0	0	0.0999999999999943
32.7	400mgbid	0	0	0.00499999999999545
32.8	400mgbid	0	0	0
32.9	400mgbid	0	0	0
33	400mgbid	0	0	0
33.1	400mgbid	0	0	0
33.2	400mgbid	0	0	0
33.3	400mgbid	0	0	0
33.4	400mgbid	0	0	0
33.5	400mgbid	0	0	0
33.6	400mgbid	0	0	0
33.7	400mgbid	0	0	0
33.8	400mgbid	0	0	0
33.9	400mgbid	0	0	0
34	400mgbid	0	0	0
34.1	400mgbid	0	0	0
34.2	400mgbid	0	0	0
34.3	400mgbid	0	0	0
34.4	400mgbid	0	0	0
34.5	400mgbid	0	0	0
34.6	400mgbid	0	0	0
34.7	400mgbid	0	0	0
34.8	400mgbid	0	0	0
34.9	400mgbid	0	0	0
35	400mgbid	0	0	0
35.1	400mgbid	0	0	0
35.2	400mgbid	0	0	0
35.3	400mgbid	0	0	0
35.4	400mgbid	0	0	0
35.5	400mgbid	0	0	0
35.6	400mgbid	0	0	0
35.7	400mgbid	0	0	0
35.8	400mgbid	0	0	0
35.9	400mgbid	0	0	0
36	400mgbid	0	0	0
36.1	400mgbid	0	0	0
36.2	400mgbid	0	0	0
36.3	400mgbid	0	0	0
36.4	400mgbid	0	0	0
36.5	400mgbid	0	0	0
36.6	400mgbid	0	0	0
36.7	400mgbid	0	0	0
36.8	400mgbid	0	0	0
36.9	400mgbid	0	0	0
37	400mgbid	0	0	0
37.1	400mgbid	0	0	0
37.2	400mgbid	0	0	0
37.3	400mgbid	0	0	0
37.4	400mgbid	0	0	0
37.5	400mgbid	0	0	0
37.6	400mgbid	0	0	0
37.7	400mgbid	0	0	0
37.8	400mgbid	0	0	0
37.9	400mgbid	0	0	0
38	400mgbid	0	0	0
38.1	400mgbid	0	0	0
38.2	400mgbid	0	0	0
38.3	400mgbid	0	0	0
38.4	400mgbid	0	0	0
38.5	400mgbid	0	0	0
38.6	400mgbid	0	0	0
38.7	400mgbid	0	0	0
38.8	400mgbid	0	0	0
38.9	400mgbid	0	0	0
39	400mgbid	0	0	0
39.1	400mgbid	0	0	0
39.2	400mgbid	0	0	0
39.3	400mgbid	0	0	0
39.4	400mgbid	0	0	0
39.5	400mgbid	0	0	0
39.6	400mgbid	0	0	0
39.7	400mgbid	0	0	0
39.8	400mgbid	0	0	0
39.9	400mgbid	0	0	0
40	400mgbid	0	0	0
40.1	400mgbid	0	0	0
40.2	400mgbid	0	0	0
40.3	400mgbid	0	0	0
40.4	400mgbid	0	0	0
40.5	400mgbid	0	0	0
40.6	400mgbid	0	0	0
40.7	400mgbid	0	0	0
40.8	400mgbid	0	0	0
40.9	400mgbid	0	0	0
41	400mgbid	0	0	0
41.1	400mgbid	0	0	0
41.2	400mgbid	0	0	0
41.3	400mgbid	0	0	0
41.4	400mgbid	0	0	0
41.5	400mgbid	0	0	0
41.6	400mgbid	0	0	0
41.7	400mgbid	0	0	0
41.8	400mgbid	0	0	0
41.9	400mgbid	0	0	0
42	400mgbid	0	0	0
42.1	400mgbid	0	0	0
42.2	400mgbid	0	0	0
42.3	400mgbid	0	0	0
42.4	400mgbid	0	0	0
42.5	400mgbid	0	0	0
42.6	400mgbid	0	0	0
42.7	400mgbid	0	0	0
42.8	400mgbid	0	0	0
42.9	400mgbid	0	0	0
43	400mgbid	0	0	0
43.1	400mgbid	0	0	0
43.2	400mgbid	0	0	0
43.3	400mgbid	0	0	0
43.4	400mgbid	0	0	0
43.5	400mgbid	0	0	0
43.6	400mgbid	0	0	0
43.7	400mgbid	0	0	0
43.8	400mgbid	0	0	0
43.9	400mgbid	0	0	0
44	400mgbid	0	0	0
44.1	400mgbid	0	0	0
44.2	400mgbid	0	0	0
44.3	400mgbid	0	0	0
44.4	400mgbid	0	0	0
44.5	400mgbid	0	0	0
44.6	400mgbid	0	0	0
44.7	400mgbid	0	0	0
44.8	400mgbid	0	0	0
44.9	400mgbid	0	0	0
45	400mgbid	0	0	0
45.1	400mgbid	0	0	0
45.2	400mgbid	0	0	0
45.3	400mgbid	0	0	0
45.4	400mgbid	0	0	0
45.5	400mgbid	0	0	0
45.6	400mgbid	0	0	0
45.7	400mgbid	0	0	0
45.8	400mgbid	0	0	0
45.9	400mgbid	0	0	0
46	400mgbid	0	0	0
46.1	400mgbid	0	0	0
46.2	400mgbid	0	0	0
46.3	400mgbid	0	0	0
46.4	400mgbid	0	0	0
46.5	400mgbid	0	0	0
46.6	400mgbid	0	0	0
46.7	400mgbid	0	0	0
46.8	400mgbid	0	0	0
46.9	400mgbid	0	0	0
47	400mgbid	0	0	0
47.1	400mgbid	0	0	0
47.2	400mgbid	0	0	0
47.3	400mgbid	0	0	0
47.4	400mgbid	0	0	0
47.5	400mgbid	0	0	0
47.6	400mgbid	0	0	0
47.7	400mgbid	0	0	0
47.8	400mgbid	0	0	0
47.9	400mgbid	0	0	0
48	400mgbid	0	0	0
48.1	400mgbid	0	0	0
48.2	400mgbid	0	0	0
48.3	400mgbid	0	0	0
48.4	400mgbid	0	0	0
48.5	400mgbid	0	0	0
48.6	400mgbid	0	0	0
48.7	400mgbid	0	0	0
48.8	400mgbid	0	0	0
48.9	400mgbid	0	0	0
49	400mgbid	0	0	0
49.1	400mgbid	0	0	0
49.2	400mgbid	0	0	0
49.3	400mgbid	0	0	0
49.4	400mgbid	0	0	0
49.5	400mgbid	0	0	0
49.6	400mgbid	0	0	0
49.7	400mgbid	0	0	0
49.8	400mgbid	0	0	0
49.9	400mgbid	0	0	0
50	400mgbid	0	0	0
0	600mgbid	0	0	0
0.1	600mgbid	0	0	0
0.2	600mgbid	0	0	0
0.3	600mgbid	0	0	0
0.4	600mgbid	0	0	0
0.5	600mgbid	0	0	0
0.6	600mgbid	0	0	0
0.7	600mgbid	0	0	0
0.8	600mgbid	0	0	0
0.9	600mgbid	0	0	0
1	600mgbid	0	0	0
1.1	600mgbid	0	0	0
1.2	600mgbid	0	0	0
1.3	600mgbid	0	0	0
1.4	600mgbid	0	0	0
1.5	600mgbid	0	0	0
1.6	600mgbid	0	0	0
1.7	600mgbid	0	0	0
1.8	600mgbid	0	0	0
1.9	600mgbid	0	0	0
2	600mgbid	0	0	0
2.1	600mgbid	0	0	0
2.2	600mgbid	0	0	0
2.3	600mgbid	0	0	0.00499999999999545
2.4	600mgbid	0	0	0.0999999999999943
2.5	600mgbid	0	0	0.0999999999999943
2.6	600mgbid	0	0	0.0999999999999943
2.7	600mgbid	0.0999999999999943	0	0.200000000000003
2.8	600mgbid	0.0999999999999943	0	0.400000000000006
2.9	600mgbid	0.200000000000003	0	0.5
3	600mgbid	0.299999999999997	0.0999999999999943	0.599999999999994
3.1	600mgbid	0.5	0.200000000000003	0.900000000000006
3.2	600mgbid	0.700000000000003	0.400000000000006	1.205
3.3	600mgbid	1.2	0.700000000000003	1.8
3.4	600mgbid	1.59999999999999	1.095	2.30500000000001
3.5	600mgbid	2.2	1.595	3.09999999999999
3.6	600mgbid	3	2.2	3.8
3.7	600mgbid	4	3.095	4.8
3.8	600mgbid	4.95	3.995	6
3.9	600mgbid	6.2	5.09	7.3
4	600mgbid	7.59999999999999	6.38	8.705
4.1	600mgbid	9.2	7.8	10.6
4.2	600mgbid	10.9	9.495	12.01
4.3	600mgbid	12.6	11.3	14.01
4.4	600mgbid	14.55	13.185	16.4
4.5	600mgbid	16.75	14.8	18.4
4.6	600mgbid	18.9	17.195	20.8
4.7	600mgbid	21.2	19.395	23
4.8	600mgbid	23.5	21.7	25.405
4.9	600mgbid	25.9	23.995	27.815
5	600mgbid	28.4	26.49	30.205
5.1	600mgbid	30.8	28.695	32.81
5.2	600mgbid	33.25	30.7	35.305
5.3	600mgbid	35.6	33.295	37.405
5.4	600mgbid	37.85	35.5	40.21
5.5	600mgbid	40.2	37.6	42.305
5.6	600mgbid	42.5	39.6	44.61
5.7	600mgbid	44.7	42.29	46.715
5.8	600mgbid	46.7	44.495	48.905
5.9	600mgbid	48.8	46.095	51.005
6	600mgbid	50.6	48.09	52.61
6.1	600mgbid	52.55	49.6	54.615
6.2	600mgbid	54.3	51.6	56.205
6.3	600mgbid	56.05	53.595	58.005
6.4	600mgbid	57.6	55.1	59.81
6.5	600mgbid	59.1	56.8	61.22
6.6	600mgbid	60.65	58.2	62.7
6.7	600mgbid	62	59.5	64.105
6.8	600mgbid	63.2	60.995	65.415
6.9	600mgbid	64.4	62.095	66.6
7	600mgbid	65.55	63.1	67.805
7.1	600mgbid	66.5	64.395	68.705
7.2	600mgbid	67.3	65.295	69.805
7.3	600mgbid	68.1	66.095	70.805
7.4	600mgbid	68.95	66.995	71.505
7.5	600mgbid	69.5	67.495	72.1
7.6	600mgbid	70	68.29	72.61
7.7	600mgbid	70.6	68.59	72.91
7.8	600mgbid	71	69.29	73.4
7.9	600mgbid	71.5	69.395	73.5
8	600mgbid	71.6	69.39	73.7
8.1	600mgbid	71.85	69.8	74.105
8.2	600mgbid	71.9	69.895	74.005
8.3	600mgbid	71.8	69.995	74.21
8.4	600mgbid	71.75	69.69	73.91
8.5	600mgbid	71.7	69.39	73.9
8.6	600mgbid	71.5	69.1	73.52
8.7	600mgbid	71.2	69.085	73.305
8.8	600mgbid	70.8	68.595	72.81
8.9	600mgbid	70.3	68.2	72.2
9	600mgbid	69.7	67.695	71.71
9.1	600mgbid	69.2	67.19	71.1
9.2	600mgbid	68.4	66.595	70.125
9.3	600mgbid	67.55	65.595	69.92
9.4	600mgbid	66.7	64.79	69.125
9.5	600mgbid	65.95	63.785	68.305
9.6	600mgbid	65.2	62.69	67.505
9.7	600mgbid	64.1	61.695	66.305
9.8	600mgbid	63.15	60.595	65.505
9.9	600mgbid	62.05	59.49	64.405
10	600mgbid	61	58.2	63.305
10.1	600mgbid	59.8	57.29	62.005
10.2	600mgbid	58.8	56.08	60.705
10.3	600mgbid	57.6	55.19	59.415
10.4	600mgbid	56.2	53.875	58.505
10.5	600mgbid	54.9	52.3	57.4
10.6	600mgbid	53.5	51.18	55.7
10.7	600mgbid	52.1	49.695	54.205
10.8	600mgbid	51	48.69	52.805
10.9	600mgbid	49.55	47.08	51.8
11	600mgbid	48.35	45.8	50.205
11.1	600mgbid	46.95	44.3	49.005
11.2	600mgbid	45.6	42.895	47.805
11.3	600mgbid	44.3	41.495	46.405
11.4	600mgbid	42.9	40.295	44.915
11.5	600mgbid	41.4	38.9	43.605
11.6	600mgbid	40.1	37.785	42.305
11.7	600mgbid	38.6	36.2	40.8
11.8	600mgbid	37.4	35.095	39.505
11.9	600mgbid	36.3	33.97	38.405
12	600mgbid	34.9	32.5	37.31
12.1	600mgbid	33.6	31.3	36.1
12.2	600mgbid	32.3	30.2	34.7
12.3	600mgbid	31	28.9	33.6
12.4	600mgbid	29.9	27.795	32.105
12.5	600mgbid	28.6	26.575	30.905
12.6	600mgbid	27.55	25.195	29.805
12.7	600mgbid	26.4	24.385	28.705
12.8	600mgbid	25.2	23.2	27.51
12.9	600mgbid	24.3	22.4	26.315
13	600mgbid	23.2	21.295	25.405
13.1	600mgbid	22.2	20.485	24.305
13.2	600mgbid	21.3	19.395	23.4
13.3	600mgbid	20.3	18.695	22.31
13.4	600mgbid	19.45	17.8	21.6
13.5	600mgbid	18.6	16.8	20.805
13.6	600mgbid	17.9	15.99	19.705
13.7	600mgbid	17.2	15.2	18.915
13.8	600mgbid	16.35	14.5	18.12
13.9	600mgbid	15.6	13.7	17.21
14	600mgbid	14.8	12.9	16.4
14.1	600mgbid	14.2	12.2	15.7
14.2	600mgbid	13.5	11.695	14.9
14.3	600mgbid	12.8	11.095	14.01
14.4	600mgbid	12.15	10.5	13.405
14.5	600mgbid	11.6	9.895	12.805
14.6	600mgbid	11.1	9.3	12.5
14.7	600mgbid	10.5	8.90000000000001	11.805
14.8	600mgbid	10	8.295	11.4
14.9	600mgbid	9.5	7.8	10.8
15	600mgbid	9.05	7.5	10.205
15.1	600mgbid	8.59999999999999	7	9.705
15.2	600mgbid	8.09999999999999	6.69499999999999	9.30500000000001
15.3	600mgbid	7.75	6.19499999999999	8.905
15.4	600mgbid	7.3	5.90000000000001	8.5
15.5	600mgbid	6.95	5.595	8.3
15.6	600mgbid	6.59999999999999	5.19499999999999	7.81
15.7	600mgbid	6.3	4.8	7.605
15.8	600mgbid	5.95	4.59	7.3
15.9	600mgbid	5.59999999999999	4.295	6.715
16	600mgbid	5.3	4	6.41500000000001
16.1	600mgbid	5	3.595	6.2
16.2	600mgbid	4.7	3.3	6
16.3	600mgbid	4.45	3.2	5.8
16.4	600mgbid	4.2	3.09999999999999	5.405
16.5	600mgbid	4.05	2.895	5.005
16.6	600mgbid	3.8	2.7	4.8
16.7	600mgbid	3.59999999999999	2.59999999999999	4.705
16.8	600mgbid	3.40000000000001	2.395	4.315
16.9	600mgbid	3.2	2.295	4.2
17	600mgbid	3	2.09999999999999	4.005
17.1	600mgbid	2.8	2.09999999999999	3.90000000000001
17.2	600mgbid	2.7	1.895	3.605
17.3	600mgbid	2.5	1.7	3.5
17.4	600mgbid	2.34999999999999	1.59999999999999	3.30500000000001
17.5	600mgbid	2.3	1.5	3.2
17.6	600mgbid	2.09999999999999	1.40000000000001	3.09999999999999
17.7	600mgbid	2.09999999999999	1.3	2.8
17.8	600mgbid	2	1.3	2.705
17.9	600mgbid	1.90000000000001	1.2	2.605
18	600mgbid	1.8	1.09999999999999	2.5
18.1	600mgbid	1.8	1	2.40000000000001
18.2	600mgbid	1.59999999999999	1	2.3
18.3	600mgbid	1.59999999999999	1	2.11
18.4	600mgbid	1.5	0.995000000000005	2.11
18.5	600mgbid	1.3	0.799999999999997	2.01000000000001
18.6	600mgbid	1.3	0.799999999999997	2.01000000000001
18.7	600mgbid	1.2	0.700000000000003	1.905
18.8	600mgbid	1.09999999999999	0.700000000000003	1.705
18.9	600mgbid	1.09999999999999	0.599999999999994	1.59999999999999
19	600mgbid	1	0.599999999999994	1.505
19.1	600mgbid	0.900000000000006	0.5	1.5
19.2	600mgbid	0.900000000000006	0.495000000000005	1.40000000000001
19.3	600mgbid	0.799999999999997	0.400000000000006	1.40000000000001
19.4	600mgbid	0.799999999999997	0.299999999999997	1.30500000000001
19.5	600mgbid	0.799999999999997	0.299999999999997	1.2
19.6	600mgbid	0.700000000000003	0.299999999999997	1.2
19.7	600mgbid	0.700000000000003	0.299999999999997	1.2
19.8	600mgbid	0.599999999999994	0.299999999999997	1.09999999999999
19.9	600mgbid	0.599999999999994	0.299999999999997	1.005
20	600mgbid	0.599999999999994	0.200000000000003	1
20.1	600mgbid	0.5	0.200000000000003	1
20.2	600mgbid	0.5	0.200000000000003	0.900000000000006
20.3	600mgbid	0.5	0.200000000000003	0.805000000000007
20.4	600mgbid	0.5	0.200000000000003	0.900000000000006
20.5	600mgbid	0.400000000000006	0.200000000000003	0.805000000000007
20.6	600mgbid	0.400000000000006	0.194999999999993	0.799999999999997
20.7	600mgbid	0.400000000000006	0.0999999999999943	0.799999999999997
20.8	600mgbid	0.400000000000006	0.0999999999999943	0.799999999999997
20.9	600mgbid	0.299999999999997	0.0999999999999943	0.704999999999998
21	600mgbid	0.299999999999997	0.0999999999999943	0.700000000000003
21.1	600mgbid	0.299999999999997	0.0999999999999943	0.700000000000003
21.2	600mgbid	0.299999999999997	0.0999999999999943	0.605000000000004
21.3	600mgbid	0.299999999999997	0.0949999999999989	0.599999999999994
21.4	600mgbid	0.299999999999997	0.0949999999999989	0.599999999999994
21.5	600mgbid	0.200000000000003	0.0949999999999989	0.599999999999994
21.6	600mgbid	0.200000000000003	0.0949999999999989	0.599999999999994
21.7	600mgbid	0.200000000000003	0	0.599999999999994
21.8	600mgbid	0.200000000000003	0	0.5
21.9	600mgbid	0.200000000000003	0	0.5
22	600mgbid	0.200000000000003	0	0.5
22.1	600mgbid	0.200000000000003	0	0.405000000000001
22.2	600mgbid	0.200000000000003	0	0.405000000000001
22.3	600mgbid	0.200000000000003	0	0.400000000000006
22.4	600mgbid	0.200000000000003	0	0.400000000000006
22.5	600mgbid	0.200000000000003	0	0.400000000000006
22.6	600mgbid	0.200000000000003	0	0.400000000000006
22.7	600mgbid	0.200000000000003	0	0.400000000000006
22.8	600mgbid	0.200000000000003	0	0.400000000000006
22.9	600mgbid	0.0999999999999943	0	0.400000000000006
23	600mgbid	0.0999999999999943	0	0.400000000000006
23.1	600mgbid	0.0999999999999943	0	0.299999999999997
23.2	600mgbid	0.0999999999999943	0	0.299999999999997
23.3	600mgbid	0.0999999999999943	0	0.299999999999997
23.4	600mgbid	0.0999999999999943	0	0.299999999999997
23.5	600mgbid	0.0999999999999943	0	0.299999999999997
23.6	600mgbid	0.0999999999999943	0	0.299999999999997
23.7	600mgbid	0.0999999999999943	0	0.299999999999997
23.8	600mgbid	0.0999999999999943	0	0.299999999999997
23.9	600mgbid	0.0999999999999943	0	0.299999999999997
24	600mgbid	0.0999999999999943	0	0.200000000000003
24.1	600mgbid	0.0999999999999943	0	0.200000000000003
24.2	600mgbid	0.0999999999999943	0	0.200000000000003
24.3	600mgbid	0.0999999999999943	0	0.200000000000003
24.4	600mgbid	0.0999999999999943	0	0.200000000000003
24.5	600mgbid	0.0999999999999943	0	0.200000000000003
24.6	600mgbid	0.0999999999999943	0	0.200000000000003
24.7	600mgbid	0.0999999999999943	0	0.200000000000003
24.8	600mgbid	0	0	0.200000000000003
24.9	600mgbid	0	0	0.200000000000003
25	600mgbid	0	0	0.200000000000003
25.1	600mgbid	0	0	0.200000000000003
25.2	600mgbid	0	0	0.200000000000003
25.3	600mgbid	0	0	0.200000000000003
25.4	600mgbid	0	0	0.200000000000003
25.5	600mgbid	0	0	0.200000000000003
25.6	600mgbid	0	0	0.105000000000004
25.7	600mgbid	0	0	0.0999999999999943
25.8	600mgbid	0	0	0.0999999999999943
25.9	600mgbid	0	0	0.0999999999999943
26	600mgbid	0	0	0.0999999999999943
26.1	600mgbid	0	0	0.0999999999999943
26.2	600mgbid	0	0	0.0999999999999943
26.3	600mgbid	0	0	0.0999999999999943
26.4	600mgbid	0	0	0.0999999999999943
26.5	600mgbid	0	0	0.0999999999999943
26.6	600mgbid	0	0	0.0999999999999943
26.7	600mgbid	0	0	0.0999999999999943
26.8	600mgbid	0	0	0.0999999999999943
26.9	600mgbid	0	0	0.0999999999999943
27	600mgbid	0	0	0.0999999999999943
27.1	600mgbid	0	0	0.0999999999999943
27.2	600mgbid	0	0	0.0999999999999943
27.3	600mgbid	0	0	0.0999999999999943
27.4	600mgbid	0	0	0.0999999999999943
27.5	600mgbid	0	0	0.0999999999999943
27.6	600mgbid	0	0	0.0999999999999943
27.7	600mgbid	0	0	0.0999999999999943
27.8	600mgbid	0	0	0.0999999999999943
27.9	600mgbid	0	0	0.0999999999999943
28	600mgbid	0	0	0.0999999999999943
28.1	600mgbid	0	0	0.0999999999999943
28.2	600mgbid	0	0	0.0999999999999943
28.3	600mgbid	0	0	0.0999999999999943
28.4	600mgbid	0	0	0.0999999999999943
28.5	600mgbid	0	0	0.0999999999999943
28.6	600mgbid	0	0	0.0999999999999943
28.7	600mgbid	0	0	0.0999999999999943
28.8	600mgbid	0	0	0.0999999999999943
28.9	600mgbid	0	0	0.0999999999999943
29	600mgbid	0	0	0.0999999999999943
29.1	600mgbid	0	0	0.0999999999999943
29.2	600mgbid	0	0	0.0999999999999943
29.3	600mgbid	0	0	0.0999999999999943
29.4	600mgbid	0	0	0.0999999999999943
29.5	600mgbid	0	0	0.0999999999999943
29.6	600mgbid	0	0	0.0999999999999943
29.7	600mgbid	0	0	0.0999999999999943
29.8	600mgbid	0	0	0.0999999999999943
29.9	600mgbid	0	0	0.0999999999999943
30	600mgbid	0	0	0.0999999999999943
30.1	600mgbid	0	0	0.0999999999999943
30.2	600mgbid	0	0	0.0999999999999943
30.3	600mgbid	0	0	0.0999999999999943
30.4	600mgbid	0	0	0.0999999999999943
30.5	600mgbid	0	0	0.0999999999999943
30.6	600mgbid	0	0	0.0999999999999943
30.7	600mgbid	0	0	0.0999999999999943
30.8	600mgbid	0	0	0.0999999999999943
30.9	600mgbid	0	0	0
31	600mgbid	0	0	0
31.1	600mgbid	0	0	0
31.2	600mgbid	0	0	0
31.3	600mgbid	0	0	0
31.4	600mgbid	0	0	0
31.5	600mgbid	0	0	0
31.6	600mgbid	0	0	0
31.7	600mgbid	0	0	0
31.8	600mgbid	0	0	0
31.9	600mgbid	0	0	0
32	600mgbid	0	0	0
32.1	600mgbid	0	0	0
32.2	600mgbid	0	0	0
32.3	600mgbid	0	0	0
32.4	600mgbid	0	0	0
32.5	600mgbid	0	0	0
32.6	600mgbid	0	0	0
32.7	600mgbid	0	0	0
32.8	600mgbid	0	0	0
32.9	600mgbid	0	0	0
33	600mgbid	0	0	0
33.1	600mgbid	0	0	0
33.2	600mgbid	0	0	0
33.3	600mgbid	0	0	0
33.4	600mgbid	0	0	0
33.5	600mgbid	0	0	0
33.6	600mgbid	0	0	0
33.7	600mgbid	0	0	0
33.8	600mgbid	0	0	0
33.9	600mgbid	0	0	0
34	600mgbid	0	0	0
34.1	600mgbid	0	0	0
34.2	600mgbid	0	0	0
34.3	600mgbid	0	0	0
34.4	600mgbid	0	0	0
34.5	600mgbid	0	0	0
34.6	600mgbid	0	0	0
34.7	600mgbid	0	0	0
34.8	600mgbid	0	0	0
34.9	600mgbid	0	0	0
35	600mgbid	0	0	0
35.1	600mgbid	0	0	0
35.2	600mgbid	0	0	0
35.3	600mgbid	0	0	0
35.4	600mgbid	0	0	0
35.5	600mgbid	0	0	0
35.6	600mgbid	0	0	0
35.7	600mgbid	0	0	0
35.8	600mgbid	0	0	0
35.9	600mgbid	0	0	0
36	600mgbid	0	0	0
36.1	600mgbid	0	0	0
36.2	600mgbid	0	0	0
36.3	600mgbid	0	0	0
36.4	600mgbid	0	0	0
36.5	600mgbid	0	0	0
36.6	600mgbid	0	0	0
36.7	600mgbid	0	0	0
36.8	600mgbid	0	0	0
36.9	600mgbid	0	0	0
37	600mgbid	0	0	0
37.1	600mgbid	0	0	0
37.2	600mgbid	0	0	0
37.3	600mgbid	0	0	0
37.4	600mgbid	0	0	0
37.5	600mgbid	0	0	0
37.6	600mgbid	0	0	0
37.7	600mgbid	0	0	0
37.8	600mgbid	0	0	0
37.9	600mgbid	0	0	0
38	600mgbid	0	0	0
38.1	600mgbid	0	0	0
38.2	600mgbid	0	0	0
38.3	600mgbid	0	0	0
38.4	600mgbid	0	0	0
38.5	600mgbid	0	0	0
38.6	600mgbid	0	0	0
38.7	600mgbid	0	0	0
38.8	600mgbid	0	0	0
38.9	600mgbid	0	0	0
39	600mgbid	0	0	0
39.1	600mgbid	0	0	0
39.2	600mgbid	0	0	0
39.3	600mgbid	0	0	0
39.4	600mgbid	0	0	0
39.5	600mgbid	0	0	0
39.6	600mgbid	0	0	0
39.7	600mgbid	0	0	0
39.8	600mgbid	0	0	0
39.9	600mgbid	0	0	0
40	600mgbid	0	0	0
40.1	600mgbid	0	0	0
40.2	600mgbid	0	0	0
40.3	600mgbid	0	0	0
40.4	600mgbid	0	0	0
40.5	600mgbid	0	0	0
40.6	600mgbid	0	0	0
40.7	600mgbid	0	0	0
40.8	600mgbid	0	0	0
40.9	600mgbid	0	0	0
41	600mgbid	0	0	0
41.1	600mgbid	0	0	0
41.2	600mgbid	0	0	0
41.3	600mgbid	0	0	0
41.4	600mgbid	0	0	0
41.5	600mgbid	0	0	0
41.6	600mgbid	0	0	0
41.7	600mgbid	0	0	0
41.8	600mgbid	0	0	0
41.9	600mgbid	0	0	0
42	600mgbid	0	0	0
42.1	600mgbid	0	0	0
42.2	600mgbid	0	0	0
42.3	600mgbid	0	0	0
42.4	600mgbid	0	0	0
42.5	600mgbid	0	0	0
42.6	600mgbid	0	0	0
42.7	600mgbid	0	0	0
42.8	600mgbid	0	0	0
42.9	600mgbid	0	0	0
43	600mgbid	0	0	0
43.1	600mgbid	0	0	0
43.2	600mgbid	0	0	0
43.3	600mgbid	0	0	0
43.4	600mgbid	0	0	0
43.5	600mgbid	0	0	0
43.6	600mgbid	0	0	0
43.7	600mgbid	0	0	0
43.8	600mgbid	0	0	0
43.9	600mgbid	0	0	0
44	600mgbid	0	0	0
44.1	600mgbid	0	0	0
44.2	600mgbid	0	0	0
44.3	600mgbid	0	0	0
44.4	600mgbid	0	0	0
44.5	600mgbid	0	0	0
44.6	600mgbid	0	0	0
44.7	600mgbid	0	0	0
44.8	600mgbid	0	0	0
44.9	600mgbid	0	0	0
45	600mgbid	0	0	0
45.1	600mgbid	0	0	0
45.2	600mgbid	0	0	0
45.3	600mgbid	0	0	0
45.4	600mgbid	0	0	0
45.5	600mgbid	0	0	0
45.6	600mgbid	0	0	0
45.7	600mgbid	0	0	0
45.8	600mgbid	0	0	0
45.9	600mgbid	0	0	0
46	600mgbid	0	0	0
46.1	600mgbid	0	0	0
46.2	600mgbid	0	0	0
46.3	600mgbid	0	0	0
46.4	600mgbid	0	0	0
46.5	600mgbid	0	0	0
46.6	600mgbid	0	0	0
46.7	600mgbid	0	0	0
46.8	600mgbid	0	0	0
46.9	600mgbid	0	0	0
47	600mgbid	0	0	0
47.1	600mgbid	0	0	0
47.2	600mgbid	0	0	0
47.3	600mgbid	0	0	0
47.4	600mgbid	0	0	0
47.5	600mgbid	0	0	0
47.6	600mgbid	0	0	0
47.7	600mgbid	0	0	0
47.8	600mgbid	0	0	0
47.9	600mgbid	0	0	0
48	600mgbid	0	0	0
48.1	600mgbid	0	0	0
48.2	600mgbid	0	0	0
48.3	600mgbid	0	0	0
48.4	600mgbid	0	0	0
48.5	600mgbid	0	0	0
48.6	600mgbid	0	0	0
48.7	600mgbid	0	0	0
48.8	600mgbid	0	0	0
48.9	600mgbid	0	0	0
49	600mgbid	0	0	0
49.1	600mgbid	0	0	0
49.2	600mgbid	0	0	0
49.3	600mgbid	0	0	0
49.4	600mgbid	0	0	0
49.5	600mgbid	0	0	0
49.6	600mgbid	0	0	0
49.7	600mgbid	0	0	0
49.8	600mgbid	0	0	0
49.9	600mgbid	0	0	0
50	600mgbid	0	0	0
0	600mgtid	0	0	0
0.1	600mgtid	0	0	0
0.2	600mgtid	0	0	0
0.3	600mgtid	0	0	0
0.4	600mgtid	0	0	0
0.5	600mgtid	0	0	0
0.6	600mgtid	0	0	0
0.7	600mgtid	0	0	0
0.8	600mgtid	0	0	0
0.9	600mgtid	0	0	0
1	600mgtid	0	0	0
1.1	600mgtid	0	0	0
1.2	600mgtid	0	0	0
1.3	600mgtid	0	0	0
1.4	600mgtid	0	0	0
1.5	600mgtid	0	0	0
1.6	600mgtid	0	0	0
1.7	600mgtid	0	0	0
1.8	600mgtid	0	0	0
1.9	600mgtid	0	0	0
2	600mgtid	0	0	0
2.1	600mgtid	0	0	0
2.2	600mgtid	0	0	0
2.3	600mgtid	0	0	0
2.4	600mgtid	0	0	0.0999999999999943
2.5	600mgtid	0	0	0.0999999999999943
2.6	600mgtid	0	0	0.0999999999999943
2.7	600mgtid	0.0999999999999943	0	0.200000000000003
2.8	600mgtid	0.0999999999999943	0	0.305000000000007
2.9	600mgtid	0.200000000000003	0	0.400000000000006
3	600mgtid	0.299999999999997	0.0999999999999943	0.605000000000004
3.1	600mgtid	0.5	0.194999999999993	0.900000000000006
3.2	600mgtid	0.799999999999997	0.299999999999997	1.2
3.3	600mgtid	1.2	0.599999999999994	1.7
3.4	600mgtid	1.59999999999999	1	2.205
3.5	600mgtid	2.2	1.59999999999999	2.905
3.6	600mgtid	2.90000000000001	2.2	3.7
3.7	600mgtid	3.90000000000001	2.90000000000001	4.705
3.8	600mgtid	4.90000000000001	3.895	5.8
3.9	600mgtid	6.05	4.8	7.09999999999999
4	600mgtid	7.40000000000001	6	8.61
4.1	600mgtid	8.95	7.8	10.2
4.2	600mgtid	10.6	9	11.91
4.3	600mgtid	12.1	10.795	13.415
4.4	600mgtid	14.05	12.585	15.515
4.5	600mgtid	16.05	14.295	17.8
4.6	600mgtid	18.15	16.4	19.905
4.7	600mgtid	20.35	18.595	22.3
4.8	600mgtid	22.65	20.48	24.51
4.9	600mgtid	25	22.685	27.105
5	600mgtid	27.4	25.195	29.305
5.1	600mgtid	29.75	27.595	31.7
5.2	600mgtid	32	29.5	33.905
5.3	600mgtid	34.2	32.195	36.315
5.4	600mgtid	36.6	34.495	38.53
5.5	600mgtid	38.85	36.79	41.205
5.6	600mgtid	41.25	38.9	43.405
5.7	600mgtid	43.4	41.195	45.405
5.8	600mgtid	45.65	43.3	47.325
5.9	600mgtid	47.55	45.39	49.605
6	600mgtid	49.5	46.895	51.605
6.1	600mgtid	51.3	48.795	53.505
6.2	600mgtid	52.45	50.6	54.8
6.3	600mgtid	53.55	51.3	55.7
6.4	600mgtid	54.9	52.48	57.115
6.5	600mgtid	56.1	53.595	58.7
6.6	600mgtid	57.15	54.785	59.8
6.7	600mgtid	58.5	56.19	60.905
6.8	600mgtid	59.5	57.2	61.805
6.9	600mgtid	60.5	58	62.8
7	600mgtid	61.25	58.895	63.805
7.1	600mgtid	62.2	60.09	64.81
7.2	600mgtid	62.9	60.6	65.405
7.3	600mgtid	63.45	61.295	65.805
7.4	600mgtid	64.1	61.7	66.31
7.5	600mgtid	64.6	62.39	66.8
7.6	600mgtid	64.9	62.695	67.105
7.7	600mgtid	65.3	63.2	67.4
7.8	600mgtid	65.75	63.57	67.805
7.9	600mgtid	65.9	63.695	68.2
8	600mgtid	65.8	63.795	67.91
8.1	600mgtid	65.9	63.795	67.9
8.2	600mgtid	65.7	63.5	67.62
8.3	600mgtid	65.4	63.485	67.405
8.4	600mgtid	65.15	63.195	67.125
8.5	600mgtid	65	62.7	66.625
8.6	600mgtid	64.4	62.19	66.505
8.7	600mgtid	63.95	61.8	65.7
8.8	600mgtid	63.3	61.38	65.505
8.9	600mgtid	62.65	60.3	64.405
9	600mgtid	61.9	59.795	63.915
9.1	600mgtid	61.2	59.1	63.315
9.2	600mgtid	60.3	58.495	62.22
9.3	600mgtid	59.4	57.695	61.71
9.4	600mgtid	58.7	56.695	60.9
9.5	600mgtid	57.85	55.9	59.915
9.6	600mgtid	56.75	54.795	59.01
9.7	600mgtid	55.9	54.095	58.1
9.8	600mgtid	54.85	52.895	57.105
9.9	600mgtid	53.75	51.595	55.905
10	600mgtid	52.65	50.585	55
10.1	600mgtid	51.75	49.69	54
10.2	600mgtid	50.5	48.285	52.8
10.3	600mgtid	49.4	46.985	51.5
10.4	600mgtid	48.2	45.895	50.41
10.5	600mgtid	47	44.59	49.5
10.6	600mgtid	45.75	43	48.205
10.7	600mgtid	44.4	42	46.92
10.8	600mgtid	43.15	40.89	45.605
10.9	600mgtid	41.8	39.395	44.305
11	600mgtid	40.6	38.395	42.81
11.1	600mgtid	39.5	37.485	41.61
11.2	600mgtid	38	36.09	40.21
11.3	600mgtid	36.65	34.6	38.81
11.4	600mgtid	35.5	33.3	37.805
11.5	600mgtid	34.3	32.285	36.51
11.6	600mgtid	33.15	30.895	35.005
11.7	600mgtid	31.9	29.795	33.905
11.8	600mgtid	30.7	28.695	32.7
11.9	600mgtid	29.4	27.285	31.5
12	600mgtid	28.3	26.2	30.205
12.1	600mgtid	27.15	25	29.005
12.2	600mgtid	25.95	23.895	27.8
12.3	600mgtid	24.9	22.6	26.605
12.4	600mgtid	23.9	21.595	25.5
12.5	600mgtid	22.85	20.795	24.81
12.6	600mgtid	21.7	19.6	23.6
12.7	600mgtid	20.8	18.595	22.6
12.8	600mgtid	19.9	17.9	21.6
12.9	600mgtid	19	16.995	20.605
13	600mgtid	18.05	16	19.8
13.1	600mgtid	17.45	15.49	19.01
13.2	600mgtid	16.5	14.595	18.305
13.3	600mgtid	15.6	13.7	17.41
13.4	600mgtid	14.8	13	16.805
13.5	600mgtid	14	12.4	16.01
13.6	600mgtid	13.4	11.6	15
13.7	600mgtid	12.8	10.895	14.305
13.8	600mgtid	12.2	10.195	13.705
13.9	600mgtid	11.5	9.69499999999999	13.105
14	600mgtid	10.8	8.90000000000001	12.405
14.1	600mgtid	10.5	8.5	11.905
14.2	600mgtid	9.90000000000001	7.98999999999999	11.4
14.3	600mgtid	9.3	7.58499999999999	10.605
14.4	600mgtid	8.84999999999999	7.285	10.105
14.5	600mgtid	8.34999999999999	6.79000000000001	9.59999999999999
14.6	600mgtid	7.8	6.2	8.91
14.7	600mgtid	7.34999999999999	5.8	8.505
14.8	600mgtid	7	5.48999999999999	8.30500000000001
14.9	600mgtid	6.5	5.095	7.70999999999999
15	600mgtid	6.09999999999999	4.8	7.30500000000001
15.1	600mgtid	5.7	4.495	7.09999999999999
15.2	600mgtid	5.40000000000001	4.2	6.7
15.3	600mgtid	5.09999999999999	3.90000000000001	6.2
15.4	600mgtid	4.7	3.7	5.90000000000001
15.5	600mgtid	4.5	3.495	5.59999999999999
15.6	600mgtid	4.2	3.095	5.30500000000001
15.7	600mgtid	4	2.995	5.09999999999999
15.8	600mgtid	3.8	2.90000000000001	4.905
15.9	600mgtid	3.55	2.59999999999999	4.59999999999999
16	600mgtid	3.40000000000001	2.495	4.5
16.1	600mgtid	3.2	2.395	4.30500000000001
16.2	600mgtid	3	2.2	4
16.3	600mgtid	2.8	2.095	3.705
16.4	600mgtid	2.7	1.90000000000001	3.5
16.5	600mgtid	2.5	1.895	3.20999999999999
16.6	600mgtid	2.40000000000001	1.8	3.09999999999999
16.7	600mgtid	2.2	1.59999999999999	2.905
16.8	600mgtid	2.09999999999999	1.5	2.8
16.9	600mgtid	2	1.40000000000001	2.7
17	600mgtid	1.90000000000001	1.295	2.59999999999999
17.1	600mgtid	1.8	1.2	2.5
17.2	600mgtid	1.59999999999999	1.09999999999999	2.3
17.3	600mgtid	1.5	1	2.2
17.4	600mgtid	1.40000000000001	0.900000000000006	2.105
17.5	600mgtid	1.34999999999999	0.795000000000002	2.005
17.6	600mgtid	1.3	0.700000000000003	1.80500000000001
17.7	600mgtid	1.2	0.700000000000003	1.705
17.8	600mgtid	1.09999999999999	0.694999999999993	1.7
17.9	600mgtid	1	0.599999999999994	1.59999999999999
18	600mgtid	1	0.5	1.505
18.1	600mgtid	0.900000000000006	0.5	1.40000000000001
18.2	600mgtid	0.900000000000006	0.5	1.40000000000001
18.3	600mgtid	0.849999999999994	0.400000000000006	1.30500000000001
18.4	600mgtid	0.799999999999997	0.299999999999997	1.205
18.5	600mgtid	0.75	0.299999999999997	1.2
18.6	600mgtid	0.700000000000003	0.299999999999997	1.105
18.7	600mgtid	0.700000000000003	0.295000000000002	1.005
18.8	600mgtid	0.599999999999994	0.200000000000003	1.005
18.9	600mgtid	0.599999999999994	0.200000000000003	1.005
19	600mgtid	0.599999999999994	0.200000000000003	1
19.1	600mgtid	0.5	0.200000000000003	1
19.2	600mgtid	0.5	0.194999999999993	1
19.3	600mgtid	0.5	0.0999999999999943	0.905000000000001
19.4	600mgtid	0.400000000000006	0.0999999999999943	0.900000000000006
19.5	600mgtid	0.400000000000006	0.0999999999999943	0.900000000000006
19.6	600mgtid	0.299999999999997	0.0999999999999943	0.799999999999997
19.7	600mgtid	0.299999999999997	0.0949999999999989	0.799999999999997
19.8	600mgtid	0.299999999999997	0	0.700000000000003
19.9	600mgtid	0.299999999999997	0	0.700000000000003
20	600mgtid	0.299999999999997	0	0.700000000000003
20.1	600mgtid	0.299999999999997	0	0.700000000000003
20.2	600mgtid	0.299999999999997	0	0.599999999999994
20.3	600mgtid	0.299999999999997	0	0.504999999999995
20.4	600mgtid	0.299999999999997	0	0.5
20.5	600mgtid	0.200000000000003	0	0.5
20.6	600mgtid	0.200000000000003	0	0.5
20.7	600mgtid	0.200000000000003	0	0.5
20.8	600mgtid	0.200000000000003	0	0.405000000000001
20.9	600mgtid	0.200000000000003	0	0.405000000000001
21	600mgtid	0.200000000000003	0	0.405000000000001
21.1	600mgtid	0.200000000000003	0	0.400000000000006
21.2	600mgtid	0.200000000000003	0	0.400000000000006
21.3	600mgtid	0.200000000000003	0	0.400000000000006
21.4	600mgtid	0.200000000000003	0	0.400000000000006
21.5	600mgtid	0.0999999999999943	0	0.400000000000006
21.6	600mgtid	0.0999999999999943	0	0.299999999999997
21.7	600mgtid	0.0999999999999943	0	0.299999999999997
21.8	600mgtid	0.0999999999999943	0	0.299999999999997
21.9	600mgtid	0.0999999999999943	0	0.299999999999997
22	600mgtid	0.0999999999999943	0	0.299999999999997
22.1	600mgtid	0.0999999999999943	0	0.200000000000003
22.2	600mgtid	0.0999999999999943	0	0.200000000000003
22.3	600mgtid	0.0999999999999943	0	0.200000000000003
22.4	600mgtid	0.0999999999999943	0	0.200000000000003
22.5	600mgtid	0.0999999999999943	0	0.200000000000003
22.6	600mgtid	0.0999999999999943	0	0.200000000000003
22.7	600mgtid	0.0999999999999943	0	0.200000000000003
22.8	600mgtid	0.0999999999999943	0	0.200000000000003
22.9	600mgtid	0.0999999999999943	0	0.200000000000003
23	600mgtid	0	0	0.200000000000003
23.1	600mgtid	0	0	0.200000000000003
23.2	600mgtid	0	0	0.200000000000003
23.3	600mgtid	0	0	0.200000000000003
23.4	600mgtid	0	0	0.200000000000003
23.5	600mgtid	0	0	0.200000000000003
23.6	600mgtid	0	0	0.200000000000003
23.7	600mgtid	0	0	0.200000000000003
23.8	600mgtid	0	0	0.200000000000003
23.9	600mgtid	0	0	0.200000000000003
24	600mgtid	0	0	0.200000000000003
24.1	600mgtid	0	0	0.105000000000004
24.2	600mgtid	0	0	0.0999999999999943
24.3	600mgtid	0	0	0.0999999999999943
24.4	600mgtid	0	0	0.0999999999999943
24.5	600mgtid	0	0	0.0999999999999943
24.6	600mgtid	0	0	0.0999999999999943
24.7	600mgtid	0	0	0.0999999999999943
24.8	600mgtid	0	0	0.0999999999999943
24.9	600mgtid	0	0	0.0999999999999943
25	600mgtid	0	0	0.0999999999999943
25.1	600mgtid	0	0	0.0999999999999943
25.2	600mgtid	0	0	0.0999999999999943
25.3	600mgtid	0	0	0.0999999999999943
25.4	600mgtid	0	0	0.0999999999999943
25.5	600mgtid	0	0	0.0999999999999943
25.6	600mgtid	0	0	0.0999999999999943
25.7	600mgtid	0	0	0.0999999999999943
25.8	600mgtid	0	0	0.0999999999999943
25.9	600mgtid	0	0	0.0999999999999943
26	600mgtid	0	0	0.0999999999999943
26.1	600mgtid	0	0	0.0999999999999943
26.2	600mgtid	0	0	0.0999999999999943
26.3	600mgtid	0	0	0.0999999999999943
26.4	600mgtid	0	0	0.0999999999999943
26.5	600mgtid	0	0	0.0999999999999943
26.6	600mgtid	0	0	0.0999999999999943
26.7	600mgtid	0	0	0.0999999999999943
26.8	600mgtid	0	0	0.0999999999999943
26.9	600mgtid	0	0	0.0999999999999943
27	600mgtid	0	0	0.0999999999999943
27.1	600mgtid	0	0	0.0999999999999943
27.2	600mgtid	0	0	0.0999999999999943
27.3	600mgtid	0	0	0.0999999999999943
27.4	600mgtid	0	0	0.0999999999999943
27.5	600mgtid	0	0	0.0999999999999943
27.6	600mgtid	0	0	0.0999999999999943
27.7	600mgtid	0	0	0.0999999999999943
27.8	600mgtid	0	0	0.0999999999999943
27.9	600mgtid	0	0	0.0999999999999943
28	600mgtid	0	0	0.0999999999999943
28.1	600mgtid	0	0	0.0999999999999943
28.2	600mgtid	0	0	0.0999999999999943
28.3	600mgtid	0	0	0.0999999999999943
28.4	600mgtid	0	0	0.0999999999999943
28.5	600mgtid	0	0	0.0999999999999943
28.6	600mgtid	0	0	0.0999999999999943
28.7	600mgtid	0	0	0.0999999999999943
28.8	600mgtid	0	0	0.0999999999999943
28.9	600mgtid	0	0	0.00499999999999545
29	600mgtid	0	0	0.00499999999999545
29.1	600mgtid	0	0	0.00499999999999545
29.2	600mgtid	0	0	0.00499999999999545
29.3	600mgtid	0	0	0
29.4	600mgtid	0	0	0
29.5	600mgtid	0	0	0
29.6	600mgtid	0	0	0
29.7	600mgtid	0	0	0
29.8	600mgtid	0	0	0
29.9	600mgtid	0	0	0
30	600mgtid	0	0	0
30.1	600mgtid	0	0	0
30.2	600mgtid	0	0	0
30.3	600mgtid	0	0	0
30.4	600mgtid	0	0	0
30.5	600mgtid	0	0	0
30.6	600mgtid	0	0	0
30.7	600mgtid	0	0	0
30.8	600mgtid	0	0	0
30.9	600mgtid	0	0	0
31	600mgtid	0	0	0
31.1	600mgtid	0	0	0
31.2	600mgtid	0	0	0
31.3	600mgtid	0	0	0
31.4	600mgtid	0	0	0
31.5	600mgtid	0	0	0
31.6	600mgtid	0	0	0
31.7	600mgtid	0	0	0
31.8	600mgtid	0	0	0
31.9	600mgtid	0	0	0
32	600mgtid	0	0	0
32.1	600mgtid	0	0	0
32.2	600mgtid	0	0	0
32.3	600mgtid	0	0	0
32.4	600mgtid	0	0	0
32.5	600mgtid	0	0	0
32.6	600mgtid	0	0	0
32.7	600mgtid	0	0	0
32.8	600mgtid	0	0	0
32.9	600mgtid	0	0	0
33	600mgtid	0	0	0
33.1	600mgtid	0	0	0
33.2	600mgtid	0	0	0
33.3	600mgtid	0	0	0
33.4	600mgtid	0	0	0
33.5	600mgtid	0	0	0
33.6	600mgtid	0	0	0
33.7	600mgtid	0	0	0
33.8	600mgtid	0	0	0
33.9	600mgtid	0	0	0
34	600mgtid	0	0	0
34.1	600mgtid	0	0	0
34.2	600mgtid	0	0	0
34.3	600mgtid	0	0	0
34.4	600mgtid	0	0	0
34.5	600mgtid	0	0	0
34.6	600mgtid	0	0	0
34.7	600mgtid	0	0	0
34.8	600mgtid	0	0	0
34.9	600mgtid	0	0	0
35	600mgtid	0	0	0
35.1	600mgtid	0	0	0
35.2	600mgtid	0	0	0
35.3	600mgtid	0	0	0
35.4	600mgtid	0	0	0
35.5	600mgtid	0	0	0
35.6	600mgtid	0	0	0
35.7	600mgtid	0	0	0
35.8	600mgtid	0	0	0
35.9	600mgtid	0	0	0
36	600mgtid	0	0	0
36.1	600mgtid	0	0	0
36.2	600mgtid	0	0	0
36.3	600mgtid	0	0	0
36.4	600mgtid	0	0	0
36.5	600mgtid	0	0	0
36.6	600mgtid	0	0	0
36.7	600mgtid	0	0	0
36.8	600mgtid	0	0	0
36.9	600mgtid	0	0	0
37	600mgtid	0	0	0
37.1	600mgtid	0	0	0
37.2	600mgtid	0	0	0
37.3	600mgtid	0	0	0
37.4	600mgtid	0	0	0
37.5	600mgtid	0	0	0
37.6	600mgtid	0	0	0
37.7	600mgtid	0	0	0
37.8	600mgtid	0	0	0
37.9	600mgtid	0	0	0
38	600mgtid	0	0	0
38.1	600mgtid	0	0	0
38.2	600mgtid	0	0	0
38.3	600mgtid	0	0	0
38.4	600mgtid	0	0	0
38.5	600mgtid	0	0	0
38.6	600mgtid	0	0	0
38.7	600mgtid	0	0	0
38.8	600mgtid	0	0	0
38.9	600mgtid	0	0	0
39	600mgtid	0	0	0
39.1	600mgtid	0	0	0
39.2	600mgtid	0	0	0
39.3	600mgtid	0	0	0
39.4	600mgtid	0	0	0
39.5	600mgtid	0	0	0
39.6	600mgtid	0	0	0
39.7	600mgtid	0	0	0
39.8	600mgtid	0	0	0
39.9	600mgtid	0	0	0
40	600mgtid	0	0	0
40.1	600mgtid	0	0	0
40.2	600mgtid	0	0	0
40.3	600mgtid	0	0	0
40.4	600mgtid	0	0	0
40.5	600mgtid	0	0	0
40.6	600mgtid	0	0	0
40.7	600mgtid	0	0	0
40.8	600mgtid	0	0	0
40.9	600mgtid	0	0	0
41	600mgtid	0	0	0
41.1	600mgtid	0	0	0
41.2	600mgtid	0	0	0
41.3	600mgtid	0	0	0
41.4	600mgtid	0	0	0
41.5	600mgtid	0	0	0
41.6	600mgtid	0	0	0
41.7	600mgtid	0	0	0
41.8	600mgtid	0	0	0
41.9	600mgtid	0	0	0
42	600mgtid	0	0	0
42.1	600mgtid	0	0	0
42.2	600mgtid	0	0	0
42.3	600mgtid	0	0	0
42.4	600mgtid	0	0	0
42.5	600mgtid	0	0	0
42.6	600mgtid	0	0	0
42.7	600mgtid	0	0	0
42.8	600mgtid	0	0	0
42.9	600mgtid	0	0	0
43	600mgtid	0	0	0
43.1	600mgtid	0	0	0
43.2	600mgtid	0	0	0
43.3	600mgtid	0	0	0
43.4	600mgtid	0	0	0
43.5	600mgtid	0	0	0
43.6	600mgtid	0	0	0
43.7	600mgtid	0	0	0
43.8	600mgtid	0	0	0
43.9	600mgtid	0	0	0
44	600mgtid	0	0	0
44.1	600mgtid	0	0	0
44.2	600mgtid	0	0	0
44.3	600mgtid	0	0	0
44.4	600mgtid	0	0	0
44.5	600mgtid	0	0	0
44.6	600mgtid	0	0	0
44.7	600mgtid	0	0	0
44.8	600mgtid	0	0	0
44.9	600mgtid	0	0	0
45	600mgtid	0	0	0
45.1	600mgtid	0	0	0
45.2	600mgtid	0	0	0
45.3	600mgtid	0	0	0
45.4	600mgtid	0	0	0
45.5	600mgtid	0	0	0
45.6	600mgtid	0	0	0
45.7	600mgtid	0	0	0
45.8	600mgtid	0	0	0
45.9	600mgtid	0	0	0
46	600mgtid	0	0	0
46.1	600mgtid	0	0	0
46.2	600mgtid	0	0	0
46.3	600mgtid	0	0	0
46.4	600mgtid	0	0	0
46.5	600mgtid	0	0	0
46.6	600mgtid	0	0	0
46.7	600mgtid	0	0	0
46.8	600mgtid	0	0	0
46.9	600mgtid	0	0	0
47	600mgtid	0	0	0
47.1	600mgtid	0	0	0
47.2	600mgtid	0	0	0
47.3	600mgtid	0	0	0
47.4	600mgtid	0	0	0
47.5	600mgtid	0	0	0
47.6	600mgtid	0	0	0
47.7	600mgtid	0	0	0
47.8	600mgtid	0	0	0
47.9	600mgtid	0	0	0
48	600mgtid	0	0	0
48.1	600mgtid	0	0	0
48.2	600mgtid	0	0	0
48.3	600mgtid	0	0	0
48.4	600mgtid	0	0	0
48.5	600mgtid	0	0	0
48.6	600mgtid	0	0	0
48.7	600mgtid	0	0	0
48.8	600mgtid	0	0	0
48.9	600mgtid	0	0	0
49	600mgtid	0	0	0
49.1	600mgtid	0	0	0
49.2	600mgtid	0	0	0
49.3	600mgtid	0	0	0
49.4	600mgtid	0	0	0
49.5	600mgtid	0	0	0
[truncated: 5 more rows]
