# Supplementary material for: Early administration of tecovirimat shortens the time to mpox clearance in a model of human infection
Source: PLoS Biol. 2023 Dec 21;21(12):e3002249. doi: 10.1371/journal.pbio.3002249 (PMC10734935; doi:10.1371/journal.pbio.3002249)
Supplement: S1 Data — Data for Figs 1–4, S1, S3, S5, S6 and S8–S10. Data A in S1 Data (Data description for Fig 1). dosekg: dose (mg) received per kg body weight; time: time postinfection (days); eps, eps05, eps95: median, 5th, and 95th percentile, respectively, for antiviral effect (numeric between 0 and 1); lvl, lvl05, lvl95: median, 5th, and 95th percentile, respectively, for blood viral load (log10 copies/mL). Data B in S1 Data (Data description for Fig 2). dose: dose received (mg); time: time postinfection (days); cc, cc05, cc95: median, 5th, and 95th percentile, respectively, for tecovirimat plasma concentrations (ng/mL); eps, eps05, eps95: median, 5th, and 95th percentile, respectively, for antiviral effect (numeric between 0 and 1). Data C in S1 Data (Data description for Fig 3). ID: subject identity; time: time postinfection (days); incub: time of symptom onset (days postinfection); lvl: lesion viral load (log10 copies/mL); cens: 0 for observed value above the limit of detection (2.9 log10 copies/mL), 1 otherwise; TTP: time to viral peak (days postinfection); diff: delay between viral peak and symptom onset (days). Data D in S1 Data (Data description for Fig 4). initday: time of treatment initiation; dose: dose received; maxvl05, maxvl50, maxvl95: 5th, 50th, and 95th percentile, respectively, for peak viral load (log10 copies/mL); TTP05, TTP50, TTP95: 5th, 50th, and 95th percentile, respectively, for time to viral peak (days postinfection); lloq2.9q05, lloq2.9q50, lloq2.9q95: 5th, 50th, and 95th percentile, respectively, for time to undetectable virus by qPCR (days postinfection); lloq6.5q05, lloq6.5q50, lloq6.5q95: 5th, 50th, and 95th percentile, respectively, for time to undetectable virus by viral culture (days postinfection); dur6.5q05, dur6.5q50, dur6.5q95: 5th, 50th, and 95th percentile, respectively, for duration of positive viral culture (days). Data E in S1 Data (Data description for S1 Fig). ID: animal identity; time: time postinfection (days); lvl: blood viral load (l [file pbio.3002249.s001.zip › DataToEditors/Data_J.xlsx]

## Sheet: S9
dose	maxvl05	maxvl50	maxvl95	TTP05	TTP50	TTP95	lloq2.9q05	lloq2.9q50	lloq2.9q95	lloq6.5q05	lloq6.5q50	lloq6.q95	dur6.5q05	dur6.5q50	dur6.5q95	EC50x
No treatment	7.61795859411114	8.02625679573629	8.46799722424377	6	8.95	13.8	18.595	29	45.01	10.2	15.6	24.1	6	9.9	16.2	1
400 mg bid	6.10654369630049	6.78146892129775	7.48226725887992	5.8	8.6	13.2	15	23.4	37.305	6.9	10.3	15.5	0	2.8	7	1
600 mg bid	5.93484307621852	6.61426226379957	7.33754114725995	5.8	8.6	13.105	14.595	22.7	36.21	6.6	9.8	14.705	0	1.6	6	1
600 mg tid	5.76624439497996	6.45018670872737	7.18742306750762	5.8	8.5	13.105	14.1	22.1	35.21	6.2	9.3	14.3	0	1.41553435639707e-15	5	1
400 mg bid	6.39552120022355	7.0560640088764	7.73424333767184	5.8	8.6	13.205	15.7	24.4	39.1	7.495	11.3	17.01	1.37112543541207e-15	4.3	8.505	2
600 mg bid	6.22741925589366	6.89740682268391	7.58930494582235	5.8	8.6	13.2	15.3	23.8	38.005	7.2	10.7	16.2	0	3.5	7.5	2
600 mg tid	6.06022052273311	6.73734530718471	7.44181653612589	5.8	8.5	13.2	14.895	23.2	36.91	6.795	10.2	15.2	0	2.5	6.7	2
400 mg bid	6.67369436601458	7.30467569707007	7.93330313728032	5.9	8.65	13.4	16.4	25.5	40.605	8.2	12.2	18.905	2.195	5.7	10.3	4
600 mg bid	6.51280671782992	7.16315360516862	7.82806266721056	5.9	8.6	13.21	15.995	24.9	39.8	7.8	11.6	17.805	0.595	4.9	9.3	4
600 mg tid	6.35007226427255	7.01444269554834	7.6999253691453	5.8	8.6	13.3	15.595	24.3	38.8	7.4	11.1	16.705	5.27355936696949e-16	4.1	8.3	4
400 mg bid	6.93284350192654	7.51789159871043	8.06792001865266	6	8.7	13.505	16.995	26.5	41.505	8.8	13.1	20.315	3.6	6.8	12.005	8
600 mg bid	6.78422341318823	7.39669674017576	7.99862831654639	5.9	8.7	13.405	16.6	25.9	41.005	8.5	12.5	19.505	2.9	6.2	11.005	8
600 mg tid	6.62891307226706	7.26752758950495	7.90653863757378	5.9	8.7	13.4	16.2	25.4	40.405	8	12.1	18.605	1.9	5.5	10	8
400 mg bid	7.16714769385322	7.68146303486766	8.20172347851873	6	8.8	13.6	17.4	27.3	42.9	9.3	13.9	21.6	4.5	7.8	13.2	16
600 mg bid	7.03203671536458	7.59241639241793	8.12947750893222	6	8.7	13.505	17.195	26.9	42.11	9.1	13.5	20.9	4.1	7.2	12.505	16
600 mg tid	6.89146128280795	7.48713551053086	8.04949935844097	5.9	8.7	13.405	16.895	26.3	41.4	8.795	12.9	20.11	3.4	6.6	11.7	16
